# Supplementary material for: Comparative Proteomic and Morpho-Physiological Analyses of Maize Wild-Type Vp16 and Mutant vp16 Germinating Seed Responses to PEG-Induced Drought Stress
Source: Int J Mol Sci. 2019 Nov 8;20(22):5586. doi: 10.3390/ijms20225586 (PMC6888951; doi:10.3390/ijms20225586)
Supplement: Supplementary file 1 [file ijms-20-05586-s001.zip]

Archive with 11 entries (10 files):
- Supplemantery Tables/
- Supplemantery Tables/Supplementary Table 1.doc
- Supplemantery Tables/Supplementary Table 2.xls
- Supplemantery Tables/Supplementary Table 3 .doc
- Supplemantery Tables/Supplementary Table 4.doc
- Supplemantery Tables/Supplementary Table 5.doc
- Supplemantery Tables/Supplementary Table 6.doc
- Supplemantery Tables/Supplementary Table 7.doc
- Supplemantery Tables/Supplementary Table 8.xls
- Supplemantery Tables/Supplementary Table 9.doc
- Supplementary Figures.pdf
