# Supplementary material for: Comparative Proteomic and Morpho-Physiological Analyses of Maize Wild-Type Vp16 and Mutant vp16 Germinating Seed Responses to PEG-Induced Drought Stress
Source: Int J Mol Sci. 2019 Nov 8;20(22):5586. doi: 10.3390/ijms20225586 (PMC6888951; doi:10.3390/ijms20225586)
Supplement: Supplementary file 1 [file ijms-20-05586-s001.zip › Supplemantery Tables/Supplementary Table 2.xls]

## Sheet: WC_MC
	Total proteins identified by iTRAQ
The total proteins that were identified in WC_MC comparison
Accession	Description	Coverage	Unique Peptides	Peptides	PSMs	AAs	MW [kDa]	calc. pI	A-1/REF	A-2/REF	A-3/REF	average A	B-1/REF	B-2/REF	B-3/REF	average B	A/B	t test p value
A8HNN7	Z1D alpha zein protein (Fragment) OS=Zea mays PE=2 SV=1 - [A8HNN7_MAIZE]	25.23	4	4	110	218	24.3221	8.73389	1.87485	1.3999	1.8712	1.71531	0.389379	0.445735	0.453048	0.429387	3.99479	0.00126985
B6SK46	Cupin family protein OS=Zea mays GN=100280650 PE=2 SV=1 - [B6SK46_MAIZE]	15.9	7	7	35	522	56.4906	6.49365	1.72775	1.28302	1.95063	1.6538	0.355732	0.530198	0.374433	0.420121	3.93649	0.00376383
B6UGS5	Dehydrin Xero 1 OS=Zea mays GN=100279027 PE=2 SV=1 - [B6UGS5_MAIZE]	45.34	7	7	24	236	24.7949	6.46826	2.24758	1.31524	1.50389	1.6889	0.763523	0.751718	0.601084	0.705442	2.39411	0.0273089
B4FS80	Uncharacterized protein OS=Zea mays PE=2 SV=1 - [B4FS80_MAIZE]	25.64	2	2	8	117	12.0347	4.64014	1.40649	1.33241	1.24404	1.32765	0.795845	0.417801	0.681709	0.631785	2.10142	0.00458732
K7WCJ0	5-pentadecatrienyl resorcinol O-methyltransferase OS=Zea mays GN=103638999 PE=3 SV=1 - [K7WCJ0_MAIZE]	30.33	6	6	13	366	39.7603	5.70654	1.36746	1.37079	1.64948	1.46258	0.703668	0.727802	0.706643	0.712705	2.05215	0.00132552
A0A1D6HB18	Glycosyltransferase OS=Zea mays GN=ZEAMMB73_Zm00001d016896 PE=3 SV=1 - [A0A1D6HB18_MAIZE]	4.51	2	2	2	488	52.8341	6.04932	1.28051		1.33348	1.307	0.685233		0.589743	0.637488	2.05023	0.0065849
Q7M1Z8	Globulin-2 OS=Zea mays GN=542382 PE=4 SV=1 - [Q7M1Z8_MAIZE]	49.33	16	16	211	450	49.8919	6.60986	1.43286	1.20356	1.46878	1.3684	0.592461	0.778816	0.687544	0.686274	1.99396	0.00232317
A0A1D6G8Y6	Internal alternative NAD(P)H-ubiquinone oxidoreductase A1 mitochondrial OS=Zea mays GN=ZEAMMB73_Zm00001d012464 PE=4 SV=1 - [A0A1D6G8Y6_MAIZE]	9.18	2	2	4	207	22.7326	10.1255	1.59303	1.13281	1.31552	1.34712	0.585337	0.790844	0.67783	0.68467	1.96755	0.0106163
P43401	EC protein homolog OS=Zea mays PE=3 SV=2 - [EC_MAIZE]	40.26	2	2	6	77	7.69989	7.32764	1.59664	1.23093	2.02301	1.61686	0.898004	0.80832	0.765532	0.823952	1.96232	0.0269026
Q9SBE9	Globulin-1 (Fragment) OS=Zea mays subsp. parviglumis PE=4 SV=1 - [Q9SBE9_ZEAMP]	45	3	11	659	240	27.4748	8.73389	1.44903	1.12745	1.42786	1.33478	0.550558	0.745295	0.764535	0.686796	1.94348	0.00646137
B7ZEQ0	Small heat-shock protein OS=Zea mays GN=hsp18 PE=3 SV=1 - [B7ZEQ0_MAIZE]	30	8	8	22	240	26.2453	8.1333	1.22399	1.05204	1.4644	1.24681	0.720513	0.590714	0.615874	0.642367	1.94096	0.00866996
A0A1D6ES25	Uncharacterized protein OS=Zea mays GN=100284786 PE=4 SV=1 - [A0A1D6ES25_MAIZE]	97.08	5	5	33	137	13.5093	3.61182	1.16272	1.14539	1.18754	1.16522	0.573087	0.600858	0.629787	0.601244	1.93801	1.02504e-05
B4FLQ7	Uncharacterized protein OS=Zea mays PE=2 SV=1 - [B4FLQ7_MAIZE]	5.64	2	2	7	408	43.3765	7.7085	1.74292	1.16354	1.39474	1.43373	0.691507	0.822934	0.755509	0.75665	1.89484	0.0172092
B4FYM6	Alpha-amylase OS=Zea mays GN=100283908 PE=2 SV=1 - [B4FYM6_MAIZE]	64.95	19	20	219	428	47.3234	5.46533	1.23114	1.21163	1.34083	1.2612	0.658649	0.609685	0.732612	0.666982	1.8909	0.000381827
A0A1D6I3N3	Alpha-amylase OS=Zea mays GN=100273029 PE=3 SV=1 - [A0A1D6I3N3_MAIZE]	61.66	16	18	107	433	47.6224	5.14795	1.33502	1.21071	1.47428	1.34	0.803064	0.682355	0.662581	0.716	1.87151	0.00207788
B6SHN1	Oleosin OS=Zea mays PE=2 SV=1 - [B6SHN1_MAIZE]	29.56	3	3	14	159	16.9037	8.55811	1.71532	1.38149	1.3276	1.4748	0.613471	0.867781	0.886025	0.789092	1.86898	0.0102048
P28516	Pyruvate decarboxylase 1 OS=Zea mays GN=PDC1 PE=2 SV=1 - [PDC1_MAIZE]	38.52	12	18	170	610	65.3861	6.90283	1.56387	1.31458	1.52756	1.46867	0.692447	0.757053	0.943147	0.797549	1.84148	0.00342888
C0HII8	Bowman-Birk type trypsin inhibitor OS=Zea mays GN=100274196 PE=2 SV=1 - [C0HII8_MAIZE]	38.78	7	7	46	196	21.7188	6.0874	1.06992	1.25746	1.39421	1.24053	0.523306	0.75249	0.82111	0.698968	1.7748	0.0141376
B6SI42	Oleosin OS=Zea mays GN=100280594 PE=2 SV=1 - [B6SI42_MAIZE]	42.61	4	6	172	176	17.4591	9.61279	1.19659	1.28307	1.43129	1.30365	0.67344	0.74042	0.813459	0.74244	1.7559	0.00213071
A0A1D6HZV2	Uncharacterized protein OS=Zea mays GN=ZEAMMB73_Zm00001d019704 PE=4 SV=1 - [A0A1D6HZV2_MAIZE]	56.16	4	4	12	73	7.57081	5.37646	1.53976	1.20863	1.60153	1.44997	0.818386	0.991341	0.672944	0.827557	1.75211	0.015181
C0P8C8	Ferredoxin OS=Zea mays GN=100382495 PE=2 SV=1 - [C0P8C8_MAIZE]	21.62	2	2	5	148	15.4814	5.16064	1.18531	1.09998	1.26445	1.18325	0.477594	0.770599	0.817011	0.688401	1.71883	0.0131377
B4FGM4	Endothelial differentiation-related factor 1 OS=Zea mays GN=100193883 PE=2 SV=1 - [B4FGM4_MAIZE]	37.32	4	4	10	142	15.6384	9.94971	1.38882	1.25172	1.13629	1.25894	0.73748	0.684118	0.79326	0.738286	1.70522	0.00280996
A0A1D6HJU1	GDSL esterase/lipase OS=Zea mays GN=103627703 PE=4 SV=1 - [A0A1D6HJU1_MAIZE]	10.93	3	3	6	375	39.19	9.39307	1.51012	1.10014	1.18833	1.2662	0.85639	0.696023	0.675485	0.742633	1.70501	0.0187914
A0A1D6IWH8	Respiratory burst oxidase homolog protein B OS=Zea mays GN=ZEAMMB73_Zm00001d023859 PE=4 SV=1 - [A0A1D6IWH8_MAIZE]	3.22	2	2	4	902	100.409	8.85107	1.59658	1.37475	1.44751	1.47295	0.945615	0.748712	0.899893	0.86474	1.70334	0.00233152
B6TS23	Protein Z OS=Zea mays PE=2 SV=1 - [B6TS23_MAIZE]	54.91	2	17	101	397	42.1288	5.94775	1.07846	1.23524	1.36357	1.22575	0.657444	0.678247	0.828255	0.721315	1.69933	0.00686649
C0PIA6	Farnesylated protein 3 OS=Zea mays GN=100383680 PE=2 SV=1 - [C0PIA6_MAIZE]	10.35	4	4	13	396	41.8089	5.43994	1.47636		1.4309	1.45363	0.848		0.871165	0.859582	1.69109	0.00183923
B4FG22	40S ribosomal protein S25-1 OS=Zea mays GN=100193720 PE=2 SV=1 - [B4FG22_MAIZE]	37.96	4	4	22	108	12.0146	10.5063	1.05077	1.14804	1.00723	1.06868	0.601585	0.589475	0.705075	0.632045	1.69083	0.00140888
B4FFK9	Oil body-associated protein 2A OS=Zea mays GN=OBAP2A PE=2 SV=1 - [OBP2A_MAIZE]	69.84	15	15	156	252	27.7089	7.40088	1.30696	1.24204	1.41204	1.32035	0.715086	0.824807	0.853179	0.797691	1.65521	0.00129906
B4FLJ4	rRNA N-glycosidase OS=Zea mays PE=2 SV=1 - [B4FLJ4_MAIZE]	69.44	6	19	298	301	33.2509	6.43018	1.55629	1.10932	1.48894	1.38485	0.654711	0.956119	0.905451	0.83876	1.65107	0.0310455
P27347	DNA-binding protein MNB1B OS=Zea mays GN=MNB1B PE=1 SV=1 - [MNB1B_MAIZE]	22.93	4	4	11	157	17.1356	5.94775	1.04649	1.11102	1.20562	1.12104	0.700448	0.745117	0.599809	0.681791	1.64426	0.00223851
B8A0Q3	Carboxypeptidase OS=Zea mays GN=100279929 PE=2 SV=1 - [B8A0Q3_MAIZE]	37.21	12	14	66	516	56.691	5.93506	1.43829	1.14357	1.43555	1.33914	0.768363	0.885501	0.818228	0.824031	1.62511	0.00761667
B6SQM6	Pathogenesis-related protein 10 OS=Zea mays GN=100280981 PE=2 SV=1 - [B6SQM6_MAIZE]	13.66	2	2	6	161	17.0158	5.21143	1.38354	1.04708	1.24769	1.2261	0.738288	0.86498	0.666325	0.756531	1.62069	0.0144844
B6U3Y1	Versicolorin reductase OS=Zea mays PE=2 SV=1 - [B6U3Y1_MAIZE]	36.02	7	8	35	261	26.9259	5.65576	1.41171	1.16917	1.45761	1.34616	0.998727	0.769207	0.737179	0.835038	1.6121	0.0136668
B6SLB7	Uncharacterized protein OS=Zea mays PE=2 SV=1 - [B6SLB7_MAIZE]	6.91	2	2	4	275	29.1334	10.0376	1.56581	1.20741	1.15112	1.30811	0.823335	0.755035	0.869167	0.815845	1.60339	0.0213395
P93627	Cysteine proteinase inhibitor OS=Zea mays GN=gCC PE=2 SV=1 - [P93627_MAIZE]	36.57	2	4	74	134	14.8728	6.32861	1.18947	1.20504	1.23293	1.20915	0.626951	0.758344	0.882531	0.755942	1.59952	0.0037599
A0A1D6H9V7	Poly [ADP-ribose] polymerase OS=Zea mays GN=103627237 PE=4 SV=1 - [A0A1D6H9V7_MAIZE]	34.62	22	22	94	832	92.6728	5.19873	1.2399	1.16996	1.39218	1.26735	0.655353	0.857215	0.864831	0.792467	1.59924	0.00747302
Q9ATL7	Aquaporin TIP3-1 OS=Zea mays GN=TIP3-1 PE=2 SV=1 - [TIP31_MAIZE]	24.05	4	4	13	262	27.1853	8.49951	1.00643	1.18404	1.15358	1.11468	0.58057	0.717899	0.794873	0.69778	1.59747	0.00745846
B6SGN7	Embryonic protein DC-8 OS=Zea mays GN=100280469 PE=2 SV=1 - [B6SGN7_MAIZE]	21.97	6	6	23	305	32.258	8.33838	1.09274	1.08787	1.27376	1.15146	0.565065	0.872492	0.724998	0.720852	1.59736	0.0162059
B6SIZ2	Oleosin OS=Zea mays GN=100280642 PE=2 SV=1 - [B6SIZ2_MAIZE]	40.86	3	5	145	186	18.3214	9.37842	1.57503	1.18445	1.33264	1.36404	0.750468	0.982164	0.860564	0.864399	1.57802	0.0193728
B4G1I1	Carboxypeptidase OS=Zea mays PE=2 SV=1 - [B4G1I1_MAIZE]	14.61	5	5	12	397	43.074	5.69385	1.14038	1.23701	1.07167	1.14969	0.711057	0.636454	0.844472	0.730661	1.57349	0.00565889
A0A1D6M1S3	Late embryogenesis abundant (LEA) hydroxyproline-rich glycoprotein family OS=Zea mays GN=103630213 PE=4 SV=1 - [A0A1D6M1S3_MAIZE]	11.83	3	3	7	262	26.8631	9.48096	1.4301	1.24338	1.21738	1.29695	0.810302	0.789723	0.877593	0.825873	1.5704	0.00282898
B6UA28	F8M12.18 protein OS=Zea mays GN=100278520 PE=2 SV=1 - [B6UA28_MAIZE]	44.74	5	5	14	114	12.1833	9.89111	1.41941	1.10333	1.36438	1.29571	0.880877	0.812489	0.79951	0.830959	1.55929	0.00991817
A0A1D6MAI0	ATP-dependent 6-phosphofructokinase OS=Zea mays GN=103630633 PE=3 SV=1 - [A0A1D6MAI0_MAIZE]	25.57	10	12	35	575	63.1816	6.44287	1.29963	1.24575	1.2147	1.25336	0.774353	0.737701	0.902202	0.804752	1.55745	0.00128975
B6UBM9	Uncharacterized protein OS=Zea mays GN=100278634 PE=2 SV=1 - [B6UBM9_MAIZE]	11.6	2	2	4	181	18.6043	5.0083	1.41282	1.29375	1.11595	1.27417	0.742809	0.843423	0.889755	0.825329	1.54384	0.00966949
B6UGU4	Steroleosin OS=Zea mays GN=100286255 PE=2 SV=1 - [B6UGU4_MAIZE]	58.57	17	17	76	350	38.4813	8.38232	1.22864	1.11757	1.27771	1.20797	0.663602	0.802038	0.88176	0.782467	1.5438	0.00585256
B4FJ41	Oleosin OS=Zea mays GN=542263 PE=2 SV=1 - [B4FJ41_MAIZE]	36.54	5	5	221	156	15.7832	9.62744	1.44858	1.23842	1.28204	1.32302	0.750015	0.96695	0.856257	0.857741	1.54244	0.00654009
B6SMR2	Peroxidase OS=Zea mays PE=2 SV=1 - [B6SMR2_MAIZE]	61.01	13	13	111	318	33.5048	8.20654	1.19187	1.11942	1.24924	1.18684	0.715514	0.798683	0.794325	0.769507	1.54234	0.000836966
B4FFZ9	Oil body-associated protein 1A OS=Zea mays GN=OBAP1A PE=2 SV=1 - [OBP1A_MAIZE]	50.42	10	10	96	238	26.2072	6.30322	1.36133	1.14669	1.26761	1.25855	0.729632	0.843967	0.878972	0.817524	1.53946	0.0045498
B4FYU6	1-Cys peroxiredoxin PER1 OS=Zea mays GN=ZEAMMB73_Zm00001d022278 PE=2 SV=1 - [B4FYU6_MAIZE]	82.97	16	16	181	229	24.9556	6.87354	1.08246	1.15136	1.30376	1.17919	0.732506	0.804453	0.764162	0.767041	1.53733	0.00386682
A0A1D6JTN4	Glutamine synthetase OS=Zea mays GN=ZEAMMB73_Zm00001d028260 PE=3 SV=1 - [A0A1D6JTN4_MAIZE]	24.85	3	5	13	338	36.8524	7.13721	1.35823	1.13146	1.18168	1.22379	0.737863	0.808289	0.844755	0.796969	1.53556	0.00484345
A0A1D6KXQ6	Glycosyltransferase OS=Zea mays GN=100272814 PE=3 SV=1 - [A0A1D6KXQ6_MAIZE]	15.73	6	6	10	426	45.5856	6.53662	1.13919	1.29482	1.32288	1.2523	0.844745	0.734781	0.869622	0.816383	1.53396	0.00348897
B6TJ22	Glutathione S-transferase parA OS=Zea mays PE=2 SV=1 - [B6TJ22_MAIZE]	38.39	12	13	130	224	25.063	7.15186	1.09486	1.10928	1.20152	1.13522	0.77315	0.729736	0.718433	0.74044	1.53317	0.000453023
B4G1C1	Putative desiccation-related protein LEA14 OS=Zea mays GN=100274480 PE=2 SV=1 - [B4G1C1_MAIZE]	39.16	4	4	15	166	17.9732	5.5415	1.24436	1.20318	1.32102	1.25618	0.754102	0.820246	0.888516	0.820955	1.53015	0.00110957
B6SZ78	Cytochrome P450 CYP71W7 OS=Zea mays GN=103643661 PE=2 SV=1 - [B6SZ78_MAIZE]	7.49	3	3	4	521	57.819	8.00146	1.13581	1.15125		1.14353	0.719446	0.776588		0.748017	1.52875	0.00555307
B6TRV0	Membrane steroid-binding protein 1 OS=Zea mays PE=2 SV=1 - [B6TRV0_MAIZE]	37.63	2	5	36	194	20.7573	4.70361		1.12494	1.29589	1.21042		0.83365	0.761733	0.797692	1.5174	0.0469538
B4FR99	Acidic endochitinase OS=Zea mays GN=100272870 PE=2 SV=1 - [B4FR99_MAIZE]	31.23	6	6	24	301	32.5154	8.47021	1.20068	1.20354	1.35181	1.25201	0.679803	0.882331	0.924271	0.828802	1.51063	0.00946766
A0A1D6GNF8	Uncharacterized protein OS=Zea mays GN=103626123 PE=4 SV=1 - [A0A1D6GNF8_MAIZE]	42.38	13	19	34	571	58.7217	4.85596	1.23995	1.0814	1.31201	1.21112	0.666384	0.897887	0.84995	0.804741	1.50498	0.0143305
E1AFV5	Beta-1,3-glucanase OS=Zea mays GN=glucA PE=2 SV=1 - [E1AFV5_MAIZE]	59.29	16	16	304	339	35.9542	9.37842	1.20527	1.04254	1.23133	1.15971	0.67363	0.829834	0.818067	0.773844	1.49864	0.00761469
B4FPE4	V-type proton ATPase subunit G OS=Zea mays PE=2 SV=1 - [B4FPE4_MAIZE]	36.36	3	3	7	110	12.2273	6.12549	1.32636	1.11371	1.11375	1.18461	0.750863	0.781369	0.842267	0.7915	1.49666	0.00657775
C0PEP2	1-aminocyclopropane-1-carboxylate oxidase 1 OS=Zea mays GN=100283053 PE=2 SV=1 - [C0PEP2_MAIZE]	24.92	6	6	20	317	34.6242	5.24951	1.39285	1.33747	1.12787	1.28606	0.87545	0.785192	0.920964	0.860535	1.49449	0.00912434
A0A1D6M0I9	Carboxypeptidase OS=Zea mays GN=103630156 PE=3 SV=1 - [A0A1D6M0I9_MAIZE]	23.63	8	10	50	491	54.4908	6.84424	1.52017	1.11199	1.20588	1.27935	0.809309	0.852398	0.91293	0.858212	1.49071	0.029508
B6SIJ0	Corticosteroid 11-beta-dehydrogenase isozyme 1 OS=Zea mays PE=2 SV=1 - [B6SIJ0_MAIZE]	40.69	12	12	79	349	38.5265	6.44287	1.18071	1.13164	1.32888	1.21374	0.732142	0.855001	0.863849	0.816997	1.48561	0.00554744
O81249	Globulin-1 (Fragment) OS=Zea mays PE=4 SV=1 - [O81249_MAIZE]	53.78	3	11	444	238	27.2818	8.39697	1.1724	1.13124	1.36032	1.22132	0.816469	0.794978	0.873936	0.828461	1.4742	0.00615188
A0A1D6M748	UDP-glycosyltransferase 88A1 OS=Zea mays GN=103630531 PE=4 SV=1 - [A0A1D6M748_MAIZE]	10.54	2	2	3	294	31.8765	7.66455	1.34741		1.19691	1.27216	0.883543		0.844317	0.86393	1.47253	0.0344241
A0A1D6MRR5	Stress-inducible membrane pore protein OS=Zea mays GN=100286246 PE=4 SV=1 - [A0A1D6MRR5_MAIZE]	54.39	8	8	62	171	17.5629	6.93213	0.940179	1.13801	1.21247	1.09689	0.715154	0.75849	0.76429	0.745978	1.4704	0.0132385
B4G231	Alpha-amylase OS=Zea mays GN=ZEAMMB73_Zm00001d005890 PE=2 SV=1 - [B4G231_MAIZE]	67.2	20	21	402	439	48.2386	6.26514	1.09744	0.993765	1.12168	1.07096	0.714313	0.761174	0.712643	0.729377	1.46832	0.00128089
B6SKG0	Non-cyanogenic beta-glucosidase OS=Zea mays PE=2 SV=1 - [B6SKG0_MAIZE]	7.12	3	3	10	534	60.0122	5.52881	1.2777	1.17721	1.06452	1.17314	0.762523	0.778424	0.859864	0.800271	1.46593	0.00554711
O82087	Pathogenesis related protein-5 OS=Zea mays GN=PR-5 PE=2 SV=1 - [O82087_MAIZE]	20.35	2	2	7	172	17.319	4.88135	1.03686	0.982051	1.2029	1.07394	0.571229	0.844162	0.782673	0.732688	1.46575	0.0323214
B6SZ50	Retrotransposon protein OS=Zea mays PE=2 SV=1 - [B6SZ50_MAIZE]	8.33	2	2	3	252	27.4609	8.47021	1.32222		1.25584	1.28903	0.848804		0.915357	0.882081	1.46135	0.0130759
B8QXG4	rRNA N-glycosidase OS=Zea mays subsp. parviglumis GN=rip1 PE=3 SV=1 - [B8QXG4_ZEAMP]	49.01	2	15	217	304	33.5101	6.7124	1.58816	1.13028	1.30518	1.34121	0.798439	0.991129	0.964299	0.917956	1.46108	0.0444964
B4FYM0	Acetyl-CoA acetyltransferase, cytosolic 2 OS=Zea mays PE=2 SV=1 - [B4FYM0_MAIZE]	29.69	7	7	15	421	43.0512	7.66455	1.32273	1.08297	1.05899	1.15489	0.718832	0.786509	0.868161	0.791167	1.45974	0.0183968
B4FTF9	Isocitrate lyase OS=Zea mays PE=2 SV=1 - [B4FTF9_MAIZE]	44.93	18	18	205	572	62.6435	7.53271	1.22946	1.11367	1.08611	1.14308	0.784815	0.774011	0.800707	0.786511	1.45336	0.00132679
B6TL22	Protein P21 OS=Zea mays PE=2 SV=1 - [B6TL22_MAIZE]	46.7	3	10	393	227	24.0363	7.29834	1.04079	1.05798	1.19432	1.09769	0.593744	0.82452	0.849372	0.755879	1.45221	0.0226233
A0A1D6KIH4	Serine--glyoxylate aminotransferase OS=Zea mays GN=ZEAMMB73_Zm00001d031379 PE=3 SV=1 - [A0A1D6KIH4_MAIZE]	20.26	5	5	13	390	42.3881	6.94678	1.324	1.1387	1.18644	1.21638	0.838625	0.825598	0.849352	0.837858	1.45178	0.00249336
A0A1D6KL85	HVA22-like protein OS=Zea mays GN=ZEAMMB73_Zm00001d031773 PE=3 SV=1 - [A0A1D6KL85_MAIZE]	17.39	2	2	5	138	15.6281	8.96826	1.72835	1.24189	1.56022	1.51015	1.05666	1.02086	1.04338	1.0403	1.45165	0.0303554
B4FYR2	60S ribosomal protein L28 OS=Zea mays GN=100284901 PE=2 SV=1 - [B4FYR2_MAIZE]	50.35	5	8	35	143	16.0057	10.6968	0.958944	1.05387	1.15141	1.05474	0.661884	0.806472	0.713134	0.727163	1.45049	0.00937746
B6SNQ1	Universal stress protein OS=Zea mays PE=2 SV=1 - [B6SNQ1_MAIZE]	79.39	9	9	63	165	17.4276	7.12256	1.24095	1.17355	1.43032	1.28161	0.905046	0.850589	0.906936	0.887524	1.44402	0.00756913
B6UHW9	Oleosin Zm-II OS=Zea mays PE=2 SV=1 - [B6UHW9_MAIZE]	33.94	4	4	33	165	16.7611	11.1069	0.959079	1.21225	1.05077	1.07403	0.747914	0.73091	0.752957	0.743927	1.44373	0.0113104
B6SXY0	Heat shock 70 kDa protein 1 OS=Zea mays PE=2 SV=1 - [B6SXY0_MAIZE]	44.46	21	21	66	578	62.4141	6.04932	1.19858	1.11798	1.23826	1.18494	0.862143	0.787496	0.81303	0.82089	1.44348	0.00094117
A0A1D6JZU3	Pathogenesis-related protein 10 OS=Zea mays GN=103634525 PE=3 SV=1 - [A0A1D6JZU3_MAIZE]	91.25	10	11	123	160	16.8895	5.51611	1.07075	1.24451	1.09644	1.13723	0.805629	0.743337	0.817987	0.788985	1.44139	0.00408925
B4F9E8	17.4 kDa class III heat shock protein OS=Zea mays GN=100191598 PE=2 SV=1 - [B4F9E8_MAIZE]	38.01	4	4	11	171	18.3365	7.12256	1.29474	1.07855	1.21952	1.1976	0.711019	0.853668	0.928434	0.83104	1.44109	0.0151304
B6TYC3	Triacylglycerol lipase OS=Zea mays PE=2 SV=1 - [B6TYC3_MAIZE]	10.95	3	3	6	402	42.7316	5.41455	1.36765	1.08612	1.33827	1.26401	0.815434	0.965437	0.851717	0.87753	1.44042	0.0181463
B6TBN6	Pyruvate kinase OS=Zea mays PE=2 SV=1 - [B6TBN6_MAIZE]	60.53	8	26	160	527	57.2459	6.80029	1.06945	1.2648	1.18895	1.1744	0.867984	0.703873	0.875348	0.815735	1.43969	0.010861
B6TII5	Pyruvate kinase OS=Zea mays PE=2 SV=1 - [B6TII5_MAIZE]	40.35	3	19	111	513	55.281	8.06006	1.4367	1.15877	1.12951	1.24166	0.838303	0.864747	0.885651	0.862901	1.43893	0.0185855
A0A1D6JMR5	Catalase OS=Zea mays GN=542230 PE=3 SV=1 - [A0A1D6JMR5_MAIZE]	37.53	14	16	117	493	56.4771	7.06396	1.08905	1.0299	0.947605	1.02218	0.700302	0.693766	0.739941	0.711336	1.43699	0.00202454
K7UIK0	Late embryogenesis abundant domain-containing protein / LEA domain-containing protein OS=Zea mays GN=ZEAMMB73_Zm00001d025434 PE=4 SV=1 - [K7UIK0_MAIZE]	22.63	11	11	51	579	60.3662	8.99756	1.17473	1.11705	1.30889	1.20022	0.76183	0.884066	0.865329	0.837075	1.43383	0.00603915
A0A1D6EWX3	Aconitate hydratase OS=Zea mays GN=103647708 PE=3 SV=1 - [A0A1D6EWX3_MAIZE]	23.67	14	18	55	980	107.19	6.7124	1.29068	1.14133	1.24032	1.22411	0.79823	0.870219	0.898473	0.855641	1.43064	0.00225815
B4G024	Malate dehydrogenase OS=Zea mays PE=2 SV=1 - [B4G024_MAIZE]	39.94	8	8	34	348	36.4762	8.104	1.01476	1.08626	1.09287	1.06463	0.715331	0.698941	0.824327	0.7462	1.42674	0.0024034
C4J4W3	Hsp70-Hsp90 organizing protein 3 OS=Zea mays GN=100501647 PE=2 SV=1 - [C4J4W3_MAIZE]	24.61	3	13	57	581	65.2778	6.32861	1.52164	1.21881	1.10657	1.28234	0.874029	0.914639	0.908987	0.899218	1.42606	0.0371278
B4FR32	Glyceraldehyde-3-phosphate deHaseN1 OS=Zea mays GN=ZEAMMB73_Zm00001d050428 PE=2 SV=1 - [B4FR32_MAIZE]	20.08	9	9	24	498	53.2505	7.1958	1.40334	1.1414	1.12127	1.222	0.808908	0.847453	0.921888	0.859417	1.4219	0.0199637
B6UI56	Oil body-associated protein 2B OS=Zea mays GN=OBAP2B PE=2 SV=1 - [OBP2B_MAIZE]	65.2	10	10	50	250	27.3326	6.27783	1.19922	1.15221	1.28969	1.21371	0.842634	0.825115	0.897512	0.855087	1.41939	0.00144334
A0A1D6IXD5	Beta-glucosidase2 OS=Zea mays GN=ZEAMMB73_Zm00001d024037 PE=3 SV=1 - [A0A1D6IXD5_MAIZE]	27.45	4	14	70	510	58.0501	7.88428	0.712037	0.794556	0.846294	0.784296	0.463893	0.524616	0.67091	0.55314	1.4179	0.0337205
B6SLE7	Legumin-like protein OS=Zea mays GN=100283693 PE=2 SV=1 - [B6SLE7_MAIZE]	32.03	2	8	44	359	37.8104	5.89697	1.43461	1.03067	1.14853	1.2046	0.77294	0.889894	0.892959	0.851931	1.41397	0.0491595
C4J6K4	Uncharacterized protein OS=Zea mays PE=2 SV=1 - [C4J6K4_MAIZE]	13.45	2	2	2	171	18.5174	8.19189		1.26765	1.17746	1.22255		0.853426	0.876941	0.865183	1.41306	0.0165846
B6TMR8	Chloroplast small heat shock protein OS=Zea mays GN=100283886 PE=2 SV=1 - [B6TMR8_MAIZE]	19.43	4	4	13	211	22.8049	7.44482	1.36144	1.16788	1.18057	1.23663	0.763492	0.90214	0.96034	0.875324	1.41277	0.0134346
B6SGX0	60S ribosomal protein L36 OS=Zea mays GN=100283331 PE=2 SV=1 - [B6SGX0_MAIZE]	30.63	2	4	20	111	12.5823	11.5757	1.04444	1.10167	0.956579	1.03423	0.732189	0.729669	0.734913	0.732257	1.41238	0.00202204
A0A1D6EKS0	Spermidine synthase 2 OS=Zea mays GN=ZEAMMB73_Zm00001d005159 PE=3 SV=1 - [A0A1D6EKS0_MAIZE]	24.34	5	7	27	304	33.4228	5.63037	1.0516	1.1988	1.15115	1.13385	0.75064	0.793501	0.868032	0.804058	1.41016	0.00396675
A0A1D6EEB5	Transketolase-1 chloroplastic OS=Zea mays GN=ZEAMMB73_Zm00001d004171 PE=4 SV=1 - [A0A1D6EEB5_MAIZE]	18.17	9	10	23	633	69.4561	6.39209	1.18999	1.07471	1.21148	1.15873	0.776143	0.852254	0.837004	0.8218	1.40999	0.00224026
B4FQR3	Aldose reductase OS=Zea mays GN=AR4 PE=2 SV=1 - [B4FQR3_MAIZE]	50.46	8	12	32	329	36.0836	6.44287	1.43758	1.09058	1.17082	1.23299	0.923386	0.829429	0.873426	0.875413	1.40847	0.0299182
B6SIX0	16.9 kDa class I heat shock protein 1 OS=Zea mays GN=100280576 PE=2 SV=1 - [B6SIX0_MAIZE]	38.96	4	5	42	154	17.0479	7.41553	1.17202	1.02497	1.31985	1.17228	0.822783	0.842735	0.831901	0.832473	1.40819	0.0163635
C0P4Q3	Heat shock protein 90 kDa OS=Zea mays GN=100196928 PE=2 SV=1 - [C0P4Q3_MAIZE]	41.04	2	31	218	714	81.7515	5.14795	1.12749	1.15434	1.30186	1.19456	0.827847	0.880273	0.839044	0.849055	1.40693	0.00362105
B4FQS1	4,5-DOPA dioxygenase extradiol OS=Zea mays PE=2 SV=1 - [B4FQS1_MAIZE]	12.83	2	4	6	265	29.3086	6.52197	1.36198	1.24393		1.30296	0.961578	0.899406		0.930492	1.40029	0.0306137
Q9XGC6	Adenosine kinase (Fragment) OS=Zea mays PE=2 SV=1 - [Q9XGC6_MAIZE]	55.89	2	14	125	331	36.0093	5.33838	1.24379		1.23718	1.24049	0.942598		0.832496	0.887547	1.39766	0.0235578
A0A1D6M3X4	Uncharacterized protein OS=Zea mays GN=103630342 PE=3 SV=1 - [A0A1D6M3X4_MAIZE]	16.89	7	7	15	438	44.856	8.55811	1.32594	1.09872	1.1608	1.19515	0.794809	0.916189	0.866031	0.85901	1.39131	0.0116947
Q03865	Vicilin-like embryo storage protein OS=Zea mays GN=Glb1-L PE=4 SV=1 - [Q03865_MAIZE]	42.78	7	21	2024	582	66.1218	6.68311	1.32054	1.05641	1.2328	1.20325	0.793971	0.91976	0.89459	0.86944	1.38394	0.0182667
B6UI06	Late embryogenesis abundant protein, group 3 OS=Zea mays GN=100286330 PE=2 SV=1 - [B6UI06_MAIZE]	70.56	13	13	50	231	23.5284	8.98291	1.17797	1.03297	1.22874	1.14656	0.757082	0.944012	0.787177	0.829424	1.38236	0.0183609
A0A1D6FLF1	Plasminogen activator inhibitor 1 RNA-binding protein OS=Zea mays GN=ZEAMMB73_Zm00001d009740 PE=4 SV=1 - [A0A1D6FLF1_MAIZE]	21.43	4	4	12	336	36.2439	5.38916	1.23028	0.988751	0.981914	1.06698	0.738087	0.81094	0.776724	0.77525	1.37631	0.0258425
B6SKJ7	Early nodulin-like protein 3 OS=Zea mays GN=100280687 PE=2 SV=1 - [B6SKJ7_MAIZE]	15.81	3	3	19	215	22.7103	5.17334	0.971815	1.04334	1.14774	1.0543	0.694854	0.752011	0.851461	0.766109	1.37617	0.013668
A0A1D6HTN8	Xylanase inhibitor protein 1 OS=Zea mays GN=ZEAMMB73_Zm00001d018965 PE=4 SV=1 - [A0A1D6HTN8_MAIZE]	29.64	2	8	46	307	32.9719	9.11475	1.19612	1.17736	1.13928	1.17092	0.778908	0.830008	0.947878	0.852265	1.37389	0.00378755
B8QWQ8	Pathogenesis-related maize seed protein OS=Zea mays subsp. parviglumis GN=PRms PE=3 SV=1 - [B8QWQ8_ZEAMP]	44.31	7	7	32	167	18.3199	8.646	1.01442	1.07941	1.26509	1.11964	0.764235	0.820079	0.860838	0.815051	1.3737	0.0191058
A0A1D6H5F8	Uncharacterized protein OS=Zea mays GN=ZEAMMB73_Zm00001d016098 PE=4 SV=1 - [A0A1D6H5F8_MAIZE]	16.94	4	4	16	301	32.0083	9.87646	1.30514	1.02159	1.12388	1.1502	0.784111	0.8382	0.891083	0.837798	1.37289	0.0242043
B4F9K4	17.5 kDa class II heat shock protein OS=Zea mays GN=542723 PE=2 SV=1 - [B4F9K4_MAIZE]	48.48	5	8	48	165	17.8572	6.23975	1.02119	1.1122	1.30364	1.14568	0.833474	0.800742	0.871958	0.835391	1.37142	0.0223823
A0A1D6PAA6	Nascent polypeptide-associated complex alpha subunit-like protein OS=Zea mays GN=ZEAMMB73_Zm00001d047477 PE=4 SV=1 - [A0A1D6PAA6_MAIZE]	36.32	2	5	79	201	22.0308	4.41162	1.25709	1.01303	1.1508	1.1403	0.699742	0.990132	0.805347	0.83174	1.37098	0.0490891
A0A1D6E7V9	Malate synthase OS=Zea mays GN=ZEAMMB73_Zm00001d003247 PE=3 SV=1 - [A0A1D6E7V9_MAIZE]	63.33	4	32	367	559	61.8053	6.72705	1.29526	1.01578	1.19554	1.16886	0.821163	0.848114	0.891203	0.853493	1.3695	0.0200874
B4FMZ0	Uncharacterized protein OS=Zea mays PE=2 SV=1 - [B4FMZ0_MAIZE]	23.94	5	5	15	284	30.276	9.86182	1.20617	1.19594	1.07535	1.15915	0.870168	0.773479	0.898336	0.847328	1.36801	0.00526746
B4FU63	Bifunctional UDP-glucose 4-epimerase and UDP-xylose 4-epimerase 1 OS=Zea mays GN=100193772 PE=2 SV=1 - [B4FU63_MAIZE]	15.15	4	4	7	363	39.7882	7.03467	1.05085	1.25978	1.28313	1.19792	0.895323	0.792607	0.941165	0.876365	1.36692	0.020077
Q9ZRQ5	Phytase OS=Zea mays GN=PHYT II PE=2 SV=1 - [Q9ZRQ5_MAIZE]	43.19	3	13	32	389	41.6359	5.30029	0.773344	0.906157	0.884811	0.854771	0.518374	0.656939	0.703027	0.626114	1.3652	0.0296769
B6SNS4	Late embryogenesis abundant protein D-34 OS=Zea mays PE=2 SV=1 - [B6SNS4_MAIZE]	33.49	5	5	24	212	21.1676	5.43994	1.14164	1.06084	1.32553	1.176	0.850723	0.935136	0.801943	0.862601	1.36332	0.0230899
P49081	Malate synthase, glyoxysomal OS=Zea mays GN=LIP PE=2 SV=1 - [MASY_MAIZE]	57.78	3	31	348	559	61.5981	6.63916	1.33313	1.06708	1.04498	1.1484	0.765401	0.847893	0.914775	0.84269	1.36278	0.0402502
B6SM71	Uncharacterized protein OS=Zea mays PE=2 SV=1 - [B6SM71_MAIZE]	41.3	2	2	5	46	5.40073	9.5249	1.04641	1.17364	1.12015	1.1134	0.904511	0.788541	0.758849	0.8173	1.36229	0.00685219
B6SLM0	Histone H1 OS=Zea mays PE=2 SV=1 - [B6SLM0_MAIZE]	12.34	3	3	9	235	24.9437	10.272	0.934801	1.00126	1.07408	1.00338	0.730901	0.815012	0.675797	0.74057	1.35488	0.00998861
A0A1D6L4K9	Ethylene-responsive protein OS=Zea mays GN=100285281 PE=4 SV=1 - [A0A1D6L4K9_MAIZE]	27.07	3	3	14	181	18.9929	7.21045	1.09237	1.24013	1.3421	1.22487	1.07898	0.789526	0.844628	0.904378	1.35437	0.0489656
A0A1D6KWK0	60S ribosomal protein L24-2 OS=Zea mays GN=100193634 PE=4 SV=1 - [A0A1D6KWK0_MAIZE]	36.99	7	7	29	146	16.5312	10.7554	0.941955	1.08249	1.24829	1.09091	0.868457	0.784092	0.765472	0.806007	1.35348	0.0387818
B4FQP8	Uncharacterized protein OS=Zea mays PE=2 SV=1 - [B4FQP8_MAIZE]	10.38	4	4	9	395	43.5912	5.99854	1.22483	1.05577	1.21389	1.16483	0.855228	0.859471	0.877683	0.864127	1.34798	0.00546284
Q6XZ79	Fructokinase-1 OS=Zea mays GN=FRK1 PE=1 SV=1 - [SCRK1_MAIZE]	51.39	3	14	48	323	34.669	4.99561	1.25397	1.09619	1.06807	1.13941	0.771333	0.916004	0.853068	0.846802	1.34555	0.0148895
C4J3Y5	Glutamate decarboxylase OS=Zea mays GN=100501579 PE=2 SV=1 - [C4J3Y5_MAIZE]	29.38	11	11	27	497	55.9214	5.5542	1.05896	1.1688	1.12358	1.11711	0.87526	0.732388	0.886181	0.831277	1.34385	0.00832699
B6TRX7	Uncharacterized protein OS=Zea mays PE=2 SV=1 - [B6TRX7_MAIZE]	15.06	2	2	6	166	16.7035	4.58936	1.10624	1.06596	1.01067	1.06096	0.79909	0.776823	0.792654	0.789522	1.3438	0.00067691
B4FQ89	Putative carboxylesterase 15 OS=Zea mays GN=100274216 PE=2 SV=1 - [B4FQ89_MAIZE]	35.1	7	7	22	339	36.1183	6.18896	1.38922	1.1265	1.18154	1.23242	0.835323	0.950422	0.968173	0.917973	1.34255	0.0251961
B4G072	DIMBOA UDP-glucosyltransferase BX9 OS=Zea mays GN=BX9 PE=1 SV=1 - [BX9_MAIZE]	49.57	14	16	98	462	49.9856	5.31299	1.04289	1.14028	1.10092	1.0947	0.775204	0.806256	0.866664	0.816041	1.34147	0.00202984
B6TIL6	3-ketoacyl-CoA thiolase 2, peroxisomal OS=Zea mays PE=2 SV=1 - [B6TIL6_MAIZE]	55.53	18	18	153	461	47.9557	8.29443	1.10523	1.13419	1.12848	1.12263	0.806646	0.839141	0.86751	0.837766	1.34003	0.000132648
P46420	Glutathione S-transferase 4 OS=Zea mays GN=GST4 PE=1 SV=2 - [GSTF4_MAIZE]	39.91	7	8	63	223	24.5547	6.15088	1.12728	1.14013	1.18154	1.14965	0.834169	0.83385	0.90667	0.85823	1.33956	0.000568897
K7VJF3	Heat shock 70 kDa protein 5 OS=Zea mays GN=100272911 PE=3 SV=1 - [K7VJF3_MAIZE]	51.69	13	34	493	652	71.4574	5.33838	0.941033	1.07563	1.18358	1.06675	0.746286	0.811075	0.833342	0.796901	1.33862	0.0226629
A0A1D6JST8	Beta-glucosidase 40 OS=Zea mays GN=100192939 PE=3 SV=1 - [A0A1D6JST8_MAIZE]	34.99	13	14	50	523	58.7323	8.39697	1.24796	1.03555	1.16113	1.14821	0.776224	0.931607	0.867846	0.858559	1.33737	0.019238
B6SIS5	Ribosomal protein OS=Zea mays GN=100272335 PE=2 SV=1 - [B6SIS5_MAIZE]	50.93	4	11	99	216	24.5342	9.81787	0.928807	1.0621	1.08768	1.0262	0.827685	0.68911	0.787122	0.767972	1.33624	0.0158099
B4FU46	Calcium-dependent lipid-binding (CaLB domain) family protein OS=Zea mays GN=100273265 PE=2 SV=1 - [B4FU46_MAIZE]	19.15	3	3	15	282	29.3985	4.86865	1.08396	1.08527	1.04007	1.06977	0.830977	0.802845	0.768264	0.800695	1.33605	0.000328802
A0A1D6HTN9	Acidic endochitinase OS=Zea mays GN=ZEAMMB73_Zm00001d018966 PE=4 SV=1 - [A0A1D6HTN9_MAIZE]	49.35	11	13	164	308	33.7268	7.54736	1.28599	1.10808	1.23714	1.2104	0.879415	0.884267	0.961587	0.908423	1.33242	0.00704872
B6TG61	40S ribosomal protein S16 OS=Zea mays GN=100283242 PE=2 SV=1 - [B6TG61_MAIZE]	41.89	2	7	52	148	16.7392	10.6675	1.10319	1.10718	1.15783	1.12273	0.937292	0.768885	0.825303	0.843827	1.33052	0.00604479
Q8S4W8	Pyruvate decarboxylase OS=Zea mays GN=pdc3 PE=3 SV=1 - [Q8S4W8_MAIZE]	47.44	17	22	211	605	64.9195	6.0874	1.03277	1.10782	1.27357	1.13805	0.826662	0.8206	0.920761	0.856008	1.32949	0.0226024
A0A1D6H5J1	Uncharacterized protein OS=Zea mays GN=ZEAMMB73_Zm00001d016128 PE=4 SV=1 - [A0A1D6H5J1_MAIZE]	24.49	11	14	51	535	55.0362	8.27979	1.02816	0.963386	1.18441	1.05865	0.690642	0.908388	0.797813	0.798947	1.32506	0.0460032
B4G1E6	Uncharacterized protein OS=Zea mays PE=2 SV=1 - [B4G1E6_MAIZE]	31	7	7	13	329	35.8769	5.09717	1.30297	1.06345	1.06335	1.14326	0.84156	0.876482	0.881108	0.866383	1.31957	0.0266431
C4J9K6	Uncharacterized protein OS=Zea mays PE=2 SV=1 - [C4J9K6_MAIZE]	30.37	6	6	21	191	21.6161	9.21729	1.15358	1.10377	1.23426	1.16387	0.869108	0.856623	0.922164	0.882632	1.31864	0.00282452
C0HFI7	Uncharacterized protein OS=Zea mays PE=2 SV=1 - [C0HFI7_MAIZE]	8.96	3	3	9	402	44.0616	7.48877	1.29436	1.07936	1.26712	1.21361	0.894598	0.969063	0.898058	0.920573	1.31832	0.0150891
C0P4P5	Alpha-L-arabinofuranosidase 1 OS=Zea mays GN=100193890 PE=2 SV=1 - [C0P4P5_MAIZE]	12.5	7	7	22	656	72.1545	5.2749	1.37292	1.04172	1.14441	1.18635	0.885382	0.927493	0.889172	0.900682	1.31717	0.044503
C0P3N8	Putative indole-3-acetic acid-amido synthetase GH3.1 OS=Zea mays GN=100285387 PE=2 SV=1 - [C0P3N8_MAIZE]	37.62	3	17	42	614	67.464	6.1001	1.29352	1.33758	1.13442	1.25517	0.875614	0.948782	1.03519	0.953194	1.31681	0.0172459
B6TYX7	Polygalacturonase inhibitor 1 OS=Zea mays GN=100284936 PE=2 SV=1 - [B6TYX7_MAIZE]	5.63	2	2	7	284	30.0115	8.11865	1.28619	1.10152	1.20845	1.19872	0.971674	0.853034	0.916113	0.913607	1.31208	0.0109417
A0A1D6ICG5	Glycosyltransferase OS=Zea mays GN=103633203 PE=3 SV=1 - [A0A1D6ICG5_MAIZE]	4.26	2	2	2	493	52.3192	7.26904	1.09645	1.1549		1.12567	0.837396	0.886748		0.862072	1.30578	0.0204111
B4G262	Carbonic anhydrase OS=Zea mays GN=100274597 PE=2 SV=1 - [B4G262_MAIZE]	18	3	3	11	200	21.9662	6.53662	1.13162	0.970431	1.20564	1.10256	0.7793	0.865706	0.900971	0.848659	1.29918	0.0315672
A0A1D6FBC8	Hydroxymethylglutaryl-CoA lyase mitochondrial OS=Zea mays GN=100193689 PE=4 SV=1 - [A0A1D6FBC8_MAIZE]	13.14	5	5	14	411	42.786	8.14795	1.17392	1.08321	0.993975	1.0837	0.8173	0.795185	0.898085	0.836856	1.29497	0.0152094
B4FN23	Dirigent protein OS=Zea mays PE=2 SV=1 - [B4FN23_MAIZE]	37.89	2	9	81	322	34.5073	7.95752	1.1556	1.07625	1.18213	1.13799	0.794258	0.944432	0.905752	0.881481	1.291	0.00963581
B6TL75	Phosphotransferase OS=Zea mays PE=2 SV=1 - [B6TL75_MAIZE]	19.61	6	6	10	459	49.2815	5.24951	1.06847	1.16671	1.12854	1.12124	0.818753	0.869709	0.918439	0.868967	1.29032	0.00340464
B6T883	Cysteine proteinase inhibitor OS=Zea mays PE=2 SV=1 - [B6T883_MAIZE]	52.67	10	10	48	243	26.4677	6.59521	1.20686	1.06131	1.22694	1.16504	0.806111	0.988068	0.916443	0.90354	1.28941	0.0244863
A0A1D6LPQ6	Glycosyl hydrolase family 31 protein OS=Zea mays GN=103629642 PE=3 SV=1 - [A0A1D6LPQ6_MAIZE]	31.08	22	23	205	827	91.1091	6.78564	1.28747	1.05558	1.14661	1.16322	0.883734	0.917419	0.90688	0.902678	1.28863	0.0187604
B4FL28	Isovaleryl-CoA dehydrogenase mitochondrial OS=Zea mays GN=100217040 PE=2 SV=1 - [B4FL28_MAIZE]	34.62	3	12	34	390	42.5172	7.02002	1.00929	1.10217	1.29995	1.13714	0.882197	0.847602	0.923777	0.884525	1.28559	0.0461804
B7ZXS8	Uncharacterized protein OS=Zea mays PE=2 SV=1 - [B7ZXS8_MAIZE]	23.93	8	8	22	422	46.953	5.84619	1.14833	1.10761	1.11783	1.12459	0.86135	0.856062	0.92074	0.879384	1.27884	0.000523198
B6SKB7	Methylcrotonoyl-CoA carboxylase subunit alpha OS=Zea mays GN=100280665 PE=2 SV=1 - [B6SKB7_MAIZE]	34.49	19	19	54	751	81.5477	6.99072	1.19992	1.08219	1.05755	1.11322	0.859667	0.824102	0.927782	0.870517	1.2788	0.0104793
A0A1D6LH94	Dirigent protein OS=Zea mays GN=100191141 PE=3 SV=1 - [A0A1D6LH94_MAIZE]	36.36	5	7	104	286	30.6357	8.76318	1.09413	1.07052	1.10759	1.09075	0.725512	0.916738	0.917406	0.853219	1.27839	0.0214383
B6TUC4	Glycine-rich RNA-binding protein 2 OS=Zea mays PE=2 SV=1 - [B6TUC4_MAIZE]	40.52	5	5	23	153	15.6457	9.0415	1.1734	1.00097	1.06833	1.0809	0.86499	0.901017	0.770951	0.845653	1.27818	0.0206501
B6U0X3	Glycosyltransferase OS=Zea mays PE=2 SV=1 - [B6U0X3_MAIZE]	11.88	5	5	7	480	51.1782	5.93506	1.13276	1.06527	1.03095	1.07633	0.749254	0.849251	0.932032	0.843513	1.27601	0.0185464
B4FPM1	Uncharacterized protein OS=Zea mays PE=2 SV=1 - [B4FPM1_MAIZE]	36.96	10	10	61	368	38.9925	5.89697	1.24306	1.07295	1.11383	1.14328	0.843501	0.867517	0.978944	0.896654	1.27505	0.0202786
B4FBN8	Chitinase 1 OS=Zea mays GN=100192522 PE=2 SV=1 - [B4FBN8_MAIZE]	18.53	4	4	17	286	31.1085	5.19873	1.00271	0.973279	1.09435	1.02345	0.788669	0.807799	0.811557	0.802675	1.27504	0.00401713
B6TX01	Glycoside hydrolase, family 28 OS=Zea mays GN=100284735 PE=2 SV=1 - [B6TX01_MAIZE]	6.05	2	3	10	463	49.7038	6.60986	1.27068	1.08477	1.10694	1.15413	0.950198	0.849731	0.917961	0.905963	1.27392	0.0194663
C0P840	Lipoxygenase OS=Zea mays GN=100037803 PE=2 SV=1 - [C0P840_MAIZE]	8.34	2	6	17	887	100.301	6.65381		1.16529	1.12204	1.14367		0.904215	0.891685	0.89795	1.27364	0.0082909
B6TB97	40S ribosomal protein S3 OS=Zea mays GN=100282772 PE=2 SV=1 - [B6TB97_MAIZE]	72.49	3	16	165	229	25.5416	9.49561	1.08775	1.08108	1.11822	1.09568	0.908708	0.918274	0.758531	0.861838	1.27133	0.0115627
A0A1D6N932	Osmotin-like protein OSM34 OS=Zea mays GN=100276695 PE=4 SV=1 - [A0A1D6N932_MAIZE]	52.73	11	11	140	220	23.054	7.94287	1.07238	0.952928	1.11817	1.04783	0.729062	0.873541	0.871507	0.824703	1.27055	0.0313761
B4FT62	Putative aldo-keto reductase 4 OS=Zea mays GN=100273138 PE=2 SV=1 - [B4FT62_MAIZE]	39.6	11	13	39	346	37.7582	6.39209	1.21669	1.03662	1.22282	1.15871	1.01136	0.846661	0.882426	0.913483	1.26845	0.0359928
C0P455	60S ribosomal protein L4-1 OS=Zea mays GN=100382075 PE=2 SV=1 - [C0P455_MAIZE]	65.26	8	23	203	403	44.2649	10.6382	0.955548	1.03583	1.05862	1.01666	0.771881	0.826978	0.805871	0.801576	1.26833	0.00360777
B6TR92	Glutathione peroxidase OS=Zea mays PE=2 SV=1 - [B6TR92_MAIZE]	39.88	3	8	69	168	18.4474	8.20654	1.20891	1.01844	1.20287	1.14341	0.872346	0.936478	0.899663	0.902829	1.26647	0.0210313
B4FWU6	Glutathione reductase cytosolic OS=Zea mays GN=100273659 PE=2 SV=1 - [B4FWU6_MAIZE]	49.49	17	17	101	495	53.0884	6.39209	0.910178	1.0681	0.999118	0.992464	0.79866	0.69953	0.854164	0.784118	1.26571	0.0316703
B6UHC9	Uncharacterized protein OS=Zea mays PE=2 SV=1 - [B6UHC9_MAIZE]	39.52	10	10	40	377	41.1693	7.06396	1.08714	1.11959	1.2175	1.14141	0.849465	0.920611	0.936878	0.902318	1.26498	0.00731186
B6SMC7	40S ribosomal protein S29 OS=Zea mays GN=100282513 PE=2 SV=1 - [B6SMC7_MAIZE]	51.79	3	3	37	56	6.42412	9.90576	1.0819	1.07638	0.947955	1.03541	0.890604	0.74414	0.821295	0.818679	1.26473	0.0235623
A0A1D6JNX1	Cell division control protein 48 homolog D OS=Zea mays GN=100278319 PE=4 SV=1 - [A0A1D6JNX1_MAIZE]	57.62	2	41	250	807	89.6278	5.22412	1.1127	1.25796	1.32686	1.23251	0.942247	1.05641	0.927407	0.975356	1.26365	0.0267154
Q93WS3	Sucrose synthase (Fragment) OS=Zea mays PE=2 SV=1 - [Q93WS3_MAIZE]	38.94	20	27	230	796	90.3964	6.50732	1.19487	1.10168	1.11077	1.13577	0.946864	0.853798	0.898296	0.899652	1.26246	0.00413185
C0HGH7	Universal stress family protein OS=Zea mays GN=100193714 PE=2 SV=1 - [C0HGH7_MAIZE]	16.33	3	3	6	196	21.149	6.29053	1.23428	1.06092	1.14022	1.14514	0.797096	0.915978	1.00883	0.907303	1.26214	0.0397545
C0P4G2	Allene oxide synthase1 OS=Zea mays GN=542150 PE=2 SV=1 - [C0P4G2_MAIZE]	61.83	14	28	253	482	53.0013	7.00537	0.986083	1.13303	1.01392	1.04434	0.796239	0.838535	0.849153	0.827976	1.26132	0.0106626
A0A1D6N250	Methyl esterase 10 OS=Zea mays GN=ZEAMMB73_Zm00001d042209 PE=4 SV=2 - [A0A1D6N250_MAIZE]	13.84	3	3	7	289	30.9044	6.78564	1.15011	1.07344	1.22486	1.14947	0.965357	0.941957	0.826736	0.91135	1.26128	0.0176847
B6SNX1	Aminomethyltransferase OS=Zea mays PE=2 SV=1 - [B6SNX1_MAIZE]	30.22	10	10	22	407	44.3536	6.34131	1.13531	1.06366	1.08814	1.09571	0.885173	0.829555	0.899829	0.871519	1.25724	0.00171499
B6THA2	Haloacid dehalogenase-like hydrolase domain-containing protein 1A OS=Zea mays PE=2 SV=1 - [B6THA2_MAIZE]	8.71	2	2	3	241	26.2942	6.3667		1.13282	1.20268	1.16775		0.906528	0.951574	0.929051	1.25693	0.0290066
B6SII7	40S ribosomal protein S15 OS=Zea mays GN=103648250 PE=2 SV=1 - [B6SII7_MAIZE]	32.03	6	6	44	153	17.2303	10.1401	1.03195	1.04861	1.10407	1.06154	0.821547	0.879745	0.835401	0.845564	1.25543	0.00151771
B4FAW1	ATP-dependent 6-phosphofructokinase OS=Zea mays GN=100191982 PE=2 SV=1 - [B4FAW1_MAIZE]	20.13	7	7	16	477	51.1992	6.69775	1.04542	1.06571	1.07841	1.06318	0.79296	0.806266	0.947433	0.848886	1.25244	0.0130927
B6TCV9	LanC-like protein 2 OS=Zea mays PE=2 SV=1 - [B6TCV9_MAIZE]	17.21	6	6	11	401	44.4286	7.54736	1.24121	1.04661	1.17056	1.15279	0.822314	1.02724	0.919105	0.922886	1.24912	0.0487679
B4F7X5	Reticulon-like protein OS=Zea mays PE=2 SV=1 - [B4F7X5_MAIZE]	21.09	4	5	14	256	27.629	9.17334	1.28448	1.10639	1.16766	1.18618	0.90834	0.974173	0.967554	0.950023	1.24858	0.013734
B6SJY2	Uncharacterized protein OS=Zea mays PE=2 SV=1 - [B6SJY2_MAIZE]	29.2	3	3	7	137	15.4099	9.23193	0.969817	1.05121	1.14801	1.05634	0.751263	0.908628	0.884139	0.84801	1.24567	0.0426503
B4FNN8	Soluble epoxide hydrolase OS=Zea mays GN=100192768 PE=2 SV=1 - [B4FNN8_MAIZE]	15.56	4	4	15	315	35.3558	5.23682	1.11447	1.08208	1.05377	1.08344	0.92647	0.808398	0.874668	0.869845	1.24555	0.00511905
A0A1D6KR27	Prolyl carboxypeptidase like protein OS=Zea mays GN=100283354 PE=4 SV=1 - [A0A1D6KR27_MAIZE]	23.97	11	11	55	509	56.0645	6.46826	1.07818	1.02077	1.14594	1.08163	0.798717	0.885973	0.920518	0.868403	1.24554	0.0140973
A0A1D6QG81	Ferritin OS=Zea mays GN=ZEAMMB73_Zm00001d052316 PE=3 SV=1 - [A0A1D6QG81_MAIZE]	33.33	6	8	68	282	30.9767	5.96045	1.07933	1.10969	1.14323	1.11075	0.856779	0.897018	0.922252	0.892016	1.24521	0.00118109
A0A1D6M371	Mannosylglycoprotein endo-beta-mannosidase OS=Zea mays GN=103630319 PE=4 SV=1 - [A0A1D6M371_MAIZE]	8.96	4	4	7	491	55.7539	7.00537	1.13863	1.03741	1.01484	1.06363	0.845392	0.784153	0.937918	0.855821	1.24282	0.0240173
B4F9V2	VAP27 OS=Zea mays GN=100191705 PE=2 SV=1 - [B4F9V2_MAIZE]	18.03	4	4	6	244	26.7448	7.84033	0.909703	1.05578	1.03302	0.999502	0.836046	0.739631	0.837207	0.804295	1.24271	0.0248188
B6UH19	60S ribosomal protein L32 OS=Zea mays PE=2 SV=1 - [B6UH19_MAIZE]	46.62	4	6	44	133	15.6845	10.4038	0.940147	1.02944	1.0772	1.0156	0.863162	0.800308	0.790887	0.818119	1.24138	0.0128377
C0P567	Pyrophosphate--fructose 6-phosphate 1-phosphotransferase subunit beta OS=Zea mays GN=100382182 PE=2 SV=1 - [C0P567_MAIZE]	57.09	3	27	164	564	61.0129	6.7417	1.0469	1.14386	0.983985	1.05825	0.815711	0.823735	0.92291	0.854118	1.239	0.0243079
C0P5Y3	5-methyltetrahydropteroyltriglutamate--homocysteine methyltransferase 1 OS=Zea mays GN=541942 PE=2 SV=1 - [C0P5Y3_MAIZE]	63.58	23	40	464	766	84.4393	5.77002	0.914716	1.02869	0.854294	0.932566	0.760821	0.749992	0.747287	0.7527	1.23896	0.0247505
B7ZY51	Octicosapeptide/Phox/Bem1p family protein OS=Zea mays GN=100279440 PE=2 SV=1 - [B7ZY51_MAIZE]	11.28	6	6	16	665	70.3535	6.21436	1.24149	1.17683	1.04143	1.15325	0.96122	0.882275	0.952078	0.931858	1.23758	0.0258356
B6UC41	Glyoxysomal fatty acid beta-oxidation multifunctional protein MFP-a OS=Zea mays PE=2 SV=1 - [B6UC41_MAIZE]	43.43	27	29	117	723	79.0103	8.5874	1.05443	1.02865	1.03143	1.03817	0.799095	0.836214	0.88649	0.8406	1.23504	0.00175653
B6TR02	Glycosyltransferase OS=Zea mays PE=2 SV=1 - [B6TR02_MAIZE]	5.53	2	2	5	470	50.8194	6.354	1.25418	1.06095	1.11721	1.14411	0.936745	0.905912	0.943739	0.928799	1.23182	0.0212452
C0P3W2	Flowering locus K homology domain OS=Zea mays GN=ZEAMMB73_Zm00001d030968 PE=2 SV=1 - [C0P3W2_MAIZE]	12.01	5	5	12	508	54.1697	5.42725	1.14908	1.0268	1.0602	1.07869	0.896611	0.890647	0.840901	0.876053	1.23131	0.00749843
A0A1D6I6T8	Heat shock protein 90-2 OS=Zea mays GN=100272368 PE=3 SV=1 - [A0A1D6I6T8_MAIZE]	54.65	3	40	421	699	80.2239	5.10986	1.10738	1.02974	0.971653	1.03626	0.835921	0.764467	0.925104	0.841831	1.23096	0.0330818
B4F9G6	60S ribosomal protein L6 OS=Zea mays GN=100191612 PE=2 SV=1 - [B4F9G6_MAIZE]	49.32	5	12	119	219	24.2273	10.1401	1.04521	1.03218	1.0765	1.0513	0.854105	0.839142	0.873868	0.855705	1.22857	0.000293703
B4FXB2	Histone H2A OS=Zea mays GN=100273753 PE=2 SV=1 - [B4FXB2_MAIZE]	34.06	4	5	47	138	14.5891	10.3892	1.09407	1.01304	1.13121	1.07944	0.834096	0.895381	0.911979	0.880486	1.22596	0.00918401
B4FNZ9	General stress protein 39 OS=Zea mays PE=2 SV=1 - [B4FNZ9_MAIZE]	67.11	19	19	215	304	32.9237	6.03662	1.06273	1.05216	1.16788	1.09426	0.808117	0.964357	0.907861	0.893445	1.22476	0.0268159
B6TFE4	Ribokinase OS=Zea mays GN=100283183 PE=2 SV=1 - [B6TFE4_MAIZE]	23.35	6	6	12	364	37.4865	6.26514	1.03835	1.02702	1.06972	1.04503	0.854408	0.823847	0.884958	0.854404	1.22311	0.000939069
C0PGG5	Pyruvate kinase OS=Zea mays GN=ZEAMMB73_Zm00001d040446 PE=2 SV=1 - [C0PGG5_MAIZE]	37.33	15	16	59	509	54.9554	7.15186	1.13069	1.13648	1.09158	1.11958	0.923369	0.86166	0.966525	0.917185	1.22067	0.00380067
A0A1D6DW07	D-3-phosphoglycerate dehydrogenase OS=Zea mays GN=103645840 PE=3 SV=1 - [A0A1D6DW07_MAIZE]	54.15	5	23	161	626	64.7555	7.21045	1.26532	1.04939	1.16876	1.16116	0.900046	0.988214	0.965883	0.951381	1.2205	0.0364711
C0PIS3	Uncharacterized protein OS=Zea mays PE=2 SV=1 - [C0PIS3_MAIZE]	39.64	4	7	41	111	12.8053	10.7114	0.870108	1.01705	1.04332	0.976827	0.809765	0.809514	0.782067	0.800449	1.22035	0.032096
B6TT00	Endochitinase PR4 OS=Zea mays GN=100284387 PE=2 SV=1 - [B6TT00_MAIZE]	8.12	2	2	2	271	28.5454	5.35107		1.0589	1.07409	1.06649		0.892229	0.857508	0.874869	1.21903	0.00963855
A0A1D6J321	Aconitate hydratase OS=Zea mays GN=ZEAMMB73_Zm00001d024952 PE=3 SV=1 - [A0A1D6J321_MAIZE]	12.78	3	11	96	892	97.3393	6.37939	1.22028	1.26276	1.17223	1.21842	1.12653	0.988147	0.884153	0.999611	1.2189	0.0432098
A0A1D6ICV7	Cathepsin B-like cysteine proteinase 3 OS=Zea mays GN=ZEAMMB73_Zm00001d021615 PE=3 SV=1 - [A0A1D6ICV7_MAIZE]	32.56	9	9	42	347	38.0884	6.03662	1.05574	0.993541	1.02076	1.02335	0.823486	0.87549	0.821076	0.840018	1.21824	0.00191992
A0A1D6L748	Aldehyde oxidase4 OS=Zea mays GN=103644157 PE=4 SV=1 - [A0A1D6L748_MAIZE]	10.54	8	14	34	1357	146.308	6.15088	0.966914	1.05863	1.074	1.03318	0.816332	0.829027	0.899845	0.848402	1.2178	0.0120211
A0A1D6FTB8	Gamma-glutamyl hydrolase 1 OS=Zea mays GN=ZEAMMB73_Zm00001d010744 PE=4 SV=1 - [A0A1D6FTB8_MAIZE]	14.91	5	5	10	342	37.8913	6.23975	1.1237	1.03459	1.08171	1.08	0.866634	0.896831	0.899037	0.887501	1.2169	0.00227744
B6TXQ1	Phosphatase DCR2 OS=Zea mays PE=2 SV=1 - [B6TXQ1_MAIZE]	30.79	8	8	22	393	42.5891	6.72705	1.14621	1.10743	1.18226	1.1453	0.918837	0.95651	0.950357	0.941901	1.21594	0.00115966
A0A1D6LZN2	Xylanase inhibitor protein 1 OS=Zea mays GN=ZEAMMB73_Zm00001d037656 PE=4 SV=1 - [A0A1D6LZN2_MAIZE]	39.01	11	11	69	323	35.3143	6.78564	1.03672	1.12195	1.20252	1.1204	0.921417	0.863735	0.986562	0.923905	1.21268	0.0299961
B6U6S4	Heat shock protein STI OS=Zea mays PE=2 SV=1 - [B6U6S4_MAIZE]	32.7	5	16	67	581	65.506	6.66846	1.02538	1.10281	1.06111	1.0631	0.867156	0.858228	0.905429	0.876938	1.21229	0.00220897
B4FIC0	Citrate synthase OS=Zea mays GN=100194338 PE=2 SV=1 - [B4FIC0_MAIZE]	36.02	3	14	75	472	52.4232	7.37158	1.07777	1.04943	1.11147	1.07956	0.814389	0.874872	0.98406	0.891107	1.21148	0.0233738
A0A1D6LZR2	Malic enzyme OS=Zea mays GN=100284598 PE=3 SV=1 - [A0A1D6LZR2_MAIZE]	16.36	3	6	19	550	60.6954	6.60986	1.3076	1.12057	1.19161	1.20659	0.957576	1.03494	0.995931	0.99615	1.21126	0.0233237
B4FH62	NAD(P)-binding Rossmann-fold superfamily protein OS=Zea mays GN=100194029 PE=2 SV=1 - [B4FH62_MAIZE]	13.09	2	3	4	298	31.8027	9.0415	1.08308	1.0212	1.16178	1.08869	0.861292	0.943318	0.892195	0.898935	1.21109	0.0158488
B6SI10	Uncharacterized protein OS=Zea mays GN=100274741 PE=2 SV=1 - [B6SI10_MAIZE]	22.18	5	5	15	275	29.6116	8.60205	1.11333	1.09356	1.19531	1.13407	0.83594	0.992266	0.981246	0.936484	1.21099	0.0289394
Q8W0V2	Lipoxygenase OS=Zea mays GN=542495 PE=3 SV=1 - [Q8W0V2_MAIZE]	51.5	33	40	323	864	96.4302	6.0874	0.974977	1.06539	1.01969	1.02002	0.853211	0.812114	0.871647	0.845657	1.20618	0.00519326
A0A0A1PKK5	Cysteine proteinase inhibitor OS=Zea mays GN=Cystatin PE=2 SV=1 - [A0A0A1PKK5_MAIZE]	43.28	3	5	46	134	14.7738	7.40088	1.09179	0.997376	1.05298	1.04738	0.844532	0.921709	0.84085	0.86903	1.20523	0.00937164
B6SGF3	Glyoxalase family protein superfamily OS=Zea mays GN=100280456 PE=2 SV=1 - [B6SGF3_MAIZE]	52.52	5	5	31	139	15.0736	5.60498	1.01527	1.00454	1.13945	1.05309	0.78589	0.895616	0.941274	0.87426	1.20455	0.0474722
A0A1D6GPR5	60S ribosomal protein L23 OS=Zea mays GN=100272919 PE=3 SV=1 - [A0A1D6GPR5_MAIZE]	77.6	9	9	57	125	13.4472	10.0083	1.04194	1.07312	1.04366	1.0529	0.894252	0.887359	0.848967	0.876859	1.20077	0.000530499
B6T9G1	26S proteasome non-ATPase regulatory subunit 6 OS=Zea mays GN=100282612 PE=2 SV=1 - [B6T9G1_MAIZE]	23.2	3	8	35	388	44.0398	5.68115	1.04749	0.954205	0.959602	0.987099	1.16378	1.24412	1.14691	1.18494	0.833039	0.00969304
K7UPD0	Putative TCP-1/cpn60 chaperonin family protein OS=Zea mays GN=103634709 PE=3 SV=1 - [K7UPD0_MAIZE]	41.14	2	20	72	525	57.3367	5.70654	0.91159	0.993687	0.822112	0.90913	1.10067	1.03365	1.14872	1.09434	0.830754	0.0361981
A0A1D6NB61	SGS domain-containing protein OS=Zea mays GN=100282523 PE=4 SV=1 - [A0A1D6NB61_MAIZE]	38.01	5	7	26	171	19.1014	8.92432	0.927428	0.923075	0.91279	0.921098	1.21422	1.04391	1.07427	1.1108	0.82922	0.0226663
B4FF47	Uncharacterized protein OS=Zea mays PE=2 SV=1 - [B4FF47_MAIZE]	29.37	3	9	24	446	48.4982	6.59521	0.905933	0.964493	0.982992	0.95114	1.23121	1.11302	1.09758	1.14727	0.829043	0.0152055
A0A1D6JQZ3	Uncharacterized protein OS=Zea mays GN=ZEAMMB73_Zm00001d027951 PE=3 SV=1 - [A0A1D6JQZ3_MAIZE]	13.2	3	5	19	341	37.8469	9.05615	0.940143	0.985249	0.877237	0.93421	1.13852	1.18528	1.0608	1.1282	0.828053	0.0155282
A0A1D6FZP4	Uroporphyrinogen decarboxylase OS=Zea mays GN=ZEAMMB73_Zm00001d011386 PE=4 SV=1 - [A0A1D6FZP4_MAIZE]	13.9	3	3	8	259	28.6748	7.10791	1.06628	0.95917	1.02658	1.01734	1.22661	1.29389	1.16579	1.22876	0.82794	0.0120164
B6TPE6	Receptor-like protein kinase OS=Zea mays PE=2 SV=1 - [B6TPE6_MAIZE]	9.73	3	3	3	411	44.0935	5.40186	0.808724	0.95149	0.842328	0.867514	1.0508	1.00361	1.09289	1.0491	0.826913	0.0224406
C0PHD8	Aldehyde dehydrogenase family 7 member B4 OS=Zea mays GN=ZEAMMB73_Zm00001d005818 PE=1 SV=1 - [C0PHD8_MAIZE]	46.56	18	18	160	509	54.3969	6.53662	0.874172	0.963379	0.916808	0.91812	1.16128	1.06733	1.10577	1.11146	0.826049	0.00672505
B6T4U8	Calmodulin OS=Zea mays GN=ZEAMMB73_Zm00001d035095 PE=2 SV=1 - [B6T4U8_MAIZE]	66.89	4	10	27	148	16.5454	4.95752	0.965295	0.896025	1.00901	0.956777	1.15988	1.18818	1.13023	1.15943	0.825216	0.00535847
B6TBJ6	Ubiquitin fusion degradation protein 1 OS=Zea mays PE=2 SV=1 - [B6TBJ6_MAIZE]	13.87	3	4	6	310	34.1841	5.78271	0.86885	0.960711	0.936617	0.922059	1.19987	1.16498	0.990301	1.11838	0.824457	0.0494176
B4FRD9	Eukaryotic translation initiation factor 3 subunit F OS=Zea mays GN=100272886 PE=2 SV=1 - [B4FRD9_MAIZE]	43.21	5	11	39	287	31.444	5.36377	0.864572	0.93499	0.994247	0.93127	1.17964	1.14426	1.06644	1.13011	0.82405	0.0166933
B6SZK4	Polygalacturonase inhibitor 1 OS=Zea mays PE=2 SV=1 - [B6SZK4_MAIZE]	41.39	8	8	14	244	26.2636	8.20654	0.727964	0.771371	0.80641	0.768582	0.9312	0.955023	0.912818	0.933014	0.823763	0.00309467
K7VQA7	Cell division control protein 48 homolog D OS=Zea mays GN=103639569 PE=4 SV=1 - [K7VQA7_MAIZE]	52.24	3	37	221	804	89.4257	5.26221	0.918053	0.995442	0.864056	0.92585	1.13108	1.1067	1.13725	1.12501	0.822971	0.00711097
B4F987	Putative sarcosine oxidase OS=Zea mays GN=ZEAMMB73_Zm00001d020984 PE=2 SV=1 - [B4F987_MAIZE]	57.11	18	18	144	415	43.9189	6.20166	0.875958	0.938737	0.974552	0.929749	1.23803	1.09115	1.06208	1.13042	0.822479	0.0311621
B6T2C2	Uncharacterized protein OS=Zea mays PE=2 SV=1 - [B6T2C2_MAIZE]	30.29	4	4	10	175	19.3519	7.98682	0.790717	0.968028	0.926513	0.895086	1.08728	1.11247	1.06549	1.08841	0.822376	0.0248965
C0PK92	Abscisic acid receptor PYL2 OS=Zea mays GN=PYL3 PE=2 SV=1 - [C0PK92_MAIZE]	15.96	3	3	5	188	20.5474	6.63916	0.840117	0.935017	0.89184	0.888991	1.01956	1.19322	1.0341	1.08229	0.821397	0.0356355
O49975	MEK homolog1 OS=Zea mays GN=542356 PE=2 SV=1 - [O49975_MAIZE]	19.72	6	6	22	355	39.8496	5.8335	0.895774	1.02607	0.926304	0.949381	1.16329	1.15568	1.15042	1.15647	0.820933	0.00633981
A0A1D6KDX1	Diaminopimelate epimerase chloroplastic OS=Zea mays GN=100191234 PE=3 SV=1 - [A0A1D6KDX1_MAIZE]	23.38	2	6	15	308	33.3555	5.51611	0.909291	0.957197	0.88544	0.917309	1.01448	1.24268	1.09986	1.11901	0.819751	0.0446352
B4FFR3	Outer envelope pore protein 16-3 chloroplastic/mitochondrial OS=Zea mays GN=100280772 PE=2 SV=1 - [B4FFR3_MAIZE]	12.16	2	2	5	148	15.608	9.0708	0.866888	0.880674	0.832618	0.86006	1.06952	1.02692	1.05183	1.04942	0.819556	0.000556602
B4FG76	Uncharacterized protein OS=Zea mays PE=2 SV=1 - [B4FG76_MAIZE]	21.17	8	8	36	477	53.8669	6.78564	0.840088	0.923274	1.01983	0.927731	1.19121	1.13165	1.07712	1.13333	0.81859	0.0287605
B6TIA5	Gibberellin receptor GID1L2 OS=Zea mays PE=2 SV=1 - [B6TIA5_MAIZE]	8.48	2	2	4	330	35.1547	6.37939		0.913398	0.848628	0.881013		1.05811	1.09522	1.07666	0.81828	0.0345182
B4FT85	Isochorismate synthase 1 OS=Zea mays PE=2 SV=1 - [B4FT85_MAIZE]	66.3	8	14	95	276	29.4524	8.22119	0.841525	0.96751	0.943121	0.917385	1.24222	1.08299	1.03976	1.12166	0.817885	0.0482295
Q41819	Indole-3-acetate beta-glucosyltransferase OS=Zea mays GN=IAGLU PE=1 SV=1 - [IABG_MAIZE]	45.44	14	14	80	471	49.6789	6.11279	0.950667	0.973532	0.947724	0.957308	1.18823	1.17233	1.151	1.17052	0.817848	9.45255e-05
B4FUK7	Hydroxyproline-rich glycoprotein family protein OS=Zea mays GN=ZEAMMB73_Zm00001d022421 PE=2 SV=1 - [B4FUK7_MAIZE]	83.68	17	24	583	337	37.8574	7.18115	0.870753	0.935098	0.937394	0.914415	1.15668	1.10743	1.09164	1.11859	0.817475	0.00224001
B6SNP7	Eyes absent-like protein OS=Zea mays PE=2 SV=1 - [B6SNP7_MAIZE]	19.14	5	5	8	303	34.1664	4.83057	0.980523	1.02879	0.945048	0.984786	1.24533	1.22857	1.14262	1.20551	0.816905	0.00527151
B4FUR4	Uncharacterized protein OS=Zea mays PE=2 SV=1 - [B4FUR4_MAIZE]	4.53	2	2	5	397	43.044	9.45166	0.847235	0.846772	0.912526	0.868845	1.10668	1.12691	0.963692	1.06576	0.815233	0.0242783
A0A1D6LZ61	Pyrophosphate-energized vacuolar membrane proton pump OS=Zea mays GN=ZEAMMB73_Zm00001d037576 PE=3 SV=1 - [A0A1D6LZ61_MAIZE]	19.48	7	14	69	765	78.9287	5.47803	0.862808	0.994938	0.882212	0.913319	1.08837	1.13622	1.13745	1.12068	0.814967	0.0094033
A0A096RY80	ACT domain-containing protein ACR3 OS=Zea mays GN=103627283 PE=4 SV=1 - [A0A096RY80_MAIZE]	27.39	11	11	27	460	49.8611	6.44287	0.944389	0.919433	0.981433	0.948418	1.16704	1.17286	1.15169	1.16386	0.814887	0.000351034
D2IPC3	ADP-glucose pyrophosphorylase small subunit (Fragment) OS=Zea mays subsp. mays GN=bt2 PE=4 SV=1 - [D2IPC3_MAIZE]	71.12	2	13	574	187	20.7154	5.04639	1.22273	0.984499	1.19966	1.13563	1.45407	1.30991	1.42097	1.39498	0.814081	0.0413792
B4FAE1	Ras-related protein RABD2c OS=Zea mays GN=100191848 PE=2 SV=1 - [B4FAE1_MAIZE]	53.69	5	10	129	203	22.4922	5.2749	0.852143	0.924241	1.04456	0.940314	1.21958	1.14241	1.10532	1.15577	0.813583	0.0301491
A0A1D6DZK4	Uncharacterized protein OS=Zea mays GN=ZEAMMB73_Zm00001d002325 PE=4 SV=1 - [A0A1D6DZK4_MAIZE]	57.73	78	107	692	1843	208.607	4.65283	0.913261	0.935131	0.972274	0.940222	1.17548	1.15568	1.14205	1.15774	0.812121	0.000387884
B6TZA8	Mitochondrial pyruvate carrier OS=Zea mays PE=2 SV=1 - [B6TZA8_MAIZE]	19.57	2	2	4	92	10.177	9.01221	0.832252	0.930544	0.908176	0.890324	1.18064	1.03979	1.07082	1.09708	0.811536	0.0165201
A0A1D6HNL5	26S protease regulatory subunit 6A homolog A OS=Zea mays GN=ZEAMMB73_Zm00001d018409 PE=3 SV=1 - [A0A1D6HNL5_MAIZE]	53.55	2	19	120	422	46.9452	5.10986	0.759215	0.933919	0.90344	0.865525	1.1111	1.01597	1.07381	1.06696	0.811208	0.0292245
B6U607	Carbonyl reductase 1 OS=Zea mays PE=2 SV=1 - [B6U607_MAIZE]	75.9	16	17	126	307	32.662	6.56592	0.907799	0.97748	0.949686	0.944988	1.27072	1.08681	1.14344	1.16699	0.809766	0.0186852
B6T540	Mitochondrial glycoprotein OS=Zea mays PE=2 SV=1 - [B6T540_MAIZE]	15.81	3	3	6	272	29.7786	4.57666	0.973525	0.863307	0.843653	0.893495	1.01305	1.12876	1.16858	1.10346	0.809719	0.0272258
A0A1D6HPY6	ABC transporter F family member 3 OS=Zea mays GN=100192636 PE=4 SV=1 - [A0A1D6HPY6_MAIZE]	14.17	10	10	26	720	80.3833	6.50732	0.799967	0.957799	0.859168	0.872311	1.11319	1.06794	1.05086	1.07733	0.809697	0.0145002
B6SL10	Fasciclin-like arabinogalactan protein 2 OS=Zea mays GN=100280729 PE=2 SV=1 - [B6SL10_MAIZE]	24.94	7	7	49	421	44.699	7.04932	0.789573	0.931138	0.9239	0.881537	1.06596	1.07434	1.13909	1.09313	0.806432	0.0147524
B4FC92	Nuclear transport factor 2 OS=Zea mays GN=100192679 PE=2 SV=1 - [B4FC92_MAIZE]	44.35	5	5	56	124	13.5566	6.12549	0.820912	0.945558	1.04952	0.938664	1.20896	1.15697	1.12843	1.16479	0.805868	0.0321941
B4FQK5	Eukaryotic peptide chain release factor subunit 1-1 OS=Zea mays GN=100272775 PE=2 SV=1 - [B4FQK5_MAIZE]	32.72	13	13	67	437	49.158	5.51611	0.798259	0.932686	0.899698	0.876881	1.11396	1.08345	1.07065	1.08936	0.804953	0.00745543
B6SJF7	14 kDa zinc-binding protein OS=Zea mays GN=HINT PE=2 SV=1 - [B6SJF7_MAIZE]	60.47	6	6	45	129	14.2205	6.07471	0.843566	0.912234	0.99698	0.917594	1.15831	1.14294	1.11977	1.14034	0.804666	0.00823304
A0A1D6K6W5	Trehalase OS=Zea mays GN=100280412 PE=3 SV=1 - [A0A1D6K6W5_MAIZE]	11.59	4	4	6	328	36.8468	7.6499	0.8339	0.924411		0.879156	1.11318	1.08052		1.09685	0.801529	0.0455349
B4FTW8	26S proteasome non-ATPase regulatory subunit 13 homolog A OS=Zea mays GN=100285832 PE=2 SV=1 - [B4FTW8_MAIZE]	29.87	4	11	44	385	43.7017	5.2876	0.777801	0.947676	0.842	0.855826	1.14311	1.02716	1.03685	1.06904	0.800555	0.0261891
A0A1D6QTX8	RuvB-like helicase OS=Zea mays GN=100191624 PE=3 SV=1 - [A0A1D6QTX8_MAIZE]	28.87	3	9	17	433	47.2286	5.22412	0.908284	0.991607		0.949945	1.21576	1.15977		1.18777	0.799775	0.0417715
A0A1D6MUF1	Heat shock 70 kDa protein 6 chloroplastic OS=Zea mays GN=ZEAMMB73_Zm00001d041119 PE=3 SV=1 - [A0A1D6MUF1_MAIZE]	64.43	5	39	393	655	69.7261	5.04639	0.84327	0.930571	1.03389	0.93591	1.24265	1.12901	1.14397	1.17188	0.798641	0.0228387
B6TYJ4	Thioredoxin OS=Zea mays GN=ZEAMMB73_Zm00001d007800 PE=2 SV=1 - [B6TYJ4_MAIZE]	30.83	5	5	8	120	12.9666	6.3667	0.839557	0.934722	0.966721	0.913667	1.22859	1.08044	1.12417	1.1444	0.798381	0.0166369
B4FB62	E3 ubiquitin-protein ligase RING1-like OS=Zea mays GN=100192058 PE=2 SV=1 - [B4FB62_MAIZE]	12.73	3	3	12	385	39.737	4.62744	0.839039	0.979529	0.994216	0.937595	1.19964	1.1459	1.18651	1.17735	0.796359	0.00997567
K7U2R2	Farnesylated protein 3 OS=Zea mays GN=103641584 PE=4 SV=1 - [K7U2R2_MAIZE]	8.64	3	3	6	382	41.931	5.77002	0.881975	0.953922	0.935044	0.923647	1.14509	1.14678	1.19057	1.16081	0.79569	0.000823026
B4FYH2	Pyruvate kinase OS=Zea mays GN=100273990 PE=2 SV=1 - [B4FYH2_MAIZE]	11.44	3	6	21	568	61.4405	6.7417	0.895283	0.943444	0.882781	0.907169	1.16503	1.18056	1.07543	1.14034	0.795527	0.00344667
B6SNL4	60S ribosomal protein L13a-2 OS=Zea mays PE=2 SV=1 - [B6SNL4_MAIZE]	7.43	2	2	3	202	22.9727	10.7114		0.799529	0.748255	0.773892		0.977786	0.969819	0.973802	0.794711	0.016429
A0A1D6NHZ7	Glucose-1-phosphate adenylyltransferase OS=Zea mays GN=ZEAMMB73_Zm00001d044129 PE=3 SV=1 - [A0A1D6NHZ7_MAIZE]	82.95	37	38	1167	516	56.9986	6.46826	0.871689	0.922631	0.940966	0.911762	1.14171	1.15483	1.14635	1.14763	0.794474	0.000363023
A0A1D6PLA8	AP-2 complex subunit alpha OS=Zea mays GN=100384187 PE=3 SV=1 - [A0A1D6PLA8_MAIZE]	5.65	6	6	11	938	104.158	5.63037	0.742323	1.01714	0.921325	0.893596	1.16514	1.12844	1.08659	1.12672	0.793092	0.0495017
A0A1D6JE74	Uncharacterized protein OS=Zea mays GN=103642050 PE=4 SV=1 - [A0A1D6JE74_MAIZE]	18.74	5	30	212	1409	159.705	4.75439	0.859545	0.936896	1.03367	0.943372	1.22232	1.23288	1.11703	1.19074	0.792254	0.0166966
A0A1D6ME87	Plant cysteine oxidase 2 OS=Zea mays GN=100191278 PE=4 SV=1 - [A0A1D6ME87_MAIZE]	15.64	2	2	4	179	19.478	9.81787	1.02228	0.900521	0.915414	0.946072	1.24588	1.18525	1.15538	1.1955	0.791361	0.00591338
A0A1D6HKC3	Cullin-3B OS=Zea mays GN=103627724 PE=3 SV=1 - [A0A1D6HKC3_MAIZE]	2.58	2	2	4	736	85.5287	8.11865		0.814062	0.881807	0.847935		1.07995	1.0634	1.07167	0.791224	0.0234378
A0A1D6ENN4	Bifunctional aspartokinase/homoserine dehydrogenase 2, chloroplastic Aspartokinase Homoserine dehydrogenase OS=Zea mays GN=ZEAMMB73_Zm00001d005535 PE=4 SV=1 - [A0A1D6ENN4_MAIZE]	18.84	3	12	21	828	89.7559	6.45557	0.975472	0.902459	0.84645	0.908127	1.02725	1.21	1.20986	1.14904	0.790338	0.0279829
B4FA33	ADP-ribosylation factor C1 OS=Zea mays GN=100191770 PE=2 SV=1 - [B4FA33_MAIZE]	12.5	2	2	6	184	20.3045	6.27783	0.799824	0.96242	0.914192	0.892145	1.12537	1.14682	1.115	1.12906	0.790163	0.00850072
B6T7X9	Profilin OS=Zea mays PE=2 SV=1 - [B6T7X9_MAIZE]	38.93	3	5	114	131	14.064	4.70361	0.840301	0.943463	0.967373	0.917046	1.24788	1.12023	1.115	1.16104	0.789852	0.0139234
B6TI04	Developmentally-regulated GTP-binding protein 1 OS=Zea mays GN=100283400 PE=2 SV=1 - [B6TI04_MAIZE]	31.25	10	10	22	368	41.0868	8.48486	0.70409	0.91006	0.908536	0.840895	1.09486	1.02168	1.07976	1.06543	0.789252	0.0354998
B6SR40	Uncharacterized protein OS=Zea mays PE=2 SV=1 - [B6SR40_MAIZE]	36.5	4	4	35	137	15.1089	7.35693	0.81056	0.926868	0.90008	0.879169	1.17353	1.0744	1.09462	1.11419	0.789069	0.00714525
A0A1D6NMJ8	Zinc protease PQQL-like OS=Zea mays GN=100216862 PE=4 SV=1 - [A0A1D6NMJ8_MAIZE]	2.48	2	2	2	886	99.0808	5.78271		0.923472	0.923312	0.923392		1.1438	1.19685	1.17033	0.789003	0.0113412
C0HI21	Uncharacterized protein OS=Zea mays PE=2 SV=1 - [C0HI21_MAIZE]	32.76	10	10	34	522	55.3671	7.02002	0.787207	0.82339	0.955638	0.855412	1.14301	1.01992	1.09229	1.08507	0.788344	0.0212157
A0A1D6EFN9	Pyruvate dehydrogenase E1 component subunit alpha OS=Zea mays GN=100272834 PE=4 SV=1 - [A0A1D6EFN9_MAIZE]	35.51	13	13	43	428	46.3743	6.88818	0.86613	0.918215	0.855934	0.880093	1.10559	1.11817	1.13187	1.11854	0.786822	0.000325919
B6T9P7	Methyltransferase OS=Zea mays PE=2 SV=1 - [B6T9P7_MAIZE]	9.3	3	3	6	344	38.8263	6.37939	0.818468	0.961333	0.802958	0.860919	1.07745	1.13007	1.07522	1.09425	0.786768	0.0120483
B6U5Y4	Polygalacturonase OS=Zea mays PE=2 SV=1 - [B6U5Y4_MAIZE]	7.69	3	3	6	416	43.779	7.75244	0.84774	0.916054	0.849477	0.871091	1.18759	1.07117	1.06661	1.10846	0.785858	0.00645601
B6TMJ8	GDP-L-fucose synthase 1 OS=Zea mays GN=100283867 PE=2 SV=1 - [B6TMJ8_MAIZE]	34.76	9	9	28	328	35.6885	7.37158	0.772285	0.945364	0.89252	0.870056	1.1281	1.08446	1.11189	1.10815	0.785144	0.0107248
B6TP19	Thioredoxin-like protein 5 OS=Zea mays PE=2 SV=1 - [B6TP19_MAIZE]	70.29	9	9	53	138	15.1216	5.10986	0.782803	0.958509	0.910068	0.883793	1.21784	1.10802	1.08852	1.13813	0.776534	0.0183139
B4FIB2	Ras-related protein RABA1d OS=Zea mays GN=100194331 PE=2 SV=1 - [B4FIB2_MAIZE]	47	5	10	46	217	23.9501	5.73193	0.852269	0.923978	0.930247	0.902164	1.22266	1.10768	1.16004	1.16346	0.775414	0.0032799
A0A1D6NUE4	Ribonucleoside-diphosphate reductase large subunit OS=Zea mays GN=ZEAMMB73_Zm00001d045192 PE=4 SV=1 - [A0A1D6NUE4_MAIZE]	6.4	2	2	9	250	26.2287	9.42236	0.772681	0.873702	0.760724	0.802369	1.02252	1.03734	1.04685	1.03557	0.774811	0.00308857
C0LNQ9	UDP-glucosyltransferase OS=Zea mays PE=2 SV=1 - [C0LNQ9_MAIZE]	52.02	18	18	182	471	50.6782	6.06201	0.825665	0.922384	0.932541	0.89353	1.18983	1.17272	1.12354	1.16203	0.768938	0.00243045
B4FB06	Uncharacterized protein OS=Zea mays PE=2 SV=1 - [B4FB06_MAIZE]	19.17	5	5	10	313	33.376	6.53662	0.798427	0.898085	0.905932	0.867481	1.14801	1.13752	1.10511	1.13021	0.767538	0.00206325
Q947B9	Glucose-1-phosphate adenylyltransferase OS=Zea mays GN=542295 PE=3 SV=1 - [Q947B9_MAIZE]	38.1	2	18	537	517	56.4468	6.94678	0.720731	0.91145	1.04037	0.89085	1.16385	1.16927	1.15405	1.16239	0.766396	0.043188
A0A1D6QK75	Heat shock protein 90-5 chloroplastic OS=Zea mays GN=ZEAMMB73_Zm00001d052809 PE=3 SV=1 - [A0A1D6QK75_MAIZE]	27.19	5	18	92	787	88.614	5.13525	0.771261	0.871432	0.951539	0.864744	1.11799	1.17639	1.09112	1.1285	0.766277	0.0103786
B4FN43	Haloacid dehalogenase-like hydrolase domain-containing protein Sgpp OS=Zea mays GN=ZEAMMB73_Zm00001d045564 PE=2 SV=1 - [B4FN43_MAIZE]	17.06	3	4	11	252	27.3731	4.97021	0.956828	0.887181	0.849397	0.897802	1.18674	1.15685	1.17417	1.17259	0.76566	0.00108935
Q41768	Acetolactate synthase 1, chloroplastic OS=Zea mays GN=ALS1 PE=3 SV=1 - [ILVB1_MAIZE]	56.27	25	25	214	638	68.8866	7.1665	0.863332	0.916649	0.919779	0.89992	1.18074	1.18838	1.16294	1.17736	0.764357	0.000150721
A0A1D6G664	Sucrose-phosphate synthase OS=Zea mays GN=542711 PE=3 SV=1 - [A0A1D6G664_MAIZE]	3.25	2	4	10	954	106.406	6.354	0.714948	0.966894	0.932218	0.871353	1.18373	1.09308	1.15898	1.14526	0.760833	0.0303249
B6SIN0	Ubiquitin-conjugating enzyme E2 4 OS=Zea mays GN=ZEAMMB73_Zm00001d032830 PE=2 SV=1 - [B6SIN0_MAIZE]	26.44	4	4	30	174	19.7663	4.23389	0.896411	0.869287	0.908401	0.891367	1.1626	1.1982	1.16911	1.17664	0.757555	5.70838e-05
B6U1E4	Heat shock cognate 70 kDa protein 2 OS=Zea mays PE=2 SV=1 - [B6U1E4_MAIZE]	52.23	6	33	561	649	71.122	5.24951	0.696519	0.971905	0.906093	0.858173	1.23958	1.08623	1.07307	1.13296	0.757461	0.0496739
C0PFV4	Chaperone protein ClpC1 chloroplastic OS=Zea mays GN=100383416 PE=2 SV=1 - [C0PFV4_MAIZE]	37.68	12	30	109	921	101.978	6.63916	0.816597	0.893194	0.852724	0.854172	1.13375	1.1347	1.11556	1.128	0.757241	0.000284259
K7TR93	Tryptophan synthase OS=Zea mays GN=732803 PE=3 SV=1 - [K7TR93_MAIZE]	27.56	3	13	36	479	51.057	7.15186	0.98044	1.02802	0.742623	0.917027	1.18602	1.21085	1.24471	1.21386	0.755462	0.0298823
B6U7D8	Cinnamyl alcohol dehydrogenase OS=Zea mays GN=CAD2 PE=2 SV=1 - [B6U7D8_MAIZE]	22.89	7	7	15	367	38.7007	6.39209	0.905549	0.779591	0.749867	0.811669	1.22718	0.973506	1.02274	1.07447	0.75541	0.0448696
A0A1D6PIG1	Inositol-3-phosphate synthase isozyme 1 OS=Zea mays GN=100037797 PE=4 SV=1 - [A0A1D6PIG1_MAIZE]	27.4	2	14	34	489	53.9216	6.39209	0.853667	0.977886	0.843345	0.891633	1.23574	1.11632	1.19519	1.18242	0.754075	0.00640816
A0A1D6KA81	CSC1-like protein OS=Zea mays GN=103637742 PE=4 SV=1 - [A0A1D6KA81_MAIZE]	2.38	2	2	4	715	83.062	8.33838	0.722928	0.890034	1.01764	0.876866	1.1954	1.20416	1.08947	1.16301	0.753964	0.0369872
A0A1D6HB17	Gibberellin receptor GID1L2 OS=Zea mays GN=100282074 PE=4 SV=1 - [A0A1D6HB17_MAIZE]	66.17	6	14	93	334	35.2948	6.22705	0.812223	0.986719	0.93127	0.910071	1.30485	1.20033	1.1268	1.21066	0.751716	0.0145913
B4FFK3	Uncharacterized protein OS=Zea mays PE=2 SV=1 - [B4FFK3_MAIZE]	61.88	7	9	159	181	20.6707	6.94678	0.697869	0.911454	0.849947	0.819757	1.11964	1.06139	1.09803	1.09302	0.749993	0.0141644
B4FHT1	Annexin OS=Zea mays GN=Ann6 PE=2 SV=1 - [B4FHT1_MAIZE]	54.46	16	18	47	314	35.3225	7.57666	0.832054	0.861835	0.744597	0.812829	1.14229	1.03138	1.09011	1.08793	0.747136	0.00444657
A0A0P0HX16	Glucose-1-phosphate adenylyltransferase OS=Zea mays PE=3 SV=1 - [A0A0P0HX16_MAIZE]	69.26	3	27	880	475	52.2367	5.89697	0.863638	0.919311	1.01307	0.932007	1.30732	1.21527	1.2264	1.24966	0.745807	0.00373058
B4FVX5	Uncharacterized protein OS=Zea mays PE=2 SV=1 - [B4FVX5_MAIZE]	21.43	2	2	4	84	8.93026	8.1333	0.834234	0.831689	0.979639	0.881854	1.10827	1.10407	1.35408	1.18881	0.741797	0.0330088
K7UY19	Fructose-bisphosphate aldolase OS=Zea mays GN=100502020 PE=3 SV=1 - [K7UY19_MAIZE]	41.86	3	13	53	387	41.7054	8.77783	0.726723	0.894005	0.813095	0.811275	1.13633	1.01758	1.12931	1.09441	0.74129	0.0101411
B4FQ56	Diaminopimelate epimerase chloroplastic OS=Zea mays GN=100273435 PE=2 SV=1 - [B4FQ56_MAIZE]	21.75	3	7	21	308	33.4277	5.65576	0.782932	0.952978	0.905235	0.880381	1.22222	1.16774	1.18874	1.1929	0.738018	0.00415594
B4G080	Caffeoyl-CoA O-methyltransferase 1 OS=Zea mays PE=2 SV=1 - [B4G080_MAIZE]	14.52	3	3	5	248	27.3021	5.2749	0.858407	0.928776	0.713012	0.833398	1.17297	1.08362	1.13269	1.12976	0.737678	0.012434
B6TYP2	Acyl-desaturase OS=Zea mays PE=2 SV=1 - [B6TYP2_MAIZE]	43.26	14	14	41	393	44.7736	7.09326	0.851461	1.02785	0.836059	0.905123	1.26963	1.19016	1.2288	1.22953	0.736154	0.00781393
A0A1D6L840	AAA-ATPase ASD mitochondrial OS=Zea mays GN=103644195 PE=3 SV=1 - [A0A1D6L840_MAIZE]	4.05	2	2	3	494	55.4498	6.1001	0.667442	0.949766	0.800166	0.805791	1.05211	1.17561	1.06256	1.09676	0.734699	0.0325706
K7U1M0	Putative L-gulonolactone oxidase 6 OS=Zea mays GN=103653136 PE=4 SV=1 - [K7U1M0_MAIZE]	16.72	8	8	22	598	64.7257	7.88428	0.96332	0.887472	0.924469	0.925087	1.17228	1.39632	1.21048	1.25969	0.734375	0.00995378
A0A1D6JP35	Evolutionarily conserved C-terminal region 2 OS=Zea mays GN=100383598 PE=4 SV=1 - [A0A1D6JP35_MAIZE]	3.4	2	2	4	589	64.4474	8.90967	0.85096	0.840723	0.819817	0.837167	1.07491	1.20804	1.13823	1.14039	0.734104	0.00155192
Q3SAE3	Glucose-1-phosphate adenylyltransferase OS=Zea mays PE=2 SV=1 - [Q3SAE3_MAIZE]	60.15	2	27	911	517	56.6822	7.98682	0.941775	0.880894	0.927269	0.916646	1.33489	1.20367	1.22327	1.25394	0.73101	0.00166636
Q9ST01	Histidine-containing phosphotransfer protein OS=Zea mays GN=ZmHP1 PE=2 SV=1 - [Q9ST01_MAIZE]	22.92	4	4	10	144	16.3513	5.57959	0.782861	0.890181	0.891713	0.854918	1.27715	1.12657	1.12451	1.17608	0.726922	0.00663245
K7VXL1	Pentatricopeptide repeat-containing protein mitochondrial OS=Zea mays GN=100280271 PE=4 SV=1 - [K7VXL1_MAIZE]	6	3	3	3	450	50.4923	7.40088	0.715722	1.00365	0.711358	0.810243	1.12133	1.07244	1.15854	1.11744	0.72509	0.0370804
A0A1D6DPI1	Uncharacterized protein OS=Zea mays PE=3 SV=1 - [A0A1D6DPI1_MAIZE]	24.18	30	30	90	1526	172.223	4.93213	0.859811	0.879149	0.856732	0.865231	1.18444	1.26172	1.15461	1.20025	0.720874	0.000510227
B6SHU5	Fasciclin-like arabinogalactan protein 7 OS=Zea mays GN=100281475 PE=2 SV=1 - [B6SHU5_MAIZE]	23.42	6	6	28	269	28.1789	9.30518	0.729059	0.852478	0.884002	0.821846	1.12099	1.15669	1.1545	1.14406	0.718361	0.0026993
B4FME9	Uncharacterized protein OS=Zea mays PE=2 SV=1 - [B4FME9_MAIZE]	8.15	2	2	4	270	30.1252	7.28369	0.928464	0.853114	0.900025	0.893868	1.36981	1.14335	1.2218	1.24499	0.717974	0.00738221
A0A1D6HCR9	Acetolactate synthase small subunit 1 chloroplastic OS=Zea mays GN=100381801 PE=4 SV=1 - [A0A1D6HCR9_MAIZE]	44.86	14	18	93	486	52.3568	8.66064	0.762739	0.90214	0.914214	0.859698	1.29394	1.17751	1.12832	1.19993	0.716459	0.00790546
A0A1D6FQH6	Pyruvate orthophosphate dikinase2 OS=Zea mays GN=103635678 PE=4 SV=1 - [A0A1D6FQH6_MAIZE]	82.81	2	21	851	349	38.4607	5.2876	0.763793	0.896432	0.906187	0.855471	1.28272	1.08465	1.21688	1.19475	0.716025	0.0102264
A0A1D6L204	Threonine dehydratase OS=Zea mays GN=103643901 PE=3 SV=1 - [A0A1D6L204_MAIZE]	27.64	16	16	41	597	64.465	6.69775	0.840141	0.876107	0.8732	0.863149	1.29709	1.19144	1.13823	1.20892	0.713983	0.00198206
B6THL4	Non-specific lipid-transfer protein OS=Zea mays PE=2 SV=1 - [B6THL4_MAIZE]	53.95	3	3	20	76	7.41649	8.646	0.704576	0.889588	0.809016	0.80106	1.12844	1.14477	1.09861	1.12394	0.712725	0.00427104
A1YLY2	Cytidine/deoxycytidylate deaminase family protein OS=Zea mays GN=CDA1-En PE=2 SV=1 - [A1YLY2_MAIZE]	9.14	2	2	3	186	20.252	5.60498		0.845154	0.874033	0.859593		1.24361	1.16853	1.20607	0.712721	0.0132103
O81189	Invertase OS=Zea mays PE=2 SV=1 - [O81189_MAIZE]	36.76	16	18	121	593	65.7578	9.39307	0.776526	0.832723	0.818147	0.809132	1.13986	1.14069	1.17994	1.1535	0.701461	8.73964e-05
O22637	SU1 isoamylase OS=Zea mays GN=sugary1 PE=4 SV=1 - [O22637_MAIZE]	28.26	18	18	73	789	88.2959	6.20166	0.874149	0.88957	0.893899	0.885872	1.33233	1.28845	1.17721	1.266	0.699741	0.00122456
B4F9W1	Uncharacterized protein OS=Zea mays GN=100191713 PE=2 SV=1 - [B4F9W1_MAIZE]	9.23	2	2	5	260	27.9113	7.45947	0.795961	0.955344	0.775383	0.842229	1.34472	1.23677	1.04869	1.21006	0.696022	0.0237265
B6UI69	Acyl-desaturase OS=Zea mays GN=100273826 PE=2 SV=1 - [B6UI69_MAIZE]	14.47	5	5	10	380	42.4213	7.04932	0.884218	0.845241	0.820182	0.84988	1.08923	1.27369	1.3759	1.24627	0.681938	0.00993269
B6UH87	Uncharacterized protein OS=Zea mays PE=2 SV=1 - [B6UH87_MAIZE]	7.48	2	2	4	214	24.2087	8.25049	0.701201	0.879253	0.771308	0.783921	1.10351	1.25275	1.2832	1.21315	0.646186	0.00482319
Q41814	Hydroxyproline-rich glycoprotein OS=Zea mays GN=HRGP PE=4 SV=1 - [Q41814_MAIZE]	6.6	2	2	12	303	31.7818	10.0376	0.863276	1.00955	0.714828	0.862551	1.61066	1.20248	1.24692	1.35335	0.637343	0.0338208
A0A1D6LXE6	Glycosyltransferase OS=Zea mays GN=ZEAMMB73_Zm00001d037384 PE=3 SV=1 - [A0A1D6LXE6_MAIZE]	5.18	2	2	4	483	51.9817	5.59229	0.713755	0.754981	0.518974	0.66257	1.1584	0.936593	1.03815	1.04438	0.634413	0.0170054
A0A1P8SET2	BX13 OS=Zea mays subsp. mays PE=2 SV=1 - [A0A1P8SET2_MAIZE]	38.28	12	13	31	384	42.3862	6.12549	0.817941	0.836749	0.694553	0.783081	1.36459	1.14998	1.19273	1.23576	0.633682	0.0046584
B6SKD2	Uncharacterized protein OS=Zea mays PE=2 SV=1 - [B6SKD2_MAIZE]	15.25	2	4	134	223	23.6959	8.04541	0.797915	0.903402	0.676636	0.792651	1.14832	1.36855	1.31924	1.2787	0.619887	0.00652617
A0A1D6FDT0	Endonuclease 2 OS=Zea mays GN=ZEAMMB73_Zm00001d008529 PE=4 SV=1 - [A0A1D6FDT0_MAIZE]	8.68	2	2	4	265	29.8507	7.00537	0.606066	0.800788	0.683544	0.696799	1.41395	1.16933	1.12631	1.23653	0.563511	0.00701315
B4G1Q6	Uncharacterized protein OS=Zea mays PE=2 SV=1 - [B4G1Q6_MAIZE]	54.91	2	17	87	397	42.1479	5.8208	0.606909	0.681051	0.671924	0.653295	1.03258	1.26858	1.18697	1.16271	0.561873	0.00222136
B8A0T6	Aspartate aminotransferase OS=Zea mays PE=2 SV=1 - [B8A0T6_MAIZE]	61.28	19	19	223	421	46.8285	7.15186	0.636432	0.756192	0.670124	0.687583	1.34355	1.35346	1.30461	1.33387	0.515479	7.49332e-05
A0A1D6H8W6	Ubiquitin-activating enzyme E1 domain-containing protein 1 OS=Zea mays GN=100282359 PE=4 SV=1 - [A0A1D6H8W6_MAIZE]	32.24	4	11	32	425	46.3977	4.69092	0.843702	0.554046	0.645199	0.680982	1.27988	1.72015	1.34502	1.44835	0.470177	0.00899212
A0A1D6I797	Dihydroflavonol-4-reductase OS=Zea mays GN=ZEAMMB73_Zm00001d020958 PE=4 SV=1 - [A0A1D6I797_MAIZE]	7.37	2	2	3	339	36.8878	5.80811	0.452737	0.703636	0.740419	0.632264	1.8525	1.26171	1.17519	1.4298	0.442203	0.0260718
P13867	Alpha-amylase/trypsin inhibitor OS=Zea mays PE=1 SV=1 - [IAAT_MAIZE]	45.63	1	8	316	206	22.0603	7.78174	1.55916	1.41406	1.68796	1.55373	0.495516	0.775484	0.671151	0.647384	2.40001	0.00134298
O81255	Globulin-1 (Fragment) OS=Zea mays subsp. parviglumis PE=4 SV=1 - [O81255_ZEAMP]	41.6	1	7	345	238	27.1887	8.74854	1.76783	1.38466	1.73579	1.62943	0.617157	0.929091	0.878161	0.808137	2.01628	0.00626291
B6SN85	H/ACA ribonucleoprotein complex subunit 3-like protein OS=Zea mays GN=ZEAMMB73_Zm00001d017242 PE=2 SV=1 - [B6SN85_MAIZE]	18.75	1	1	5	64	7.55001	9.89111	0.714163	1.01092	1.10252	0.942534	0.43103	0.589918	0.391491	0.470813	2.00193	0.0232792
C0PCQ6	40S ribosomal protein S2-1 OS=Zea mays GN=100383062 PE=2 SV=1 - [C0PCQ6_MAIZE]	46.35	1	13	90	274	29.917	10.1548		1.39804	1.35477	1.3764		0.763025	0.653318	0.708171	1.9436	0.00769669
A0A1D6Q5B1	Phenylalanine ammonia-lyase OS=Zea mays GN=ZEAMMB73_Zm00001d051161 PE=3 SV=1 - [A0A1D6Q5B1_MAIZE]	36.98	1	21	62	703	75.4701	6.32861		1.46508	1.36044	1.41276		0.769804	0.879862	0.824833	1.71278	0.0162729
A0A1P7ZDI5	Chitinase OS=Zea mays GN=chiA PE=2 SV=1 - [A0A1P7ZDI5_MAIZE]	64.62	1	13	718	277	28.9926	8.07471	0.937004	1.2848	1.37068	1.19749	0.634712	0.748792	0.800291	0.727932	1.64506	0.0293058
C0PA04	Uncharacterized protein OS=Zea mays PE=2 SV=1 - [C0PA04_MAIZE]	8	1	1	15	200	20.5997	6.78564	0.975939	1.10299	1.19923	1.09272	0.603471	0.665426	0.777837	0.682245	1.60166	0.00758092
A0A1D6LHK0	Protein transport protein Sec61 subunit beta OS=Zea mays GN=ZEAMMB73_Zm00001d035610 PE=3 SV=1 - [A0A1D6LHK0_MAIZE]	37.04	1	3	16	108	10.6664	11.9272		1.24744	1.15067	1.19906		0.755078	0.761252	0.758165	1.58153	0.011879
A0A1D6IY10	Alpha-humulene/(-)-(E)-beta-caryophyllene synthase OS=Zea mays GN=542688 PE=3 SV=1 - [A0A1D6IY10_MAIZE]	16	1	5	11	375	43.9444	5.68115	0.730361	0.955593	0.757695	0.81455	0.469879	0.593133	0.496144	0.519718	1.56729	0.02132
Q9S822	Heat shock protein 101 OS=Zea mays GN=HSP101 PE=2 SV=1 - [Q9S822_MAIZE]	54.06	1	35	230	912	101.069	6.16357	1.17979	1.08618	1.30617	1.19072	0.781587	0.954177	0.557799	0.764521	1.55747	0.0314643
B4G286	40S ribosomal protein S18 OS=Zea mays PE=2 SV=1 - [B4G286_MAIZE]	61.18	1	12	116	152	17.6975	10.7407	1.30165	0.996028	1.06106	1.11958	0.725318	0.754269	0.681268	0.720285	1.55436	0.0138283
A0A1D6EBM4	Vicilin-like seed storage protein OS=Zea mays GN=ZEAMMB73_Zm00001d003801 PE=4 SV=1 - [A0A1D6EBM4_MAIZE]	19.79	1	10	1384	571	64.9006	7.50342	1.06882	1.04324	1.29863	1.1369	0.578208	0.78734	0.853769	0.739773	1.53682	0.0267934
B6SHP7	Early nodulin 93 OS=Zea mays PE=2 SV=1 - [B6SHP7_MAIZE]	17.82	1	1	5	101	10.6906	10.6089	1.10725	1.21269	1.13566	1.15187	0.629314	0.767125	0.887991	0.761477	1.51268	0.00855999
B6SIW3	PME/invertase inhibitor-like protein OS=Zea mays GN=100282348 PE=2 SV=1 - [B6SIW3_MAIZE]	3.78	1	1	2	185	19.4268	8.06006		1.16537	1.14255	1.15396		0.764534	0.766844	0.765689	1.50709	0.000871142
B6SIL9	40S ribosomal protein S27a OS=Zea mays PE=2 SV=1 - [B6SIL9_MAIZE]	47.74	1	10	103	155	17.6865	9.80322	0.852348	1.18797	0.972837	1.00439	0.772116	0.562403	0.674288	0.669602	1.49997	0.0440181
B6SNF5	OLE-5 OS=Zea mays GN=100280859 PE=2 SV=1 - [B6SNF5_MAIZE]	5.88	1	1	7	187	19.4084	10.4331	1.42779	1.21172	1.39087	1.34346	0.752531	0.947465	0.987019	0.895672	1.49995	0.0104538
A0A1D6N948	NHL25 OS=Zea mays GN=ZEAMMB73_Zm00001d043128 PE=4 SV=1 - [A0A1D6N948_MAIZE]	2.36	1	1	4	296	31.5623	10.3599	1.01437	1.14233		1.07835	0.74949	0.717825		0.733658	1.46982	0.0346711
A0A1D6IN03	Pectinesterase OS=Zea mays GN=103633554 PE=4 SV=1 - [A0A1D6IN03_MAIZE]	1.49	1	1	2	605	64.7862	9.33447		1.62152	1.56045	1.59099		1.04018	1.1289	1.08454	1.46697	0.0111194
B6SNM4	Protein transport protein Sec61 subunit beta OS=Zea mays GN=100280873 PE=2 SV=1 - [B6SNM4_MAIZE]	37.38	1	3	14	107	10.6074	11.9272	1.20163		1.31442	1.25803	0.850298		0.870232	0.860265	1.46237	0.0201063
B6SZF0	Metal-dependent phosphohydrolase OS=Zea mays GN=100281834 PE=2 SV=1 - [B6SZF0_MAIZE]	4.95	1	1	3	222	24.9987	5.69385	1.11535	1.22948	1.14485	1.16323	0.800951	0.769539	0.892854	0.821115	1.41664	0.00245701
B6SGW4	Uncharacterized protein OS=Zea mays PE=2 SV=1 - [B6SGW4_MAIZE]	18.84	1	1	10	69	7.42274	10.1108	1.19616	1.18878	1.34523	1.24339	0.945067	0.830076	0.862271	0.879138	1.41433	0.00404796
Q4A1J8	Cysteine proteinase inhibitor (Fragment) OS=Zea mays GN=cc3 PE=2 SV=1 - [Q4A1J8_MAIZE]	11.34	1	1	7	97	11.0597	6.37939	1.52766	1.19109	1.3381	1.35228	0.918342	1.00526	0.981398	0.968333	1.39651	0.0189607
B4FRW0	Uncharacterized protein OS=Zea mays PE=2 SV=1 - [B4FRW0_MAIZE]	5.29	1	1	3	208	20.9376	8.79248		0.960543	1.04894	1.00474		0.769497	0.678501	0.723999	1.38777	0.0474479
A0A1D6K8X4	Haloacid dehalogenase-like hydrolase domain-containing protein Sgpp OS=Zea mays GN=ZEAMMB73_Zm00001d030009 PE=4 SV=1 - [A0A1D6K8X4_MAIZE]	9.47	1	2	4	243	26.0412	5.0083		1.07478	1.15984	1.11731		0.842194	0.818973	0.830583	1.34521	0.0228324
A0A1D6PC23	Calcium-dependent phosphotriesterase superfamily protein OS=Zea mays GN=ZEAMMB73_Zm00001d047638 PE=4 SV=1 - [A0A1D6PC23_MAIZE]	2.97	1	1	3	337	35.7025	8.32373	1.16347	1.14471	1.25255	1.18691	0.859557	0.880695	0.959995	0.900083	1.31867	0.00315352
C0PGQ9	Long chain acyl-CoA synthetase 5 OS=Zea mays GN=100383523 PE=2 SV=1 - [C0PGQ9_MAIZE]	3.92	1	3	6	664	73.3682	6.59521	1.12384	1.23498	1.00045	1.11976	0.900193	0.746086	0.911486	0.852588	1.31336	0.0362691
B4FW18	40S ribosomal protein S28 OS=Zea mays GN=100281083 PE=2 SV=1 - [B4FW18_MAIZE]	18.46	1	1	17	65	7.45912	11.1655	1.13429	0.978343	1.0205	1.04438	0.779874	0.84184	0.852721	0.824812	1.2662	0.0132811
A0A1D6FV22	Tetratricopeptide repeat (TPR)-like superfamily protein OS=Zea mays GN=100192799 PE=4 SV=1 - [A0A1D6FV22_MAIZE]	3.77	1	1	2	371	41.0079	8.77783		1.03521	1.02818	1.0317		0.813239	0.878689	0.845964	1.21955	0.0299966
B4FR90	Hyaluronan / mRNA binding family OS=Zea mays GN=100282553 PE=2 SV=1 - [B4FR90_MAIZE]	31.22	1	10	32	378	40.4388	5.84619		1.05352	1.06301	1.05827		0.861687	0.882617	0.872152	1.2134	0.00378935
A0A1D6GEN7	NAD(P)-binding Rossmann-fold superfamily protein OS=Zea mays GN=100280114 PE=4 SV=1 - [A0A1D6GEN7_MAIZE]	2.69	1	1	3	260	28.4104	7.63525	0.89741	0.815408	0.984678	0.899165	1.06086	1.16981	1.05383	1.09484	0.821278	0.033693
A0A1D6HHN4	Monodehydroascorbate reductase 4 peroxisomal OS=Zea mays GN=100279805 PE=4 SV=1 - [A0A1D6HHN4_MAIZE]	2.28	1	1	3	394	42.8632	7.48877	0.858445	0.94403	0.839831	0.880769	1.14868	1.0317	1.05474	1.07838	0.816755	0.0147075
A0A1D6NG27	Ubiquitin-conjugating enzyme E2 36 OS=Zea mays GN=103651370 PE=3 SV=1 - [A0A1D6NG27_MAIZE]	45.75	1	8	54	153	17.193	7.34229	0.841577	0.94972	0.991871	0.927723	1.15814	1.09216	1.15734	1.13588	0.816744	0.0139313
B4FK34	Cobalamin biosynthesis CobW-like protein OS=Zea mays GN=100216864 PE=2 SV=1 - [B4FK34_MAIZE]	3.1	1	1	2	323	36.1044	4.80518	1.02732		1.00663	1.01698	1.29732		1.1956	1.24646	0.815893	0.0475373
B6T4M0	RuvB-like helicase OS=Zea mays PE=2 SV=1 - [B6T4M0_MAIZE]	11.51	1	5	12	478	52.2001	5.93506		0.898584	0.894825	0.896705		1.12084	1.09198	1.10641	0.810463	0.00478333
B6TE21	Fasciclin-like arabinogalactan protein 7 OS=Zea mays PE=2 SV=1 - [B6TE21_MAIZE]	6.04	1	1	3	182	18.7946	9.08545		0.853959	0.852035	0.852997		1.02944	1.07757	1.05351	0.809675	0.0141215
A0A1D6M5V9	Cysteine--tRNA ligase 1 cytoplasmic OS=Zea mays GN=100280495 PE=3 SV=1 - [A0A1D6M5V9_MAIZE]	25.94	1	11	37	532	61.0969	6.59521	0.939406	0.883814	0.930283	0.917835	1.19008	1.09768	1.11989	1.13589	0.808034	0.00263912
A0A1D6MU56	E3 ubiquitin-protein ligase UPL1 OS=Zea mays GN=ZEAMMB73_Zm00001d041105 PE=4 SV=1 - [A0A1D6MU56_MAIZE]	4.64	1	8	25	1895	210.409	5.21143	0.96224	0.818439	0.918558	0.899746	1.04171	1.18067	1.13667	1.11968	0.803571	0.0204487
B4FS49	T-complex protein 1 subunit epsilon OS=Zea mays GN=100272988 PE=2 SV=1 - [B4FS49_MAIZE]	43.55	1	22	87	535	58.9616	5.74463		0.90256	0.87123	0.886895		1.14798	1.07033	1.10915	0.799616	0.0336997
A0A1D6IYJ4	Putative leucine-rich repeat receptor-like protein kinase family protein OS=Zea mays GN=103641142 PE=3 SV=1 - [A0A1D6IYJ4_MAIZE]	2.8	1	1	3	464	51.126	8.66064	0.888971	0.891253		0.890112	1.09116	1.13594		1.11355	0.799344	0.00991617
B6UAZ4	Gibberellin receptor GID1L2 OS=Zea mays PE=2 SV=1 - [B6UAZ4_MAIZE]	4.63	1	1	4	324	34.4573	5.04639	0.845548	0.853648		0.849598	1.04158	1.10464		1.07311	0.791716	0.019632
B6TGE5	ADP-ribosylation factor OS=Zea mays GN=100192068 PE=2 SV=1 - [B6TGE5_MAIZE]	8.76	1	2	7	194	21.7791	6.78564		0.941878	0.878132	0.910005		1.12206	1.1867	1.15438	0.788306	0.0328168
A0A1D6P9J3	Glutathione peroxidase OS=Zea mays GN=100283257 PE=3 SV=1 - [A0A1D6P9J3_MAIZE]	9.48	1	1	4	116	13.251	8.77783	0.812822	0.950184	0.858929	0.873978	1.24292	1.03527	1.0616	1.11326	0.785059	0.035595
A0A1D6KV12	Chitinase 1 OS=Zea mays GN=ZEAMMB73_Zm00001d032947 PE=3 SV=1 - [A0A1D6KV12_MAIZE]	3.15	1	1	2	286	31.2585	4.90674	0.831845		0.764497	0.798171	1.02343		1.06325	1.04334	0.765014	0.0245285
B6U5U1	USP family protein OS=Zea mays PE=2 SV=1 - [B6U5U1_MAIZE]	16.49	1	4	23	279	29.4916	5.21143		1.0366	0.924708	0.980655		1.31085	1.25366	1.28225	0.764792	0.0407654
A0A1D6KKR0	Putative E3 ubiquitin-protein ligase ARI5 OS=Zea mays GN=ZEAMMB73_Zm00001d031694 PE=3 SV=1 - [A0A1D6KKR0_MAIZE]	3.55	1	2	6	564	63.2467	4.95752	0.795559		0.903915	0.849737	1.101		1.15533	1.12816	0.753205	0.0442611
A0A1D6I880	Uncharacterized protein OS=Zea mays GN=103632967 PE=4 SV=1 - [A0A1D6I880_MAIZE]	1.38	1	1	10	723	79.812	7.47412	0.859208	0.896611	0.909491	0.888437	1.20536	1.29182	1.10276	1.19998	0.740378	0.00534273
A0A1D6EMF6	Aquaporin PIP2-2 OS=Zea mays GN=542644 PE=3 SV=1 - [A0A1D6EMF6_MAIZE]	16.53	1	4	48	236	24.4275	8.14795	0.637112	0.948606	0.875582	0.820434	1.21817	1.11631	1.08428	1.13959	0.719938	0.0355843
B6UCS5	Hydroxyacid oxidase 1 OS=Zea mays PE=2 SV=1 - [B6UCS5_MAIZE]	27.17	1	8	28	368	40.1391	8.49951	0.710781	0.994033	0.915669	0.873494	1.39373	1.18311	1.16787	1.24824	0.699782	0.0283158
A0A1D6EXU5	Protein PGR OS=Zea mays GN=100280088 PE=4 SV=1 - [A0A1D6EXU5_MAIZE]	4.97	1	1	2	181	18.6268	7.54736	0.737537		0.757109	0.747323	1.05934		1.07706	1.0682	0.699608	0.00168822
A0A1D6G380	Cytidine deaminase 1 OS=Zea mays GN=ZEAMMB73_Zm00001d011710 PE=4 SV=1 - [A0A1D6G380_MAIZE]	10.26	1	3	14	312	31.9593	5.8208	0.817793		0.808303	0.813048	1.24686		1.128	1.18743	0.684713	0.0244353
A0A1D6GR63	Myosin-15 OS=Zea mays GN=ZEAMMB73_Zm00001d014241 PE=4 SV=1 - [A0A1D6GR63_MAIZE]	2.21	1	1	3	497	57.0159	7.03467		0.822372	0.87469	0.848531		1.31029	1.18053	1.24541	0.681327	0.0296944
A0A1D6QDB3	Chaperonin10 OS=Zea mays GN=100383971 PE=3 SV=1 - [A0A1D6QDB3_MAIZE]	5.83	1	1	3	240	24.7931	6.0874	0.903311		0.91305	0.90818	1.40605		1.28453	1.34529	0.675081	0.0188981
C0P6I6	Uncharacterized protein OS=Zea mays PE=2 SV=1 - [C0P6I6_MAIZE]	5.21	1	1	3	192	20.3768	4.58936	0.584732	0.91721	0.818674	0.773539	1.27038	1.11645	1.10079	1.16254	0.665388	0.0258466
B4FZ92	Uncharacterized protein OS=Zea mays PE=2 SV=1 - [B4FZ92_MAIZE]	4.18	1	2	3	431	46.7586	5.99854		0.862082	0.744144	0.803113		1.26807	1.16314	1.2156	0.66067	0.0347171
B4G0V3	Adenosylhomocysteinase OS=Zea mays PE=2 SV=1 - [B4G0V3_MAIZE]	6.92	1	4	43	448	48.7448	5.94775		0.910385	0.744293	0.827339		1.24087	1.30233	1.2716	0.650629	0.0375062
A0A1D6FUF8	Stress protein OS=Zea mays GN=100283461 PE=4 SV=1 - [A0A1D6FUF8_MAIZE]	4.98	1	1	2	201	21.4946	9.72998	0.662559		0.806871	0.734715	1.12553		1.14066	1.1331	0.648413	0.0316022
B6SIF5	Translationally controlled tumor1 OS=Zea mays GN=ZEAMMB73_Zm00001d014954 PE=2 SV=1 - [B6SIF5_MAIZE]	92.22	1	15	206	167	18.7304	4.66553		1.03704	1.04101	1.03902		0.944164	0.918226	0.931195	1.1158	0.0144849
Q43697	Tubulin beta-5 chain OS=Zea mays GN=TUBB5 PE=2 SV=1 - [TBB5_MAIZE]	73.26	2	24	289	445	50.0108	4.88135	1.07104	0.970957	1.01032	1.01744	1.14137	1.17092	1.10938	1.14056	0.892056	0.0225574
B4FE30	10 kDa chaperonin OS=Zea mays GN=100193174 PE=2 SV=1 - [B4FE30_MAIZE]	72.45	3	8	43	98	10.5369	8.39697	1.02874	0.999026	1.07686	1.03488	0.879135	0.9646	0.931195	0.924977	1.11881	0.0309169
B6SRI4	14-3-3-like protein OS=Zea mays GN=103643291 PE=2 SV=1 - [B6SRI4_MAIZE]	71.48	3	17	301	256	28.9295	4.88135	1.02967	0.903493	0.944723	0.959295	1.11659	1.12089	1.14292	1.1268	0.851346	0.0116504
P49106	14-3-3-like protein GF14-6 OS=Zea mays GN=GRF1 PE=3 SV=1 - [14331_MAIZE]	71.26	1	20	424	261	29.6439	4.80518	0.885723	0.996904	0.976388	0.953005	1.16604	1.15323	1.05256	1.12394	0.847911	0.0260428
B4FBK3	Eukaryotic initiation factor 4A OS=Zea mays GN=100284697 PE=2 SV=1 - [B4FBK3_MAIZE]	70.73	3	28	450	410	46.5528	5.59229	0.882154	1.01712	0.887456	0.92891	1.12423	1.07802	1.08615	1.09613	0.847443	0.0226371
B4FPT6	GTP-binding protein SAR1A OS=Zea mays GN=ZEAMMB73_Zm00001d040278 PE=2 SV=1 - [B4FPT6_MAIZE]	69.43	5	9	46	193	21.9994	6.80029	0.92023	0.99632	0.963718	0.960089	1.03875	1.01912	1.07319	1.04369	0.919901	0.0368406
C0HHC1	GTP-binding nuclear protein OS=Zea mays PE=2 SV=1 - [C0HHC1_MAIZE]	69.36	3	13	195	173	19.8422	9.23193	1.0324	1.0106	0.996156	1.01305	1.15245	1.09545	1.13026	1.12605	0.899647	0.00453179
C4J9Y2	Aluminum-induced protein homolog1 OS=Zea mays GN=100502283 PE=2 SV=1 - [C4J9Y2_MAIZE]	68.07	7	10	109	238	25.3239	6.27783	0.92352	0.979017	1.01148	0.971339	1.06954	1.11621	1.07418	1.08664	0.893888	0.0177304
Q41784	Tubulin beta-7 chain OS=Zea mays GN=TUBB7 PE=2 SV=1 - [TBB7_MAIZE]	67.42	4	23	283	445	50.0618	4.81787	0.939139	1.02831	0.97866	0.982037	1.11584	1.06543	1.0882	1.08982	0.901099	0.0220124
B4FQQ1	Reactive Intermediate Deaminase A chloroplastic OS=Zea mays GN=100273379 PE=2 SV=1 - [B4FQQ1_MAIZE]	64.8	11	11	77	179	18.8769	9.45166	0.933163	0.982001	0.947068	0.954077	1.02019	1.02676	0.99319	1.01338	0.94148	0.0290192
B4FQJ6	26S protease regulatory subunit 7 homolog A OS=Zea mays GN=100272769 PE=2 SV=1 - [B4FQJ6_MAIZE]	63.62	25	25	112	426	47.6514	6.29053	0.923057	0.996414	0.966188	0.961886	1.07895	1.03104	1.04907	1.05302	0.913453	0.0231784
K7UGR2	Putative TCP-1/cpn60 chaperonin family protein isoform 1 OS=Zea mays GN=ZEAMMB73_Zm00001d054089 PE=3 SV=1 - [K7UGR2_MAIZE]	62.98	21	32	217	605	64.3247	5.98584	0.839744	0.912886	0.931397	0.894675	1.10447	1.05232	1.06047	1.07242	0.83426	0.00533608
K7UDG5	Proline--tRNA ligase cytoplasmic OS=Zea mays GN=100272402 PE=3 SV=1 - [K7UDG5_MAIZE]	62.2	8	27	136	508	58.0965	7.10791	0.948296	0.938274	0.986762	0.957777	1.00987	1.07569	1.11794	1.06784	0.896932	0.0339275
K7UVD7	TUDOR-SN protein 1 OS=Zea mays GN=100280237 PE=4 SV=1 - [K7UVD7_MAIZE]	62.07	8	50	276	986	108.22	6.88818	0.918052	0.986327	1.02645	0.976944	1.07685	1.07438	1.09304	1.08143	0.903386	0.0314688
Q19VG6	Major latex protein 22 OS=Zea mays GN=ZEAMMB73_Zm00001d003379 PE=2 SV=1 - [Q19VG6_MAIZE]	61.04	9	9	37	154	17.1007	4.81787	0.892494	0.954327	0.986607	0.944476	1.11351	1.08511	1.01396	1.07086	0.881978	0.0354622
A0A1D6FQ36	Guanosine nucleotide diphosphate dissociation inhibitor OS=Zea mays GN=100501867 PE=3 SV=1 - [A0A1D6FQ36_MAIZE]	60.47	4	23	150	430	48.3682	6.26514	1.0328	1.02598	1.06192	1.04023	0.89888	0.977464	0.986831	0.954392	1.08994	0.0458055
A0A1D6NT44	Sucrose synthase OS=Zea mays GN=542365 PE=3 SV=1 - [A0A1D6NT44_MAIZE]	60.38	39	48	2178	785	89.855	6.63916	0.881307	0.966132	1.02962	0.959019	1.21448	1.09016	1.09106	1.1319	0.847266	0.0440634
C0PHR4	Adenosylhomocysteinase OS=Zea mays GN=100282150 PE=2 SV=1 - [C0PHR4_MAIZE]	59.59	19	26	388	485	53.2	5.89697	0.901814	0.994086	0.936589	0.944163	1.02335	1.01303	1.03635	1.02424	0.921815	0.0446915
B4FT23	14-3-3-like protein OS=Zea mays GN=100283140 PE=2 SV=1 - [B4FT23_MAIZE]	59.13	5	15	179	252	28.5733	4.81787	1.02518	0.95732	0.998955	0.993818	1.05651	1.06656	1.09909	1.07405	0.925297	0.0271676
B6SN61	Grx_C2.1-glutaredoxin subgroup I OS=Zea mays GN=100303864 PE=2 SV=1 - [B6SN61_MAIZE]	59.09	6	7	26	132	13.9233	7.86963	0.910629	1.03626	0.999081	0.98199	0.84536	0.8512	0.893957	0.863506	1.13721	0.042343
Q948J8	Uncleaved legumin-1 OS=Zea mays GN=LEGUMIN1 PE=2 SV=2 - [Q948J8_MAIZE]	58.92	3	22	773	482	52.7982	6.68311	0.946116	1.00187	1.00952	0.985836	1.19353	1.11645	1.05675	1.12224	0.878451	0.0370849
A0A1D6HN61	Leucine aminopeptidase 2 chloroplastic OS=Zea mays GN=100381923 PE=3 SV=1 - [A0A1D6HN61_MAIZE]	58.72	24	26	239	596	61.839	7.72314	0.895254	1.03459	1.05338	0.994409	0.814201	0.799244	0.874546	0.82933	1.19905	0.0397315
B6T6B3	Eukaryotic translation initiation factor 3 subunit M OS=Zea mays PE=2 SV=1 - [B6T6B3_MAIZE]	58.31	19	19	105	415	46.2399	5.30029	0.87517	0.958113	0.989321	0.940868	1.11585	1.12436	1.12227	1.12083	0.839441	0.00621889
B4FPT8	60S ribosomal protein L10-3 OS=Zea mays PE=2 SV=1 - [B4FPT8_MAIZE]	58.18	14	15	138	220	24.8791	10.2427	1.04658	1.02823	1.08302	1.05261	1.01449	0.912433	0.928587	0.951837	1.10587	0.0470462
B6THG9	60S ribosomal protein L5-1 OS=Zea mays PE=2 SV=1 - [B6THG9_MAIZE]	57.62	9	17	131	302	34.4047	9.31982	1.11956	1.04184	1.05954	1.07364	0.966428	0.929358	0.954611	0.950132	1.12999	0.00888899
Q43261	Histone H2B.3 OS=Zea mays PE=3 SV=3 - [H2B3_MAIZE]	57.52	2	11	125	153	16.4821	9.99365	0.988403	0.928447	0.971876	0.962909	0.868378	0.838416	0.893476	0.866756	1.11093	0.0159041
A0A096R382	Alpha-1,4 glucan phosphorylase OS=Zea mays GN=100170240 PE=3 SV=1 - [A0A096R382_MAIZE]	57.42	44	45	385	984	109.639	5.5542	0.882269	0.975993	1.01632	0.958195	1.13595	1.07075	1.09389	1.1002	0.87093	0.0321831
A0A1D6ES19	Heat shock protein 90-2 OS=Zea mays GN=103647533 PE=3 SV=1 - [A0A1D6ES19_MAIZE]	56.73	6	41	452	698	80.1218	5.09717	0.86949	0.995113	0.941216	0.935273	1.06641	1.08243	1.03127	1.06004	0.882304	0.0339622
C0PDX9	Dirigent protein OS=Zea mays GN=100274142 PE=2 SV=1 - [C0PDX9_MAIZE]	56.62	13	15	268	325	34.5675	8.42627	1.057	1.03147	1.0949	1.06112	0.993485	0.998076	0.941547	0.977703	1.08532	0.0320585
C3UZ63	HSP protein OS=Zea mays GN=HSP90-2 PE=2 SV=1 - [C3UZ63_MAIZE]	56.37	7	42	440	699	80.3118	5.05908	1.02579	1.04052	0.999812	1.02204	0.824994	0.920758	0.96284	0.902864	1.132	0.0485618
P24067	Luminal-binding protein 2 OS=Zea mays GN=BIPE2 PE=1 SV=3 - [BIP2_MAIZE]	55.96	39	41	641	663	73.0397	5.21143	0.895321	0.939482	0.957737	0.930847	0.993613	1.01686	1.00604	1.0055	0.925752	0.0192984
B6TBW4	ERBB-3 BINDING PROTEIN 1 OS=Zea mays GN=100282838 PE=2 SV=1 - [B6TBW4_MAIZE]	54.06	5	19	114	394	43.2044	7.03467	0.992319	0.956714	0.954884	0.967972	1.06628	1.03667	1.02841	1.04379	0.927366	0.0106148
A0A1D6H9E9	TUDOR-SN protein 1 OS=Zea mays GN=ZEAMMB73_Zm00001d016640 PE=4 SV=1 - [A0A1D6H9E9_MAIZE]	54.06	12	43	231	960	105.732	7.07861	0.878336	0.983327	0.976124	0.945929	1.14768	1.10109	1.06319	1.10399	0.856831	0.0193488
B6UDY2	60S ribosomal protein L17 OS=Zea mays PE=2 SV=1 - [B6UDY2_MAIZE]	53.8	5	11	51	171	19.4903	10.2573	0.999931	1.05574	1.04554	1.03374	0.813504	0.910418	0.927575	0.883833	1.16961	0.0190883
A0A1D6PUL7	Aconitate hydratase OS=Zea mays GN=100216599 PE=3 SV=1 - [A0A1D6PUL7_MAIZE]	53.38	26	38	318	903	98.3447	6.16357	1.05535	1.03733	1.03914	1.04394	0.906726	0.883321	0.946007	0.912018	1.14465	0.00233378
B4FD90	40S ribosomal protein S19 OS=Zea mays GN=100192949 PE=2 SV=1 - [B4FD90_MAIZE]	53.1	1	8	72	145	16.2556	9.99365		1.0604	1.0526	1.0565		0.877725	0.935431	0.906578	1.16537	0.035706
C4JA45	60S ribosomal protein L5-1 homolog b OS=Zea mays GN=ZEAMMB73_Zm00001d012161 PE=2 SV=1 - [C4JA45_MAIZE]	52.98	6	14	110	302	34.3568	9.33447	1.0828	1.04884	1.02074	1.0508	0.890468	0.938214	0.922235	0.916972	1.14594	0.00419287
B4FW57	Uncharacterized protein OS=Zea mays PE=2 SV=1 - [B4FW57_MAIZE]	52.87	29	29	138	698	78.7602	5.51611	0.922403	0.959492	0.953425	0.945107	1.08067	1.02788	1.05399	1.05418	0.896532	0.00463611
Q9M588	Prohibitin OS=Zea mays GN=PHB2 PE=2 SV=1 - [Q9M588_MAIZE]	52.46	8	11	72	284	30.7023	7.07861	0.97322	0.93324	0.951995	0.952818	1.00905	1.06638	1.08159	1.05234	0.905429	0.0162217
B6SJC8	60S ribosomal protein L18 OS=Zea mays GN=100194344 PE=2 SV=1 - [B6SJC8_MAIZE]	52.41	6	10	115	187	21.1298	11.4292	1.05271	1.03364	1.01319	1.03318	0.909509	0.910898	0.943564	0.921324	1.12141	0.00217042
B4G066	Methylmalonate-semialdehyde dehydrogenase [acylating] mitochondrial OS=Zea mays GN=100274311 PE=2 SV=1 - [B4G066_MAIZE]	52.14	22	22	94	537	57.4812	6.78564	1.16811	1.05961	1.11088	1.11287	0.933781	0.90026	0.949375	0.927805	1.19946	0.00584435
B4FAQ9	DREPP4 protein OS=Zea mays GN=100191938 PE=2 SV=1 - [B4FAQ9_MAIZE]	51.66	9	9	31	211	22.6299	4.90674	0.854305	0.878997	0.948939	0.89408	1.0576	1.07964	1.03537	1.05754	0.845435	0.00626429
A0A0N9E6H2	Superoxide dismutase [Cu-Zn] OS=Zea mays PE=2 SV=1 - [A0A0N9E6H2_MAIZE]	51.32	1	5	98	152	15.0454	6.1001	0.958851	0.899499	0.916185	0.924845	1.01644	1.1491	1.05095	1.07216	0.862597	0.0275981
G1FMQ3	Auxin-binding protein OS=Zea mays GN=542232 PE=2 SV=1 - [G1FMQ3_MAIZE]	50.25	8	8	48	201	21.989	5.07178	1.13953	1.09765	1.07515	1.10411	0.938535	0.976308	1.00898	0.974608	1.13288	0.0095425
B5AMJ8	Alpha-1,4 glucan phosphorylase OS=Zea mays GN=100285259 PE=2 SV=1 - [B5AMJ8_MAIZE]	50	37	38	180	838	94.3934	7.28369	0.919607	1.03951	0.99063	0.98325	0.769781	0.819759	0.884398	0.824646	1.19233	0.0299847
A0A1D6Q167	Methylcrotonoyl-CoA carboxylase beta chain mitochondrial OS=Zea mays GN=100281617 PE=4 SV=1 - [A0A1D6Q167_MAIZE]	49.81	19	19	69	534	56.8673	7.63525	1.06123	1.07074	1.03604	1.056	0.860168	0.918607	1.00479	0.927856	1.13811	0.0414652
B6SSB6	Eukaryotic translation initiation factor 3 subunit I OS=Zea mays GN=100281110 PE=2 SV=1 - [B6SSB6_MAIZE]	49.69	15	15	56	326	36.2372	6.46826	0.883491	0.984366	0.952219	0.940025	1.14929	1.0603	1.0714	1.09366	0.859521	0.0197663
C0PC62	Uncharacterized protein OS=Zea mays PE=2 SV=1 - [C0PC62_MAIZE]	48.19	15	20	333	525	57.194	5.66846	0.945649	0.935918	1.01816	0.966575	1.06351	1.04776	1.05314	1.05481	0.916354	0.0286199
B4FBP0	T-complex protein 1 subunit eta OS=Zea mays GN=100272855 PE=2 SV=1 - [B4FBP0_MAIZE]	48.04	21	21	94	560	60.2622	7.38623	0.922673	1.00245	0.977359	0.967493	1.06702	1.04222	1.03645	1.04856	0.922685	0.0329629
A0A1D6QPU0	Phosphoenolpyruvate carboxylase isoform 1 OS=Zea mays GN=ZEAMMB73_Zm00001d053453 PE=3 SV=1 - [A0A1D6QPU0_MAIZE]	47.92	4	40	208	864	98.4466	6.58057	1.10876	1.04031	1.08704	1.07871	0.973847	0.97915	0.957851	0.970283	1.11174	0.00689515
B6T5F2	60S ribosomal protein L13 OS=Zea mays GN=100282254 PE=2 SV=1 - [B6T5F2_MAIZE]	47.6	3	9	91	208	23.8791	10.7114	1.13118	1.03289	1.10778	1.09062	0.998842	0.933449	0.8605	0.93093	1.17153	0.032597
B6TFS9	14-3-3-like protein A OS=Zea mays GN=100283215 PE=2 SV=1 - [B6TFS9_MAIZE]	47.49	6	12	162	259	28.6043	4.94482	0.949169	0.984912	0.95403	0.962703	1.19186	1.13862	1.10501	1.14516	0.840668	0.0027331
B6SX76	60S ribosomal protein L18a OS=Zea mays PE=2 SV=1 - [B6SX76_MAIZE]	47.19	1	9	77	178	21.4013	10.6089		1.01935	1.05287	1.03611		0.920394	0.928762	0.924578	1.12063	0.0231634
B4F840	Putative aldo-keto reductase 4 OS=Zea mays GN=100191240 PE=2 SV=1 - [B4F840_MAIZE]	46.78	9	15	103	342	37.5334	7.97217	0.912939	0.949616	0.955852	0.939469	1.01526	1.07459	1.0804	1.05675	0.889017	0.00904164
A0A1D6ENT5	Putative leucyl-tRNA synthetase OS=Zea mays GN=103647355 PE=3 SV=1 - [A0A1D6ENT5_MAIZE]	46.51	40	40	147	1090	122.981	6.59521	0.974388	0.995518	0.975004	0.981637	1.1128	1.04704	1.04882	1.06955	0.917801	0.0179942
B6TZD1	Methylthioribose-1-phosphate isomerase OS=Zea mays GN=IDI2 PE=2 SV=1 - [MTNA_MAIZE]	46.05	13	13	38	367	38.5982	6.04932	1.05966	0.993816	0.979679	1.01105	0.913912	0.938088	0.924408	0.925469	1.09247	0.0288191
B6SIC6	Putative ubiquitin-conjugating enzyme family OS=Zea mays GN=101202705 PE=2 SV=1 - [B6SIC6_MAIZE]	45.75	1	8	57	153	17.177	7.34229	1.03296	0.964006	1.01002	1.00233	1.13052	1.19524	1.12198	1.14924	0.872163	0.00879655
B6THR9	3-isopropylmalate dehydrogenase OS=Zea mays GN=100283376 PE=2 SV=1 - [B6THR9_MAIZE]	44.5	4	13	78	409	43.4646	5.5542	1.00665	0.947436	1.02556	0.993214	0.889242	0.903431	0.892622	0.895099	1.10961	0.0148237
B4FK84	Glutathione S-transferase 3 OS=Zea mays GN=541990 PE=2 SV=1 - [B4FK84_MAIZE]	44.34	8	8	70	221	23.8797	6.41748	1.02276	1.02433	1.02828	1.02512	0.93423	0.967283	0.987081	0.962865	1.06466	0.0159195
B6THU5	Elongation factor 1-delta 1 OS=Zea mays PE=2 SV=1 - [B6THU5_MAIZE]	44.1	3	8	118	229	24.7674	4.55127	0.989319	0.972227	0.95176	0.971102	1.08831	1.02574	1.04024	1.05143	0.923601	0.021133
C0P9K2	Uncharacterized protein OS=Zea mays PE=2 SV=1 - [C0P9K2_MAIZE]	43.87	4	29	154	677	72.5035	5.68115	1.03122	1.06895	1.00321	1.03446	0.78651	0.938809	0.894411	0.873244	1.18462	0.0303426
A0A096SFU6	Lysine--tRNA ligase OS=Zea mays GN=100273907 PE=3 SV=1 - [A0A096SFU6_MAIZE]	43.64	11	25	96	605	68.5584	6.20166	0.989002	0.923002	0.960779	0.957594	1.06624	1.04312	1.08339	1.06425	0.899783	0.00889327
A0A1D6KSB0	Protein TIC110 chloroplastic OS=Zea mays GN=ZEAMMB73_Zm00001d032615 PE=4 SV=1 - [A0A1D6KSB0_MAIZE]	43.63	38	38	129	1013	111.052	5.57959	0.950655	0.951115	0.98092	0.960897	1.10556	1.07715	1.0585	1.0804	0.889388	0.00213611
B6TIJ2	Acetylornithine deacetylase OS=Zea mays GN=100283456 PE=2 SV=1 - [B6TIJ2_MAIZE]	43.62	13	13	44	447	49.1479	5.70654	0.985938	1.06196	1.04012	1.02934	0.954139	0.967213	0.933381	0.951578	1.08172	0.0343676
A0A1D6DUX3	26S proteasome non-ATPase regulatory subunit 7 homolog A OS=Zea mays GN=100274928 PE=4 SV=1 - [A0A1D6DUX3_MAIZE]	43.55	9	9	37	287	32.4893	6.81494	0.935834	0.947865	0.968503	0.950734	1.06309	0.995941	1.02706	1.0287	0.924209	0.0226364
A0A1D6PKR8	Cell growth defect factor 2 OS=Zea mays GN=100282436 PE=4 SV=1 - [A0A1D6PKR8_MAIZE]	43.42	1	8	54	228	25.8814	7.92822		1.01326	1.03997	1.02661		0.96308	0.968347	0.965713	1.06306	0.0465066
B6SHZ1	40S ribosomal protein S5 OS=Zea mays GN=ZEAMMB73_Zm00001d008387 PE=2 SV=1 - [B6SHZ1_MAIZE]	43.22	4	9	113	199	22.3528	9.77393	1.05516	1.08895	1.07828	1.07413	1.02627	0.917467	0.926168	0.956633	1.12282	0.0317776
A0A1D6MRM3	ATP-citrate synthase beta chain protein 2 OS=Zea mays GN=ZEAMMB73_Zm00001d040603 PE=4 SV=1 - [A0A1D6MRM3_MAIZE]	43.22	2	21	87	627	68.1974	8.11865		1.07134	1.06768	1.06951		0.94501	0.962566	0.953788	1.12133	0.00595067
B6U4A3	Heat shock 70 kDa protein OS=Zea mays PE=2 SV=1 - [B6U4A3_MAIZE]	42.92	4	29	157	678	72.7037	5.77002	1.03975	1.00007	0.993164	1.01099	0.868734	0.871378	0.916397	0.885503	1.14172	0.00408727
B4FRG8	Mitochondrial dicarboxylate/tricarboxylate transporter DTC OS=Zea mays GN=ZEAMMB73_Zm00001d037727 PE=2 SV=1 - [B4FRG8_MAIZE]	42.77	4	12	52	311	33.5103	9.70068	0.851208	0.965712	0.896381	0.904433	1.10808	0.995564	1.03795	1.0472	0.86367	0.0378766
K7TFF5	Defective18 OS=Zea mays GN=ZEAMMB73_Zm00001d023718 PE=4 SV=1 - [K7TFF5_MAIZE]	42.36	15	15	53	399	43.6044	8.1333	1.0051	1.02462	1.05418	1.02796	1.20331	1.11324	1.12349	1.14668	0.896472	0.020328
B4FCY9	26S proteasome non-ATPase regulatory subunit 8 OS=Zea mays PE=2 SV=1 - [B4FCY9_MAIZE]	42.32	9	9	26	267	30.6815	5.12256	0.985198	0.952533	1.01814	0.98529	1.08997	1.05813	1.08169	1.0766	0.91519	0.0125855
A0A1D6LVT4	Starch synthase, chloroplastic/amyloplastic OS=Zea mays GN=ZEAMMB73_Zm00001d037234 PE=3 SV=1 - [A0A1D6LVT4_MAIZE]	42.23	23	24	150	663	73.2166	5.90967	0.978415	0.97176	0.961674	0.970616	1.08609	1.04983	1.0765	1.0708	0.906437	0.00108599
C4IYE1	Delta-1-pyrroline-5-carboxylate synthase OS=Zea mays GN=778431 PE=2 SV=1 - [C4IYE1_MAIZE]	42.12	16	25	89	717	77.6595	6.55127	0.9182	0.989136	0.966739	0.958025	1.07211	1.08361	1.07651	1.07741	0.889194	0.00489436
B6TYJ6	3-isopropylmalate dehydratase large subunit 2 OS=Zea mays PE=2 SV=1 - [B6TYJ6_MAIZE]	42.07	9	19	91	492	53.1025	7.31299	0.939644	0.982441	0.993116	0.971733	1.09205	1.13662	1.05198	1.09355	0.888605	0.0143395
A0A1D6H4X4	Uncharacterized protein OS=Zea mays GN=ZEAMMB73_Zm00001d015992 PE=3 SV=1 - [A0A1D6H4X4_MAIZE]	41.95	7	26	131	727	78.5614	9.12939	1.16945	1.04426	1.01667	1.07679	0.969734	0.906365	0.929254	0.935118	1.1515	0.0486202
B6TXL9	Pyruvate decarboxylase isozyme 1 OS=Zea mays PE=2 SV=1 - [B6TXL9_MAIZE]	41.82	13	19	101	593	63.607	6.06201	0.970787	0.973273	1.05822	1.00076	1.05749	1.13571	1.1306	1.10793	0.903265	0.0487645
B6TIG6	Transaminase/ transferase, transferring nitrogenous groups OS=Zea mays PE=2 SV=1 - [B6TIG6_MAIZE]	41.56	9	15	100	462	49.6727	6.97607	0.89554	0.965767	0.973139	0.944815	1.13327	1.12724	1.09121	1.11724	0.845671	0.00352916
A0A1D6QG35	Ubiquitin-activating enzyme E1 2 OS=Zea mays GN=100279472 PE=3 SV=1 - [A0A1D6QG35_MAIZE]	41.28	6	33	130	1015	112.775	5.2876	0.919707	0.912008	1.02937	0.953695	1.06719	1.09045	1.04196	1.06654	0.894199	0.0491781
A0A1D6E9S6	RmlC-like cupins superfamily protein OS=Zea mays GN=ZEAMMB73_Zm00001d003552 PE=4 SV=1 - [A0A1D6E9S6_MAIZE]	41.24	5	5	11	97	11.0344	5.47803	0.967419	0.937561	0.929911	0.944964	1.02291	1.04672	0.997352	1.02233	0.924326	0.0133431
B6TCE9	Peptidyl-prolyl cis-trans isomerase OS=Zea mays GN=100282887 PE=2 SV=1 - [B6TCE9_MAIZE]	40.73	1	7	52	248	26.2014	9.18799	1.01062	0.993145	1	1.00126	1.11286	1.12847	1.05182	1.09772	0.912125	0.0157245
B4FU35	Carboxypeptidase OS=Zea mays PE=2 SV=1 - [B4FU35_MAIZE]	40.3	9	11	36	397	44.4287	5.45264	0.994481	0.98008	1.02587	1.00014	0.924344	0.925183	0.953972	0.9345	1.07024	0.0169605
B6SGM2	Eukaryotic translation initiation factor 4E-2 OS=Zea mays PE=2 SV=1 - [B6SGM2_MAIZE]	40.22	3	5	12	179	19.9239	6.39209	0.977539	1.00235	1.02321	1.00103	1.18557	1.1566	1.16941	1.17053	0.855199	0.000411039
K7VKH1	Tubulin alpha chain OS=Zea mays GN=ZEAMMB73_Zm00001d048065 PE=3 SV=1 - [K7VKH1_MAIZE]	40.18	9	15	107	448	49.8208	5.24951	0.939999	0.968456	1.05105	0.986503	1.16754	1.08636	1.0805	1.11147	0.887566	0.0455422
Q9ZPN0	NADH-cytochrome b5 reductase OS=Zea mays GN=NFR PE=2 SV=1 - [Q9ZPN0_MAIZE]	40.14	9	9	40	279	31.1519	8.36768	1.10251	1.07039	1.03714	1.07001	0.935506	0.969823	0.972342	0.959224	1.1155	0.0076622
B6TX10	6-phosphogluconate dehydrogenase, decarboxylating OS=Zea mays PE=2 SV=1 - [B6TX10_MAIZE]	39.84	11	14	57	507	54.1317	6.72705	0.956673	0.925558	0.897769	0.926667	1.13759	1.08068	1.06385	1.09404	0.847014	0.00396543
C4J9U1	Ras-related protein18A1 OS=Zea mays GN=100383817 PE=2 SV=1 - [C4J9U1_MAIZE]	39.53	5	7	63	215	23.725	5.5415	1.04918	1.0138	1.01114	1.02471	1.10869	1.06065	1.12633	1.09856	0.932778	0.0331727
B6TNF1	Calnexin OS=Zea mays GN=100283947 PE=2 SV=1 - [B6TNF1_MAIZE]	39.14	6	22	157	534	60.3635	4.85596	0.919735	0.974625	1.01051	0.96829	1.10782	1.07805	1.03223	1.0727	0.902665	0.0384163
C0P790	Eukaryotic translation initiation factor 3 subunit B OS=Zea mays GN=100216593 PE=2 SV=1 - [C0P790_MAIZE]	38.89	26	26	110	720	82.9476	5.22412	0.828784	0.98277	0.940875	0.917476	1.14988	1.05197	1.07255	1.09147	0.840589	0.0336631
Q94IQ9	Putative methyl-binding domain protein MBD105 OS=Zea mays PE=2 SV=1 - [Q94IQ9_MAIZE]	38.8	8	8	22	433	43.6844	4.53857	1.06904	1.04041	1.14993	1.08646	0.875515	0.974464	0.941358	0.930446	1.16768	0.0235975
B6T3Q3	Adenine nucleotide alpha hydrolase-like superfamily protein OS=Zea mays GN=100282113 PE=2 SV=1 - [B6T3Q3_MAIZE]	38.73	6	6	16	173	18.7518	6.62451	1.06332	1.0272	1.06351	1.05134	0.964827	0.96277	0.919383	0.948993	1.10785	0.00586587
B6TRV3	Eukaryotic translation initiation factor 3 subunit E OS=Zea mays PE=2 SV=1 - [B6TRV3_MAIZE]	38.3	8	13	30	436	51.0139	5.80811	0.839871	1.00207	0.963852	0.935263	1.14033	1.05612	1.07158	1.08934	0.858558	0.0496949
A0A1D6LKL7	Hypersensitive-induced reaction protein 4 OS=Zea mays GN=100192869 PE=4 SV=1 - [A0A1D6LKL7_MAIZE]	38.24	3	3	6	102	11.0636	6.29053	0.850467	0.913016	0.893467	0.88565	1.11319	1.04199	1.02926	1.06148	0.834354	0.00534046
B4F8P4	Anthranilate synthase alpha subunit 2 chloroplastic OS=Zea mays GN=606722 PE=2 SV=1 - [B4F8P4_MAIZE]	38.08	17	20	78	604	66.6268	7.26904	0.933807	0.894345	0.837456	0.888536	1.10224	1.08068	0.972462	1.0518	0.84478	0.0289292
B4FB55	Ras-related protein ARA-3 OS=Zea mays GN=103635765 PE=2 SV=1 - [B4FB55_MAIZE]	37.67	4	8	101	215	23.8673	8.22119	1.0199	1.02438	0.993733	1.01267	1.13914	1.09331	1.10352	1.11199	0.910683	0.00415442
B4FSM5	Peroxiredoxin-2F mitochondrial OS=Zea mays GN=100273860 PE=2 SV=1 - [B4FSM5_MAIZE]	37.31	7	7	19	193	20.7227	8.36768	1.04203	1.00576	1.08123	1.04301	0.804187	0.89724	0.95625	0.885892	1.17735	0.0333874
A0A1D6F1X1	Phospho-2-dehydro-3-deoxyheptonate aldolase OS=Zea mays GN=100501272 PE=3 SV=1 - [A0A1D6F1X1_MAIZE]	37.24	9	18	67	537	58.962	8.41162	0.810038	0.969916	0.915794	0.898583	1.11707	1.05987	1.01988	1.0656	0.843261	0.0380416
A0A1D6FSD2	40S ribosomal protein S26 OS=Zea mays GN=100284808 PE=3 SV=1 - [A0A1D6FSD2_MAIZE]	37.14	2	3	18	105	12.4196	10.6528	1.03779	1.0018	1.04699	1.02886	0.959585	0.903507	0.891566	0.918219	1.1205	0.0116107
B4G1Y5	NAD(P)-binding Rossmann-fold superfamily protein OS=Zea mays GN=ZEAMMB73_Zm00001d015956 PE=2 SV=1 - [B4G1Y5_MAIZE]	36.75	9	9	42	332	36.3518	7.69385	1.08553	1.00644	0.99219	1.02805	0.85789	0.821744	0.902388	0.860674	1.19447	0.0108658
B6SQG1	Nudix hydrolase 13 OS=Zea mays PE=2 SV=1 - [B6SQG1_MAIZE]	36.7	6	6	15	188	21.001	5.85889	0.950193	0.940309	1.06473	0.985076	1.12574	1.09286	1.1068	1.10847	0.888682	0.039703
B7ZWU3	Uncharacterized protein OS=Zea mays PE=2 SV=1 - [B7ZWU3_MAIZE]	36.3	12	12	33	427	45.8097	5.52881	0.895264	0.971507	0.946254	0.937675	1.14291	1.08129	1.05416	1.09279	0.858057	0.0108865
B4FRC6	Uncharacterized protein OS=Zea mays PE=2 SV=1 - [B4FRC6_MAIZE]	36.05	7	7	102	380	38.4166	7.59131	1.01056	1.00013	1.07081	1.02716	0.902532	0.909601	0.896216	0.902783	1.13778	0.00511847
A0A1D6QVG7	Protein disulfide isomerase3 OS=Zea mays GN=606411 PE=4 SV=1 - [A0A1D6QVG7_MAIZE]	35.5	11	14	40	462	50.9311	5.36377	1.00556	0.957916	0.946842	0.970105	1.07247	1.11939	1.04769	1.07985	0.898371	0.0166219
C4JBA3	Uncharacterized protein OS=Zea mays PE=2 SV=1 - [C4JBA3_MAIZE]	34.78	7	7	20	184	20.4455	6.03662	0.859227	0.900484	0.925305	0.895005	1.10124	1.00022	1.07264	1.05803	0.845915	0.010295
B6THM9	60S ribosomal protein L22-2 OS=Zea mays GN=100283364 PE=2 SV=1 - [B6THM9_MAIZE]	34.62	3	4	20	130	14.5177	9.43701	0.969216	0.978794	0.934686	0.960899	1.02989	1.00778	1.02135	1.01967	0.942359	0.0167487
A0A1D6GWP6	14-alpha-glucan-branching enzyme 2-2 chloroplastic/amyloplastic OS=Zea mays GN=542315 PE=4 SV=1 - [A0A1D6GWP6_MAIZE]	34.62	22	22	77	751	85.3098	6.56592	1.05046	0.904289	0.950699	0.968481	1.13404	1.15022	1.11897	1.13441	0.853732	0.0196654
A0A1D6LGE4	Putative acetylornithine/succinylornithine aminotransferase family protein OS=Zea mays GN=ZEAMMB73_Zm00001d035443 PE=3 SV=1 - [A0A1D6LGE4_MAIZE]	34.55	14	14	49	495	52.0429	7.26904	0.896817	0.978028	0.916417	0.930421	1.07793	1.00644	1.04803	1.04413	0.891093	0.0238819
Q9M585	Stomatin-like protein OS=Zea mays GN=STM1 PE=2 SV=1 - [Q9M585_MAIZE]	34.52	11	11	33	394	43.2503	6.90283	0.905357	0.928804	0.969357	0.934506	1.03494	1.03349	1.01273	1.02706	0.909888	0.00986603
K7V2Z8	Carbamoyl-phosphate synthase large chain chloroplastic OS=Zea mays GN=103636016 PE=3 SV=1 - [K7V2Z8_MAIZE]	34.33	10	36	112	1174	127.206	5.69385	0.893728	0.955287	0.929486	0.926167	1.11034	0.987203	1.0212	1.03958	0.890904	0.0499124
K7V686	Eukaryotic translation initiation factor 3 subunit F OS=Zea mays GN=ZEAMMB73_Zm00001d011100 PE=3 SV=1 - [K7V686_MAIZE]	34.15	3	9	28	287	31.341	5.24951	1.00711	0.973702	0.97062	0.98381	1.08272	1.06629	1.0229	1.05731	0.930486	0.0261503
A0A1D6HSR3	Putative carboxylesterase 15 OS=Zea mays GN=103631970 PE=4 SV=1 - [A0A1D6HSR3_MAIZE]	34.15	8	8	21	328	35.4049	6.18896	1.01212	0.985323	0.971085	0.989509	1.12849	1.13259	1.10544	1.12218	0.881777	0.000834949
A0A1D6IIU2	Saccharopine dehydrogenase OS=Zea mays GN=100282082 PE=4 SV=1 - [A0A1D6IIU2_MAIZE]	33.92	10	10	28	454	48.5273	8.51416	1.24011	1.11776	1.06801	1.14196	0.95872	0.93883	1.00246	0.966669	1.18133	0.0323523
B4FA16	Branched-chain-amino-acid aminotransferase OS=Zea mays PE=2 SV=1 - [B4FA16_MAIZE]	33.86	7	11	49	319	34.5118	6.3667	0.937264	0.945946	1.05345	0.978887	1.12689	1.07517	1.11361	1.10523	0.88569	0.035428
A0A1D6MV33	Plasma membrane ATPase OS=Zea mays GN=100502231 PE=3 SV=1 - [A0A1D6MV33_MAIZE]	32.74	8	27	74	956	105.405	6.63916	0.971998	0.972918	0.874477	0.939798	1.07329	1.12545	1.08935	1.09603	0.857456	0.0123939
B4FCX3	Proteasome subunit beta OS=Zea mays GN=100192865 PE=2 SV=1 - [B4FCX3_MAIZE]	32.32	2	6	22	263	28.8945	7.98682	0.928199	0.891691	0.966368	0.928753	0.996555	1.08804	1.02505	1.03655	0.896005	0.0356015
B6SGF4	Nonspecific lipid-transfer protein OS=Zea mays GN=100280457 PE=2 SV=1 - [B6SGF4_MAIZE]	31.96	3	3	33	97	9.88786	8.48486	0.826885	0.907768	0.962178	0.898944	1.0805	1.00472	1.02672	1.03731	0.866608	0.0378416
K7UW74	Dihydrolipoyl dehydrogenase OS=Zea mays GN=100381818 PE=3 SV=1 - [K7UW74_MAIZE]	31.85	4	14	61	562	59.6752	7.23975	1.03423	1.03117	1.08739	1.05093	0.964895	0.986192	1.00596	0.985683	1.06619	0.0400265
A0A1D6I6H5	Heat shock protein 90-5 chloroplastic OS=Zea mays GN=100279992 PE=3 SV=1 - [A0A1D6I6H5_MAIZE]	31.62	7	20	96	797	90.1455	4.99561	1.05279	0.929037	0.943841	0.975222	1.09256	1.13509	1.11353	1.11373	0.875636	0.0276259
A0A1D6FRP1	Cysteine--tRNA ligase 1 cytoplasmic OS=Zea mays GN=100193566 PE=3 SV=1 - [A0A1D6FRP1_MAIZE]	31.27	3	13	49	550	63.1086	6.23975	0.944434	0.944861	0.910012	0.933102	1.11017	1.04139	1.05904	1.0702	0.871894	0.00439362
B6SIP2	Hydrogen-transporting ATP synthase, rotational mechanism OS=Zea mays GN=ZEAMMB73_Zm00001d011278 PE=2 SV=1 - [B6SIP2_MAIZE]	31.15	2	5	19	122	13.9503	9.15869	0.997789	0.978336	0.959841	0.978655	1.05778	1.11434	1.11319	1.09511	0.893662	0.00576561
B8A2W6	Uncharacterized protein OS=Zea mays PE=2 SV=1 - [B8A2W6_MAIZE]	31.06	12	12	43	499	53.6602	5.93506	1.01463	1.01913	1.01242	1.01539	0.883224	0.929483	0.951845	0.921518	1.10187	0.00985176
B4FWQ0	Dihydrolipoamide acetyltransferase component of pyruvate dehydrogenase complex OS=Zea mays PE=2 SV=1 - [B4FWQ0_MAIZE]	30.8	5	13	62	435	45.0837	5.97314	0.945132	1.00924	0.963246	0.972538	1.03899	1.13957	1.10607	1.09488	0.888262	0.0254311
B4FLZ5	Multifunctional methyltransferase subunit TRM112-like protein OS=Zea mays GN=100217212 PE=2 SV=1 - [B4FLZ5_MAIZE]	30.53	3	3	7	131	14.5013	4.98291	1.09369	1.06579	1.09069	1.08339	0.991514	1.03558	1.03558	1.02089	1.06122	0.0218609
A0A1D6JNB4	Glutamate--tRNA ligase cytoplasmic OS=Zea mays GN=100383320 PE=3 SV=1 - [A0A1D6JNB4_MAIZE]	30.28	10	20	70	710	80.2265	8.11865	0.909544	0.985217	0.992238	0.962333	1.05612	1.02184	1.06795	1.04864	0.9177	0.044577
Q8L886	Nucellin-like aspartic protease (Fragment) OS=Zea mays PE=2 SV=1 - [Q8L886_MAIZE]	30.25	9	9	29	357	38.4001	8.71924	0.808517	0.903877	0.9403	0.884231	1.07906	1.04442	1.04872	1.0574	0.836228	0.0131887
A0A096RF51	DEAD-box ATP-dependent RNA helicase 52 OS=Zea mays GN=100279527 PE=4 SV=1 - [A0A096RF51_MAIZE]	29.83	15	19	57	647	68.3282	8.36768	0.914455	0.962317	0.914631	0.930467	1.12227	1.05102	1.0277	1.06699	0.872046	0.0138281
A0A1D6KKK1	MtN19-like protein OS=Zea mays GN=100281705 PE=4 SV=1 - [A0A1D6KKK1_MAIZE]	29.67	10	10	27	418	44.8913	6.7417	1.10447	1.02689	1.21658	1.11598	0.967652	0.928843	0.916496	0.937664	1.19017	0.0355749
B6SGY5	RNA binding protein OS=Zea mays GN=100280485 PE=2 SV=1 - [B6SGY5_MAIZE]	29.61	4	4	18	179	17.6503	9.27588	1.14435	1.03445	1.10754	1.09545	0.833719	0.956387	0.995163	0.928423	1.1799	0.0459288
A0A1D6M5I2	Serine/threonine-protein kinase SRK2A OS=Zea mays GN=100274512 PE=3 SV=1 - [A0A1D6M5I2_MAIZE]	29.54	6	9	23	325	37.684	6.46826	0.953598	0.978141	1.08169	1.00448	1.17689	1.11034	1.11744	1.13489	0.885084	0.0429607
B4FKD5	Eukaryotic translation initiation factor 6 OS=Zea mays GN=EIF6 PE=2 SV=1 - [B4FKD5_MAIZE]	29.39	4	4	15	245	26.4973	4.80518	1.02159	0.915487	0.905903	0.947659	1.09559	1.13962	1.09627	1.1105	0.853366	0.0149913
A0A1D6LA97	Anthranilate synthase alpha subunit 2 chloroplastic OS=Zea mays GN=ZEAMMB73_Zm00001d034713 PE=4 SV=1 - [A0A1D6LA97_MAIZE]	29.29	12	15	48	577	64.4468	7.10791	0.987625	0.946174	0.982113	0.971971	1.1469	1.12526	1.1318	1.13465	0.856623	0.000358562
B4FQQ2	Uncharacterized protein OS=Zea mays PE=2 SV=1 - [B4FQQ2_MAIZE]	29.1	2	4	13	134	12.4982	8.54346	0.893026	1.0222	0.953029	0.956085	1.23028	1.1022	1.06978	1.13409	0.843044	0.0445679
B4FEC3	Pyruvate kinase OS=Zea mays GN=100193244 PE=2 SV=1 - [B4FEC3_MAIZE]	28.87	8	14	34	568	62.5	6.75635	0.924161	0.976646	0.877612	0.92614	1.09331	1.08866	1.05003	1.07733	0.85966	0.00886638
K7WAM2	Isoleucine--tRNA ligase cytoplasmic OS=Zea mays GN=100273774 PE=3 SV=1 - [K7WAM2_MAIZE]	28.67	9	29	85	1172	132.787	6.41748	1.01166	0.917965	0.964774	0.964801	1.17517	1.0654	1.13241	1.12433	0.858115	0.018924
B4FQ44	L-tryptophan--pyruvate aminotransferase 1 OS=Zea mays GN=100272716 PE=2 SV=1 - [B4FQ44_MAIZE]	28.54	7	8	52	431	47.1877	8.29443	0.856735	1.01749	1.01311	0.962447	1.13598	1.10758	1.11913	1.1209	0.858641	0.0415098
Q9FPK7	Inositol-3-phosphate synthase OS=Zea mays PE=2 SV=2 - [INO1_MAIZE]	28.43	3	15	38	510	56.2096	5.93506	0.915366	1.02411	0.94286	0.96078	1.12873	1.08605	1.14477	1.11985	0.857953	0.0127144
B4F8H6	Signal peptidase I OS=Zea mays GN=100191345 PE=2 SV=1 - [B4F8H6_MAIZE]	28.33	5	5	19	180	20.1588	7.15186	1.04063	0.989392	1.01225	1.01409	1.09564	1.1249	1.07257	1.0977	0.923828	0.0168689
A0A1D6EGG2	60 kDa jasmonate-induced protein OS=Zea mays GN=ZEAMMB73_Zm00001d004591 PE=4 SV=1 - [A0A1D6EGG2_MAIZE]	28.28	4	6	12	290	31.1183	4.58936	0.841619	0.977541	0.950519	0.923226	1.06566	1.08255	1.04234	1.06352	0.868088	0.0313334
C0PBE2	Uncharacterized protein OS=Zea mays PE=2 SV=1 - [C0PBE2_MAIZE]	28.13	5	8	20	416	44.0395	8.20654	1.03224	1.04277	1.05144	1.04215	0.9298	0.857045	0.878184	0.888343	1.17314	0.00232084
A0A1D6MNJ0	Deoxy xylulose reductoisomerase1 OS=Zea mays GN=ZEAMMB73_Zm00001d040163 PE=3 SV=1 - [A0A1D6MNJ0_MAIZE]	27.75	11	11	20	472	51.2247	6.90283	0.828931	0.943601	0.930414	0.900982	1.03097	1.01242	1.0368	1.02673	0.877524	0.0272292
B6TLA2	Thioredoxin reductase OS=Zea mays PE=2 SV=1 - [B6TLA2_MAIZE]	27.49	7	7	23	331	34.8564	5.8335	1.03007	1.00424	1.01953	1.01795	0.9266	0.939147	0.928291	0.931346	1.09299	0.00051473
B4FW31	Orphans transcription factor OS=Zea mays GN=Orphan136 PE=2 SV=1 - [B4FW31_MAIZE]	26.9	2	8	20	290	31.1885	4.91943		0.940177	0.9572	0.948688		1.03491	1.03015	1.03253	0.918802	0.0109319
A0A1D6EUI5	Valine--tRNA ligase mitochondrial 1 OS=Zea mays GN=100383209 PE=3 SV=1 - [A0A1D6EUI5_MAIZE]	26.8	26	27	75	1056	119.964	6.75635	0.876457	0.948747	0.951308	0.925504	1.02322	1.0349	1.03489	1.031	0.897673	0.0131903
K7TQJ7	Eukaryotic translation initiation factor isoform 4G-2 OS=Zea mays GN=100382039 PE=4 SV=1 - [K7TQJ7_MAIZE]	25.86	8	20	51	785	86.6479	7.88428	1.15317	1.06803	1.1094	1.1102	0.992725	0.892809	0.913217	0.932917	1.19003	0.0105967
A0A1D6GZE9	RuvB-like helicase OS=Zea mays GN=100272912 PE=3 SV=1 - [A0A1D6GZE9_MAIZE]	25.75	2	8	18	431	46.9455	5.56689	0.850764	0.951014	0.923438	0.908405	1.11235	1.03534	1.02167	1.05645	0.859865	0.0227465
A0A1D6QIC4	Outer envelope protein 64 chloroplastic OS=Zea mays GN=100279085 PE=4 SV=1 - [A0A1D6QIC4_MAIZE]	25.34	10	10	16	521	57.7623	5.80811	1.03074	1.0874	1.06556	1.06124	0.882706	0.903804	1.01598	0.934162	1.13603	0.0462159
C0P9R6	Uncharacterized protein OS=Zea mays PE=2 SV=1 - [C0P9R6_MAIZE]	25.28	3	7	17	356	37.9775	7.1665	1.078	1.00272	1.09701	1.05924	0.856106	0.867151	0.975013	0.899424	1.17769	0.0284
B4FKK9	Uncharacterized protein OS=Zea mays PE=2 SV=1 - [B4FKK9_MAIZE]	25.07	9	9	36	379	42.7194	7.07861	1.01959	0.966432	0.98228	0.989435	1.04769	1.05614	1.055	1.05294	0.939684	0.0164731
C0P4D8	Uncharacterized protein OS=Zea mays PE=2 SV=1 - [C0P4D8_MAIZE]	24.97	19	19	44	873	95.0791	9.29053	0.88611	0.952049	0.961071	0.933076	1.02954	1.01641	1.02268	1.02288	0.912207	0.019901
C4J5B2	Oxysterol-binding protein-related protein 3B OS=Zea mays GN=100285774 PE=2 SV=1 - [C4J5B2_MAIZE]	24.95	7	10	33	461	51.9232	5.41455	0.903561	0.890635	0.897673	0.89729	0.935508	1.07023	1.05063	1.01879	0.880742	0.0450195
A0A1D6L6B4	NADH dehydrogenase [ubiquinone] iron-sulfur protein 8-B mitochondrial OS=Zea mays GN=100283266 PE=3 SV=1 - [A0A1D6L6B4_MAIZE]	23.98	4	4	8	196	22.9752	5.04639	0.995241	0.964544	0.921167	0.960317	1.10109	1.04714	1.19722	1.11515	0.861155	0.0339136
A0A1D6MWV7	Importin subunit beta-1 OS=Zea mays GN=ZEAMMB73_Zm00001d041556 PE=4 SV=1 - [A0A1D6MWV7_MAIZE]	23.85	4	17	68	872	95.815	4.69092	1.03142	1.02059	0.999094	1.01703	1.158	1.08369	1.07806	1.10658	0.919076	0.0310316
A0A1D6PTE5	Alpha carbonic anhydrase 1 chloroplastic OS=Zea mays GN=ZEAMMB73_Zm00001d049240 PE=4 SV=1 - [A0A1D6PTE5_MAIZE]	23.74	4	4	7	257	27.6528	7.47412	1.19373	1.04027	1.13963	1.12454	0.956692	0.975449	0.94587	0.959337	1.17221	0.0225517
B4FCC0	Uncharacterized protein OS=Zea mays PE=2 SV=1 - [B4FCC0_MAIZE]	23.38	7	7	22	278	31.0351	6.29053	0.919542	0.907537	1.03714	0.954741	1.1152	1.1614	1.09646	1.12435	0.849147	0.0205225
B4FLX5	Glycosyltransferase OS=Zea mays PE=2 SV=1 - [B4FLX5_MAIZE]	23.2	8	8	17	500	53.0498	6.26514	0.985638	0.978731	0.889527	0.951299	1.19851	1.09072	1.08435	1.12452	0.845956	0.0229834
A0A1D6DZR9	AICARFT/IMPCHase bienzyme family protein OS=Zea mays GN=103645947 PE=3 SV=1 - [A0A1D6DZR9_MAIZE]	23.19	12	12	33	595	64.2558	7.76709	1.0144	0.968279	0.973933	0.985536	1.11606	1.09349	1.08514	1.09823	0.897384	0.00281215
K7TJV6	2-oxoglutarate dehydrogenase E1 component OS=Zea mays GN=100383847 PE=4 SV=1 - [K7TJV6_MAIZE]	23.02	11	19	86	1025	115.994	6.94678	0.940007	0.870847	0.890647	0.9005	1.06967	1.0157	1.02672	1.03736	0.868066	0.00653501
B6TBS1	Ankyrin-1 OS=Zea mays PE=2 SV=1 - [B6TBS1_MAIZE]	22.59	7	7	15	456	48.4646	5.13525	0.911171	0.973297	0.970261	0.951576	1.03614	1.08817	1.0103	1.04487	0.910712	0.037884
A0A1D6NFJ2	Glutamate synthase 1 [NADH] chloroplastic OS=Zea mays GN=103651348 PE=4 SV=1 - [A0A1D6NFJ2_MAIZE]	22.39	36	39	101	2153	235.343	6.91748	1.0753	1.04096	1.10035	1.0722	1.0099	0.978176	1.015	1.00103	1.0711	0.0263842
A0A1D6L2B0	Dihydroxyacetone kinase OS=Zea mays GN=ZEAMMB73_Zm00001d033795 PE=4 SV=1 - [A0A1D6L2B0_MAIZE]	22.08	9	9	32	548	56.524	5.93506	0.992748	0.965857	0.947873	0.968826	1.1428	1.07088	1.1336	1.11576	0.868308	0.00488956
A0A1D6GZY9	Cleavage and polyadenylation specificity factor (CPSF) A subunit protein OS=Zea mays GN=100272422 PE=4 SV=1 - [A0A1D6GZY9_MAIZE]	21.97	22	22	48	1188	131.173	5.69385	0.849038	0.95742	0.942671	0.916376	1.1105	1.08249	1.0496	1.08086	0.84782	0.0126204
A0A1D6GET3	DNA gyrase subunit A chloroplastic/mitochondrial OS=Zea mays GN=103625778 PE=3 SV=1 - [A0A1D6GET3_MAIZE]	21.89	18	18	43	932	101.97	8.71924	0.960526	0.986082	0.954984	0.967197	1.02751	1.02101	1.04213	1.03021	0.938831	0.00528668
B6T814	Calcineurin subunit B OS=Zea mays PE=2 SV=1 - [B6T814_MAIZE]	21.71	4	4	7	175	20.0508	4.91943	0.87134	0.95597	0.994127	0.940479	1.05101	1.10746	1.06143	1.0733	0.876253	0.0298553
B4FQ84	Glucose-6-phosphate 1-epimerase OS=Zea mays PE=2 SV=1 - [B4FQ84_MAIZE]	21.39	1	7	30	332	36.6307	6.17627	0.872783		0.915822	0.894302	1.0215		1.02494	1.02322	0.87401	0.0269143
B4FT54	HSP40/DnaJ peptide-binding protein OS=Zea mays GN=ZEAMMB73_Zm00001d039000 PE=2 SV=1 - [B4FT54_MAIZE]	21.27	4	4	13	362	38.6277	8.93896	1.07576	1.02407	1.08614	1.06199	0.862775	0.947288	0.953472	0.921178	1.15286	0.0158076
A0A1D6EGC6	60 kDa jasmonate-induced protein OS=Zea mays GN=ZEAMMB73_Zm00001d004568 PE=4 SV=1 - [A0A1D6EGC6_MAIZE]	21.21	1	3	7	198	21.2777	4.57666	0.887074	0.9704	0.980837	0.946103	1.04944	1.02882	1.0418	1.04002	0.909697	0.0361395
A0A1D6ENE8	Guanosine nucleotide diphosphate dissociation inhibitor OS=Zea mays GN=100273017 PE=3 SV=1 - [A0A1D6ENE8_MAIZE]	21.09	2	7	33	403	45.2222	9.02686	0.852472	0.909905		0.881188	1.04188	1.05985		1.05086	0.838538	0.03004
A0A1D6MF45	Eukaryotic translation initiation factor 3 subunit L OS=Zea mays GN=103649546 PE=3 SV=1 - [A0A1D6MF45_MAIZE]	21.07	13	13	43	522	61.0817	6.40479	0.86268	0.973788	0.946463	0.927643	1.10378	1.07866	1.11421	1.09888	0.844168	0.0081292
B4F9A4	Deoxymugineic acid synthase 1 OS=Zea mays GN=DMAS1 PE=1 SV=1 - [DMAS1_MAIZE]	21.02	4	6	20	314	35.3549	7.6499	0.913102	0.956235	0.930286	0.933207	1.11655	1.12033	1.11506	1.11731	0.835226	0.000129004
C0PG96	IAA-amino acid hydrolase ILR1 OS=Zea mays GN=100383476 PE=2 SV=1 - [C0PG96_MAIZE]	20.99	7	8	32	443	46.8087	6.23975	0.899106	0.951963	1.01005	0.953707	1.12257	1.12073	1.07235	1.10521	0.862916	0.013616
B4FML9	Pyruvate dehydrogenase E1 component subunit alpha OS=Zea mays GN=100272256 PE=2 SV=1 - [B4FML9_MAIZE]	20.92	4	7	19	392	43.1198	7.47412	1.03437	1.1111	1.12623	1.09056	0.90771	0.971437	0.966347	0.948498	1.14978	0.0153968
A0A1D6LCA4	Protein EXPORTIN 1A OS=Zea mays GN=100384227 PE=4 SV=1 - [A0A1D6LCA4_MAIZE]	20.6	18	18	42	1063	122.064	5.60498	0.885332	0.9876	0.948341	0.940424	1.11909	1.0422	1.07928	1.08019	0.870607	0.019735
B4FWF4	Uncharacterized protein OS=Zea mays PE=2 SV=1 - [B4FWF4_MAIZE]	20.55	1	1	6	73	8.18523	4.77979	1.07104	1.02168	1.11942	1.07071	0.911078	0.940718	0.948	0.933265	1.14728	0.0106342
B4FVK0	Arginine--tRNA ligase chloroplastic/mitochondrial OS=Zea mays GN=100273441 PE=2 SV=1 - [B4FVK0_MAIZE]	20.36	3	11	38	604	67.9296	6.07471	0.871987	0.856548	0.909855	0.879463	1.02609	1.08123	1.025	1.04411	0.842312	0.00251482
B4F8X3	Acyl-coenzyme A oxidase OS=Zea mays GN=100191469 PE=2 SV=1 - [B4F8X3_MAIZE]	20.24	12	12	21	667	74.1589	7.53271	1.09647	1.04503	1.03921	1.06024	0.906636	0.987026	0.905072	0.932911	1.13648	0.0174736
A0A1D6E7P5	ATP/GTP binding protein OS=Zea mays GN=100283477 PE=4 SV=1 - [A0A1D6E7P5_MAIZE]	19.54	5	5	13	348	40.5018	8.39697	1.1776	1.08546	1.05676	1.10661	0.948759	0.961289	1.01691	0.975654	1.13422	0.0356974
C0P680	Uncharacterized protein OS=Zea mays GN=100382297 PE=2 SV=1 - [C0P680_MAIZE]	19.04	6	6	10	457	48.7836	5.07178	0.991835	0.972684	1.01452	0.993011	1.09049	1.20575	1.06462	1.12029	0.886388	0.0475231
B6T3Y2	Vacuolar sorting protein 4b OS=Zea mays PE=2 SV=1 - [B6T3Y2_MAIZE]	18.62	7	7	9	435	48.2036	7.84033	0.964368	1.01379	0.947351	0.975172	1.1343	1.03361	1.06687	1.07826	0.904394	0.0446602
A0A1D6IJG0	Exportin-T OS=Zea mays GN=103633416 PE=4 SV=1 - [A0A1D6IJG0_MAIZE]	18.61	16	16	45	978	107.89	6.21436	0.972331	0.983479	0.972193	0.976001	1.08826	1.03382	1.09828	1.07345	0.909217	0.00875378
B6TNY2	Lipid binding protein OS=Zea mays PE=2 SV=1 - [B6TNY2_MAIZE]	18.44	2	2	10	141	13.9336	4.77979	1.09918	1.01733	1.10426	1.07359	0.867525	0.918461	0.899809	0.895265	1.19919	0.00499883
B6TJ44	Inositol-tetrakisphosphate 1-kinase OS=Zea mays PE=2 SV=1 - [B6TJ44_MAIZE]	18.42	4	4	5	342	37.2902	6.22705	1.06873	1.062	1.0813	1.07068	0.967698	0.961437	1.02718	0.98544	1.0865	0.0171327
C0PIN2	Uncharacterized protein OS=Zea mays PE=2 SV=1 - [C0PIN2_MAIZE]	18.39	3	3	5	174	18.0799	8.25049	0.982571		0.995916	0.989244	0.937274		0.91082	0.924047	1.07056	0.0479482
B6SLW8	Cytochrome b5 OS=Zea mays PE=2 SV=1 - [B6SLW8_MAIZE]	17.99	1	2	7	139	14.8965	5.5415	1.01748	1.04324	1.06121	1.04064	0.969172	0.928391	1.00245	0.966671	1.07652	0.0410855
B6TFV4	Mitochondrial glycoprotein OS=Zea mays GN=100283220 PE=2 SV=1 - [B6TFV4_MAIZE]	17.87	4	4	8	263	29.5607	4.95752	0.805087	0.932628	0.888041	0.875252	0.992426	0.984325	0.973995	0.983582	0.889862	0.0454771
B4FIK0	Glucose-6-phosphate 1-epimerase OS=Zea mays GN=100194404 PE=2 SV=1 - [B4FIK0_MAIZE]	17.61	5	5	9	318	35.7328	5.8335	0.990425	0.932335	0.976862	0.966541	1.16029	1.04134	1.07163	1.09109	0.885849	0.0351246
A0A1D6KNN7	Cell division control protein 48 homolog D OS=Zea mays GN=ZEAMMB73_Zm00001d032117 PE=4 SV=1 - [A0A1D6KNN7_MAIZE]	17.5	1	5	28	320	35.468	6.90283		0.930828	0.94236	0.936594		1.13388	1.06132	1.0976	0.853311	0.0483083
Q41834	Nucleic acid-binding protein OS=Zea mays GN=NBP PE=2 SV=1 - [Q41834_MAIZE]	17.49	4	4	10	303	33.0966	4.71631	0.978902	0.905173	0.927432	0.937169	1.13464	1.10911	1.08727	1.11034	0.844038	0.00255383
B4F9P7	Rhomboid-like protein OS=Zea mays GN=100191668 PE=2 SV=1 - [B4F9P7_MAIZE]	17.34	3	3	13	173	19.3169	8.45557	0.940625	1.00281	0.987374	0.976935	1.22668	1.1484	1.13877	1.17128	0.834075	0.00440607
A0A1D6LIW0	Translocase of chloroplast 159 chloroplastic OS=Zea mays GN=ZEAMMB73_Zm00001d035812 PE=4 SV=1 - [A0A1D6LIW0_MAIZE]	17.34	3	18	58	1159	126.086	4.64014	0.86639	0.902455	0.87762	0.882155	1.04422	1.12568	0.985425	1.05177	0.838731	0.0156679
B6SND3	Acyl carrier protein OS=Zea mays GN=ZEAMMB73_Zm00001d038057 PE=2 SV=1 - [B6SND3_MAIZE]	17.32	2	2	10	127	13.6211	5.80811	0.833539	1.00554	0.905797	0.914958	1.11898	1.05364	1.05385	1.07549	0.850738	0.0419276
B6U9L8	Epoxide hydrolase 2 OS=Zea mays PE=2 SV=1 - [B6U9L8_MAIZE]	16.67	4	5	18	330	36.2999	6.03662	1.0239	1.04974	1.07242	1.04869	0.927482	0.902355	0.960913	0.93025	1.12732	0.00575779
A0A1D6JWA9	Glyoxal oxidase OS=Zea mays GN=ZEAMMB73_Zm00001d028452 PE=4 SV=1 - [A0A1D6JWA9_MAIZE]	16.55	8	8	20	580	62.4303	7.47412	0.888552	0.92087	0.988484	0.932635	1.01628	1.04104	1.05994	1.03909	0.897553	0.0293142
A0A1D6KTF7	Serine/threonine protein phosphatase 2A regulatory subunit B''alpha OS=Zea mays GN=103643458 PE=4 SV=1 - [A0A1D6KTF7_MAIZE]	16.41	1	5	10	457	53.1954	5.17334		1.0072	0.973844	0.990521		1.14989	1.18472	1.16731	0.848553	0.0180971
A0A1D6IHP1	ARM repeat superfamily protein OS=Zea mays GN=103633334 PE=4 SV=1 - [A0A1D6IHP1_MAIZE]	16.16	13	14	46	1126	123.181	4.95752	0.98065	0.969229	1.00338	0.98442	1.05363	1.02258	1.05749	1.04457	0.94242	0.0157456
C0P558	UBP1-associated protein 2C OS=Zea mays GN=100382178 PE=2 SV=1 - [C0P558_MAIZE]	15.85	1	6	22	448	44.7242	8.47021	1.11167	1.08237	1.13748	1.11051	0.894033	1.01939	1.00303	0.972151	1.14232	0.0310865
B4FEP8	Mannose-1-phosphate guanylyltransferase 1 OS=Zea mays GN=100274471 PE=2 SV=1 - [B4FEP8_MAIZE]	15.79	4	4	10	361	39.5589	6.80029	0.934935	1.00274	1.02484	0.987504	1.24173	1.11177	1.11528	1.15626	0.854051	0.0289456
A0A1D6JLA4	Fusca-like protein OS=Zea mays GN=ZEAMMB73_Zm00001d027359 PE=4 SV=1 - [A0A1D6JLA4_MAIZE]	15.73	8	8	12	445	49.8317	7.57666	0.879499	0.990442	0.944671	0.938204	1.09668	1.03714	1.07449	1.06944	0.877289	0.0230068
B4F939	Histone deacetylase OS=Zea mays GN=541883 PE=2 SV=1 - [B4F939_MAIZE]	15.57	9	9	18	700	76.4963	5.8208	0.89186	0.933097	0.954369	0.926442	1.03086	1.13122	1.05502	1.07237	0.863922	0.0145475
B6THR4	Thioredoxin-like 4 OS=Zea mays GN=ZEAMMB73_Zm00001d026368 PE=2 SV=1 - [B6THR4_MAIZE]	15.5	3	3	10	129	14.3442	5.10986	1.08418	1.00267	0.96314	1.01666	1.14766	1.10831	1.17454	1.1435	0.889078	0.0351043
B4FBG7	ADP-ribosylation factor B1B OS=Zea mays GN=100192472 PE=2 SV=1 - [B4FBG7_MAIZE]	14.95	2	2	10	194	21.8262	6.94678	1.05209	1.00896	0.936258	0.999102	1.10996	1.14925	1.13294	1.13072	0.883601	0.0210207
A0A1D6HNJ7	Plastid transcriptionally active 17 OS=Zea mays GN=ZEAMMB73_Zm00001d018401 PE=4 SV=1 - [A0A1D6HNJ7_MAIZE]	14.81	5	5	14	439	48.8478	6.62451	1.03448	1.05639	1.01458	1.03515	1.00047	0.999849	0.993511	0.997942	1.03729	0.0387451
B6T649	Heat shock 22 kDa protein OS=Zea mays PE=2 SV=1 - [B6T649_MAIZE]	14.68	3	3	5	218	23.8494	6.97607	0.969317	1.00516	1.01559	0.996688	0.853889	0.869649	0.943639	0.889059	1.12106	0.0255739
A0A1D6NW46	Peptidyl-prolyl cis-trans isomerase OS=Zea mays GN=100280578 PE=3 SV=1 - [A0A1D6NW46_MAIZE]	14.37	2	2	4	160	17.5047	7.95752	1.0002	0.984801	0.927617	0.970873	1.14204	1.10155	1.0777	1.1071	0.876952	0.00931051
B4FQH1	Uncharacterized protein OS=Zea mays PE=2 SV=1 - [B4FQH1_MAIZE]	14.29	2	3	6	203	22.6916	4.4751	1.09496	1.04828	1.06575	1.06966	0.994656	0.973767	1.03859	1.00234	1.06717	0.0454609
B4FQP6	Mannose-1-phosphate guanylyltransferase 1 OS=Zea mays GN=100191571 PE=2 SV=1 - [B4FQP6_MAIZE]	14.22	5	5	11	415	45.6547	6.68311	0.865373	0.948377	0.886247	0.899999	1.10432	1.07417	1.04834	1.07561	0.836735	0.00410445
A0A1D6JU26	Trehalose-6-phosphate synthase2 OS=Zea mays GN=100217143 PE=4 SV=1 - [A0A1D6JU26_MAIZE]	13.82	8	9	30	796	90.5309	6.46826	1.00953	0.940926	0.918763	0.956408	1.17166	1.1165	1.0445	1.11089	0.860939	0.0280545
A0A1D6QGV9	Long chain acyl-CoA synthetase 8 OS=Zea mays GN=ZEAMMB73_Zm00001d052399 PE=4 SV=1 - [A0A1D6QGV9_MAIZE]	13.64	6	8	25	726	80.0448	7.47412	1.07108	1.05221	1.00545	1.04291	0.862506	0.938838	0.930928	0.910757	1.14511	0.0131763
B6TJQ6	Polyadenylate-binding protein 2 OS=Zea mays PE=2 SV=1 - [B6TJQ6_MAIZE]	13.57	4	4	8	199	22.866	5.18604	0.839041	0.870036	0.96387	0.890983	1.04646	1.04473	0.986332	1.02584	0.86854	0.0335424
A0A1D6KJ07	Aminoacylase-1 OS=Zea mays GN=ZEAMMB73_Zm00001d031473 PE=4 SV=1 - [A0A1D6KJ07_MAIZE]	13.45	5	5	13	446	48.9889	5.47803	1.08972	1.01684	1.0417	1.04942	0.797904	0.943865	0.901747	0.881172	1.19093	0.0253757
A0A1D6MUI9	Exocyst complex component SEC10 OS=Zea mays GN=ZEAMMB73_Zm00001d041138 PE=4 SV=1 - [A0A1D6MUI9_MAIZE]	13.15	5	5	12	365	39.8634	6.43018	0.959531	1.0539	0.98415	0.999194	1.16335	1.09646	1.08959	1.11647	0.894962	0.0332413
A0A096QE47	Beta-galactosidase OS=Zea mays GN=ZEAMMB73_Zm00001d042654 PE=3 SV=1 - [A0A096QE47_MAIZE]	13.03	11	11	24	844	93.881	6.90283	0.894639	0.962751	0.947834	0.935075	0.984914	1.03384	1.03696	1.01857	0.918026	0.0351629
A0A1D6HIV8	Enhancer of mRNA-decapping protein 4 OS=Zea mays GN=103627664 PE=4 SV=1 - [A0A1D6HIV8_MAIZE]	12.64	4	14	36	1203	131.326	6.46826	0.953071	0.982544	0.903788	0.946467	1.19031	1.07559	1.0289	1.09827	0.861783	0.0461695
A0A1D6IQW2	Long chain acyl-CoA synthetase 6 peroxisomal OS=Zea mays GN=ZEAMMB73_Zm00001d023238 PE=4 SV=1 - [A0A1D6IQW2_MAIZE]	12.45	4	6	19	691	75.8288	7.53271	1.21262	1.07392	1.06924	1.11859	0.941147	0.98191	1.00359	0.975551	1.14663	0.0471419
C0HIH7	C2 calcium/lipid-binding plant phosphoribosyltransferase family protein OS=Zea mays GN=100381735 PE=2 SV=1 - [C0HIH7_MAIZE]	12.25	7	10	38	1012	114.844	9.11475	0.982979	0.93561	0.988637	0.969076	1.03441	1.11349	1.04256	1.06348	0.911227	0.0353861
B4FET7	Putative mitochondrial import inner membrane translocase subunit TIM21 OS=Zea mays GN=100193378 PE=2 SV=1 - [B4FET7_MAIZE]	11.41	3	3	5	263	29.1251	9.39307	1.01386	0.917966	1.02934	0.987056	1.07841	1.17421	1.1421	1.13157	0.872287	0.0320732
K7VP34	Putative glucan 13-alpha-glucosidase OS=Zea mays GN=ZEAMMB73_Zm00001d048080 PE=3 SV=1 - [K7VP34_MAIZE]	11.37	5	10	19	915	103.246	6.26514	1.06041	1.01935	1.00312	1.02763	0.926855	0.899526	0.985697	0.937359	1.0963	0.0420145
B6TCC9	Dolichyl-diphosphooligosaccharide--protein glycosyltransferase subunit 1 OS=Zea mays GN=100282884 PE=2 SV=1 - [B6TCC9_MAIZE]	11.23	4	5	16	481	54.0313	7.95752	0.917319	0.944051	0.997568	0.95298	1.1028	1.10923	1.02361	1.07855	0.883576	0.0257432
A0A1D6FPJ1	Glucose-1-phosphate adenylyltransferase small subunit chloroplastic OS=Zea mays GN=ZEAMMB73_Zm00001d010157 PE=4 SV=1 - [A0A1D6FPJ1_MAIZE]	10.86	1	4	73	405	44.752	7.04932	1.05975	0.939691	1.04153	1.01365	1.24666	1.19061	1.13906	1.19211	0.850306	0.0213372
B4FHF0	Elongation factor Ts, mitochondrial OS=Zea mays GN=EFTS PE=2 SV=1 - [EFTS_MAIZE]	10.03	4	4	7	379	41.1881	7.53271	1.0515	0.93304	0.942998	0.975847	1.14486	1.17272	1.08391	1.13383	0.860666	0.0266444
B4FTK9	Alpha/beta-Hydrolases superfamily protein OS=Zea mays GN=100282281 PE=2 SV=1 - [B4FTK9_MAIZE]	9.96	1	2	6	241	25.7019	5.18604		0.96485	0.940418	0.952634		0.82553	0.810981	0.818255	1.16423	0.0110103
B4FT76	ABC transporter I family member 6 chloroplastic OS=Zea mays GN=100273146 PE=2 SV=1 - [B4FT76_MAIZE]	9.9	2	2	4	303	32.3408	5.66846		0.885237	0.919925	0.902581		1.07417	1.03639	1.05528	0.8553	0.0270681
A0A1D6K0V8	Putative pre-mRNA-splicing factor ATP-dependent RNA helicase DEAH3 OS=Zea mays GN=100191798 PE=4 SV=1 - [A0A1D6K0V8_MAIZE]	9.87	5	5	9	527	58.6282	6.02393	0.952321	0.971759	0.929315	0.951132	0.981149	0.999372	1.0225	1.00101	0.950176	0.0436492
A0A1D6MYS0	Transmembrane 9 superfamily member OS=Zea mays GN=100274791 PE=3 SV=1 - [A0A1D6MYS0_MAIZE]	9.8	6	6	12	592	67.4247	7.84033	0.912391	1.0126	0.93333	0.952774	1.11063	1.06688	1.06219	1.0799	0.88228	0.0205172
A0A1D6MLT1	Cytochrome P450 family 77 protein OS=Zea mays GN=100384695 PE=4 SV=1 - [A0A1D6MLT1_MAIZE]	9.48	4	4	7	422	44.0319	5.35107	0.938684	0.902534	0.992239	0.944486	1.13563	1.16504	1.07491	1.12519	0.839399	0.0082855
A0A1D6GLG4	Serine/threonine-protein phosphatase OS=Zea mays GN=ZEAMMB73_Zm00001d013680 PE=3 SV=1 - [A0A1D6GLG4_MAIZE]	9.22	8	8	14	944	99.8463	5.99854	0.943326	0.963958	1.00653	0.971272	1.0808	1.09348	1.09198	1.08875	0.892098	0.00349971
B4FMF7	Aldose 1-epimerase OS=Zea mays GN=100217298 PE=2 SV=1 - [B4FMF7_MAIZE]	9.09	2	2	6	363	38.4905	8.80713	1.12304	1.13032	1.06984	1.10773	0.971541	0.902516	0.986568	0.953542	1.1617	0.00866622
C0HFL3	Uncharacterized protein OS=Zea mays PE=2 SV=1 - [C0HFL3_MAIZE]	9.04	5	5	8	586	65.8241	7.82568	0.899378	0.893444	0.890657	0.894493	0.986642	1.06327	1.06881	1.03957	0.860442	0.00552026
A0A1D6QK88	RNA-binding (RRM/RBD/RNP motifs) family protein OS=Zea mays GN=100217268 PE=4 SV=1 - [A0A1D6QK88_MAIZE]	8.79	1	1	4	182	19.7699	8.85107	0.956721	0.992496	0.976793	0.975337	0.867503	0.859736	0.908029	0.878423	1.11033	0.00598906
A0A1D6GYN6	Signal peptide peptidase OS=Zea mays GN=ZEAMMB73_Zm00001d015005 PE=4 SV=1 - [A0A1D6GYN6_MAIZE]	8.5	2	2	6	200	22.4588	8.48486	1.13075	1.03565	1.02011	1.06217	0.962569	0.907083	0.934994	0.934882	1.13615	0.0288384
C0PGI9	Uncharacterized protein OS=Zea mays PE=2 SV=1 - [C0PGI9_MAIZE]	8.33	2	2	3	216	23.4448	6.60986	1.16162	1.09804	1.1553	1.13832	0.95567	0.976231	0.948941	0.960281	1.18541	0.00122952
B4FRD1	Adaptin ear-binding coat-associated protein 1 OS=Zea mays GN=100272882 PE=2 SV=1 - [B4FRD1_MAIZE]	8.3	2	2	2	289	32.0582	5.21143	0.924289	0.889504		0.906896	1.05858	1.08309		1.07083	0.846908	0.0164294
A0A1D6EFW8	Uncharacterized protein OS=Zea mays GN=ZEAMMB73_Zm00001d004524 PE=4 SV=1 - [A0A1D6EFW8_MAIZE]	7.77	2	2	5	296	30.0803	5.41455	1.05632	1.09456	1.16803	1.1063	0.972	1.00759	0.965932	0.981841	1.12677	0.0242338
A0A1D6Q265	Ubiquitin-associated (UBA)/TS-N domain-containing protein OS=Zea mays GN=100274362 PE=4 SV=1 - [A0A1D6Q265_MAIZE]	7.75	3	3	6	387	43.8813	5.49072	1.01934	1.04925	1.0154	1.028	0.962705	0.901686	0.882981	0.915791	1.12253	0.0130477
C0PFX5	TIM-barrel signal transduction protein isoform 2 OS=Zea mays GN=100383424 PE=2 SV=1 - [C0PFX5_MAIZE]	7.33	5	5	9	737	78.7134	5.84619	1.00395	1.01835	1.02815	1.01682	0.905314	0.96476	0.923539	0.931204	1.09194	0.0106471
C0PHF3	Putative glucan 13-alpha-glucosidase OS=Zea mays GN=100383593 PE=2 SV=1 - [C0PHF3_MAIZE]	7.2	2	7	17	917	103.428	6.16357	0.977522	0.967576	0.950076	0.965058	1.05263	0.995224	1.05902	1.03562	0.93186	0.0318239
K7W1K3	Phosphotransferase OS=Zea mays GN=103636300 PE=3 SV=1 - [K7W1K3_MAIZE]	7.04	2	2	2	497	53.3746	6.12549	1.01567	1.01688		1.01628	1.05914	1.06376		1.06145	0.957441	0.00277347
A0A1D6Q304	Alkaline/neutral invertase CINV2 OS=Zea mays GN=100191591 PE=4 SV=1 - [A0A1D6Q304_MAIZE]	6.9	4	4	4	493	55.7962	7.02002	1.0587	1.07045		1.06457	0.947535	0.954074		0.950805	1.11966	0.00347276
A0A1D6H7V6	Uncharacterized protein OS=Zea mays GN=103627145 PE=4 SV=1 - [A0A1D6H7V6_MAIZE]	6.85	4	4	8	701	79.8439	7.41553	1.14538	1.01209	1.01248	1.05665	0.86125	0.831247	0.965534	0.88601	1.19259	0.0471317
A0A1D6L6Q2	AP complex subunit sigma OS=Zea mays GN=ZEAMMB73_Zm00001d034337 PE=3 SV=1 - [A0A1D6L6Q2_MAIZE]	6.67	1	1	2	135	15.5481	5.5542		0.935667	0.910326	0.922997		0.997161	1.01909	1.00813	0.915556	0.0366297
A0A1D6I0N4	Auxin transport protein BIG OS=Zea mays GN=ZEAMMB73_Zm00001d019881 PE=4 SV=1 - [A0A1D6I0N4_MAIZE]	6.49	29	29	44	4928	549.345	6.21436	0.920493	1.01978	0.938263	0.959512	1.0549	1.09294	1.05727	1.06837	0.898108	0.0298313
B6U9D5	Glutathione S-transferase T1 OS=Zea mays GN=100285763 PE=2 SV=1 - [B6U9D5_MAIZE]	6.43	2	2	6	249	28.1179	8.92432	1.04155	1.13601	1.08014	1.0859	0.910307	0.935583	0.980518	0.942136	1.15259	0.0137303
A0A1D6KZD6	Ribosomal protein S5/Elongation factor G/III/V family protein OS=Zea mays GN=103643809 PE=4 SV=1 - [A0A1D6KZD6_MAIZE]	6.32	5	5	9	1044	114.501	6.31592	1.06483	0.968309	0.972897	1.00201	1.1541	1.1837	1.11266	1.15015	0.871199	0.0169415
O04127	Lethal leaf-spot 1 (Fragment) OS=Zea mays GN=lls1 PE=2 SV=1 - [O04127_MAIZE]	6	3	3	3	467	52.6281	6.68311	0.992962		1.00166	0.997309	1.11028		1.16138	1.13583	0.878043	0.0332602
A0A1D6M5K5	Phosphoribosylanthranilate transferase OS=Zea mays GN=ZEAMMB73_Zm00001d038340 PE=4 SV=1 - [A0A1D6M5K5_MAIZE]	5.93	4	4	12	809	91.0384	9.49561	0.904404	0.978282	0.957356	0.946681	1.09642	1.00854	1.09285	1.06594	0.888119	0.0300008
A0A1D6QEW7	Nuclear-pore anchor OS=Zea mays GN=100193455 PE=4 SV=1 - [A0A1D6QEW7_MAIZE]	5.8	6	6	8	1484	170.396	5.36377	0.971265	0.972036	0.925163	0.956155	1.04583	1.00708	1.05924	1.03738	0.921699	0.0210274
A0A1D6P5E8	Villin-4 OS=Zea mays GN=ZEAMMB73_Zm00001d046905 PE=4 SV=1 - [A0A1D6P5E8_MAIZE]	5.7	4	5	8	824	91.8549	8.14795	0.992078	0.95868	1.00902	0.986591	1.22228	1.13111	1.07238	1.14192	0.863975	0.0279623
A0A1D6MU58	E3 ubiquitin-protein ligase UPL1 OS=Zea mays GN=ZEAMMB73_Zm00001d041105 PE=4 SV=1 - [A0A1D6MU58_MAIZE]	5.66	13	20	48	3531	389.267	5.63037	0.983266	0.964362	0.995883	0.981171	1.05498	1.06245	1.06122	1.05955	0.926025	0.0011523
Q768R2	Plastidic general dicarboxylate transporter OS=Zea mays GN=ZmpDCT3 PE=2 SV=1 - [Q768R2_MAIZE]	5.26	3	3	11	551	58.6215	9.5249	1.0092	0.980349	0.958076	0.98254	1.0606	1.06412	1.02225	1.04899	0.936652	0.0291621
B4FZE7	Uncharacterized protein OS=Zea mays PE=2 SV=1 - [B4FZE7_MAIZE]	5.16	2	2	2	426	49.1835	8.60205	0.951947		0.985674	0.96881	1.06726		1.06565	1.06646	0.908439	0.0286184
B6UEY2	Vacuolar processing enzyme, beta-isozyme OS=Zea mays PE=2 SV=1 - [B6UEY2_MAIZE]	4.6	2	2	3	457	50.8688	6.53662	1.08401		1.06945	1.07673	0.979277		0.958264	0.968771	1.11144	0.0137331
A0A1D6K5B9	Sterol-4-alpha-carboxylate 3-dehydrogenase, decarboxylating OS=Zea mays GN=ZEAMMB73_Zm00001d029454 PE=4 SV=1 - [A0A1D6K5B9_MAIZE]	4.39	2	2	3	433	47.9363	7.44482	0.988607	0.987246		0.987927	1.05782	1.09467		1.07625	0.917936	0.0409169
A0A1D6JK23	Extensin-like protein OS=Zea mays GN=107546763 PE=4 SV=1 - [A0A1D6JK23_MAIZE]	3.7	1	1	2	189	16.771	8.25049	0.908315	0.932558		0.920436	1.01456	1.00614		1.01035	0.911005	0.019763
A0A1D6G4S4	Vesicle-associated protein 2-2 OS=Zea mays GN=100382633 PE=4 SV=1 - [A0A1D6G4S4_MAIZE]	3.56	1	1	2	365	40.3694	6.07471	1.05713	1.04533		1.05123	0.885552	0.945701		0.915626	1.1481	0.0474746
A0A1D6FDR7	Putative ubiquitin-conjugating enzyme E2 23 OS=Zea mays GN=100304369 PE=4 SV=1 - [A0A1D6FDR7_MAIZE]	3.56	3	3	5	702	77.0592	4.60205	0.977336	0.969203	0.953155	0.966564	1.06997	1.04224	1.05191	1.05471	0.916428	0.00122447
B6U4M6	Transmembrane 9 superfamily member OS=Zea mays PE=2 SV=1 - [B6U4M6_MAIZE]	3.54	2	2	5	594	67.7392	6.7124	0.951786	0.989158	0.925755	0.955566	1.17491	1.08932	1.06344	1.10922	0.861475	0.0160842
A0A1D6EZH3	Glucan endo-13-beta-glucosidase 4 OS=Zea mays GN=100192598 PE=3 SV=1 - [A0A1D6EZH3_MAIZE]	3.52	1	1	2	454	49.2945	6.30322	1.15137		1.09734	1.12435	0.928387		0.957796	0.943092	1.1922	0.027606
B4FK63	Spliceosomal protein OS=Zea mays GN=100283511 PE=2 SV=1 - [B4FK63_MAIZE]	3.43	1	1	3	233	26.1224	9.30518	0.932144	1.0551	1.01134	0.99953	0.871611	0.897503	0.894607	0.887907	1.12572	0.0389839
A0A1D6GSN2	Heat shock 70 kDa protein 16 OS=Zea mays GN=103626279 PE=3 SV=1 - [A0A1D6GSN2_MAIZE]	3.19	1	1	3	470	50.6169	6.88818	1.17169	1.1113	1.10142	1.12813	1.03608	1.02702	0.998879	1.02066	1.1053	0.0120658
A0A1D6FNY1	Cytosolic endo-beta-N-acetylglucosaminidase 1 OS=Zea mays GN=103635582 PE=4 SV=1 - [A0A1D6FNY1_MAIZE]	3.07	2	2	4	716	80.0047	5.77002	0.892714	0.92114	0.903252	0.905702	1.12649	1.07702	1.00446	1.06932	0.846986	0.0108584
A0A1D6QTT5	Putative phosphoinositide phosphatase SAC9 OS=Zea mays GN=100273993 PE=4 SV=1 - [A0A1D6QTT5_MAIZE]	2.74	2	2	2	877	97.1918	5.32568	0.968669		0.946715	0.957692	1.06674		1.08968	1.07821	0.888226	0.0169174
C0PCW9	Uncharacterized protein OS=Zea mays PE=2 SV=1 - [C0PCW9_MAIZE]	2.69	2	2	3	818	89.8508	8.26514		0.964067	0.960724	0.962395		1.06143	1.03343	1.04743	0.918814	0.0264064
A0A1D6F1V7	Delta(14)-sterol reductase OS=Zea mays GN=100281352 PE=4 SV=1 - [A0A1D6F1V7_MAIZE]	2.47	1	1	2	365	40.6746	9.30518	0.950365		0.982255	0.96631	1.12454		1.16481	1.14468	0.844178	0.0201134
A0A1D6LXR4	65-kDa microtubule-associated protein 1 OS=Zea mays GN=100285406 PE=4 SV=1 - [A0A1D6LXR4_MAIZE]	2.37	1	1	4	464	52.4657	4.79248	0.879611	0.926042	0.954049	0.919901	1.05164	1.18352	1.05828	1.09782	0.837938	0.0208211
A0A1D6JYX3	Ascorbate peroxidase homolog3 OS=Zea mays GN=100286773 PE=3 SV=1 - [A0A1D6JYX3_MAIZE]	95.1	1	10	86	102	11.2736	4.94482	0.724432	1.00093	0.651722	0.79236	0.975437	0.81386	0.833187	0.874162	0.906423	0.526126
Q29SB6	Pathogenesis-related protein 10 OS=Zea mays GN=100192117 PE=2 SV=1 - [Q29SB6_MAIZE]	92.5	12	13	311	160	16.9316	5.5415	0.823873	1.14016	1.10542	1.02315	1.06404	0.922369	0.963154	0.983188	1.04065	0.731605
B4FL17	Translationally-controlled tumor protein OS=Zea mays GN=103626513 PE=2 SV=1 - [B4FL17_MAIZE]	92.22	1	15	218	167	18.7164	4.66553	0.808884	0.988115	1.08268	0.959893	1.05205	0.92765	0.969339	0.983013	0.976481	0.806208
Q2XX03	Protease inhibitor OS=Zea mays subsp. parviglumis GN=mpi PE=4 SV=1 - [Q2XX03_ZEAMP]	90.41	5	5	140	73	7.59999	5.97314	0.863764	0.997814	1.07191	0.97783	0.977845	1.08889	1.05846	1.04173	0.938656	0.408883
Q84JX6	Phosphoglycerate kinase (Fragment) OS=Zea mays GN=Pgk-2 PE=3 SV=1 - [Q84JX6_MAIZE]	89.97	2	28	742	299	31.6058	5.09717	0.639813	0.989792	0.991124	0.873577	0.999748	0.927489	1.04439	0.990541	0.881918	0.391085
P83506	Probable non-specific lipid-transfer protein 2 OS=Zea mays PE=1 SV=1 - [NLTP2_MAIZE]	88.57	4	4	116	70	7.30649	8.71924	0.987781	0.900808	1.07219	0.986926	0.81521	1.01832	0.991607	0.941713	1.04801	0.60508
Q93WP1	Granule-bound starch synthase (Fragment) OS=Zea mays subsp. mexicana GN=waxy PE=4 SV=1 - [Q93WP1_ZEAMM]	87.82	1	21	1063	271	29.1	5.5415	0.910224	1.0173	1.10796	1.01183	1.01342	0.996835	1.00917	1.00648	1.00532	0.930158
B4FPA0	Alpha/beta-Hydrolases superfamily protein OS=Zea mays GN=100272558 PE=2 SV=1 - [B4FPA0_MAIZE]	85.42	14	15	56	240	25.7121	5.60498	0.79501	0.975743	1.09383	0.95486	0.961361	0.96672	0.988954	0.972345	0.982017	0.851023
A0A1D6KL30	Sorbitol dehydrogenase OS=Zea mays GN=100283066 PE=3 SV=1 - [A0A1D6KL30_MAIZE]	84.97	2	24	2576	366	39.0168	6.72705	1.2074	0.953199	1.07491	1.0785	1.02862	1.11232	1.0668	1.06925	1.00866	0.910463
Q09054	Glyceraldehyde-3-phosphate dehydrogenase 2, cytosolic OS=Zea mays GN=GAPC2 PE=2 SV=1 - [G3PC2_MAIZE]	84.57	8	26	974	337	36.5188	6.88818	0.910949	1.01803	1.02815	0.98571	0.891996	1.06867	0.982074	0.980913	1.00489	0.943231
Q42368	Pyruvate, phosphate dikinase 2 OS=Zea mays GN=PPDK2 PE=1 SV=2 - [PPDK2_MAIZE]	83.92	5	56	2058	883	96.0148	5.79541	0.920697	0.993788	1.03242	0.982302	1.21586	1.11254	1.03074	1.11971	0.87728	0.0938317
C4JBS8	Glyceraldehyde-3-phosphate dehydrogenase OS=Zea mays GN=ZEAMMB73_Zm00001d049641 PE=2 SV=1 - [C4JBS8_MAIZE]	83.68	8	25	862	337	36.4717	6.96143	0.921328	1.01551	1.10698	1.01461	0.894431	0.901326	1.00138	0.93238	1.08819	0.266773
P80627	Unknown protein from spot 443 of 2D-PAGE of etiolated coleoptile (Fragment) OS=Zea mays PE=1 SV=1 - [UC21_MAIZE]	83.33	1	2	50	18	1.93691	6.3667	0.664121		0.919701	0.791911	0.952526		0.890476	0.921501	0.859371	0.428289
B6SPL7	Copper chaperone OS=Zea mays GN=100282864 PE=2 SV=1 - [B6SPL7_MAIZE]	83.33	5	5	40	84	8.73239	5.36377	1.10286	0.950115	1.08378	1.04559	1.13114	1.12374	1.06628	1.10705	0.944477	0.3046
Q43247	Glyceraldehyde-3-phosphate dehydrogenase 3, cytosolic OS=Zea mays GN=GAPC3 PE=2 SV=1 - [G3PC3_MAIZE]	83.09	16	26	1267	337	36.4258	7.47412	0.971453	1.02402	1.11538	1.03695	1.00809	0.995281	1.02273	1.0087	1.02801	0.545193
A0A1D6N430	Aldolase1 OS=Zea mays GN=542261 PE=4 SV=1 - [A0A1D6N430_MAIZE]	82.81	2	11	429	128	13.8332	9.39307	1.15359	1.05105	1.06696	1.09053	0.984291	1.03293	1.0373	1.01817	1.07107	0.115596
A0A1D6FQG5	Pyruvate orthophosphate dikinase2 OS=Zea mays GN=103635678 PE=4 SV=1 - [A0A1D6FQG5_MAIZE]	82.49	1	52	1876	811	88.41	6.02393	2.4144		1.1586	1.7865	0.913771		1.02507	0.96942	1.84285	0.32432
P26301	Enolase 1 OS=Zea mays GN=ENO1 PE=2 SV=1 - [ENO1_MAIZE]	82.29	24	32	1370	446	48.0334	5.32568	1.01734	1.01883	1.10109	1.04575	0.978749	1.02134	1.03346	1.01118	1.03419	0.344259
Q0QWI2	Sorbitol dehydrogenase OS=Zea mays PE=3 SV=1 - [Q0QWI2_MAIZE]	82.24	1	23	2195	366	39.0628	6.72705	1.49598	0.962859	1.05933	1.17272	1.00141	1.18742	1.15046	1.1131	1.05357	0.748511
B6UH04	Subtilisin-chymotrypsin inhibitor CI-1B OS=Zea mays GN=100286271 PE=2 SV=1 - [B6UH04_MAIZE]	80.82	3	4	39	73	7.97423	6.65381	1.44174	1.10404	1.13048	1.22542	0.728284	1.04063	1.05016	0.939691	1.30406	0.132275
B4G0K4	Phosphoglycerate kinase OS=Zea mays GN=100274579 PE=2 SV=1 - [B4G0K4_MAIZE]	80.6	7	33	904	402	42.4127	5.87158	0.924668	0.971184	1.09435	0.996733	0.996767	1.05319	1.06255	1.0375	0.960703	0.496974
Q9SBJ3	6-phosphogluconate dehydrogenase isoenzyme A (Fragment) OS=Zea mays PE=2 SV=1 - [Q9SBJ3_MAIZE]	80.34	1	8	62	178	19.0347	5.07178	1.02648	0.997982	1.25582	1.09343	0.922777	0.97962	0.932854	0.945083	1.15696	0.150174
P08440	Fructose-bisphosphate aldolase, cytoplasmic isozyme OS=Zea mays PE=2 SV=1 - [ALF_MAIZE]	80.28	2	32	1440	355	38.58	7.60596	0.682767	0.9399	1.11166	0.911443	1.06495	1.09364	1.12296	1.09385	0.833242	0.220503
B4G0K5	Uncharacterized protein OS=Zea mays PE=2 SV=1 - [B4G0K5_MAIZE]	80.23	17	25	549	344	38.3706	6.80029	0.944693	1.02371	1.0894	1.01927	0.78575	0.91475	0.951367	0.883956	1.15307	0.107225
B4FAD9	UDP-glucose pyrophosphorylase2 OS=Zea mays GN=100191846 PE=2 SV=1 - [B4FAD9_MAIZE]	79.7	10	32	600	473	52.1455	5.36377	0.761083	0.975459	1.0331	0.923215	0.982924	1.09309	1.02526	1.03376	0.893068	0.280947
B6T183	Thioredoxin OS=Zea mays PE=2 SV=1 - [B6T183_MAIZE]	79.51	11	11	114	122	13.1127	6.66846	0.906681	0.961236	0.949093	0.939004	0.925845	0.999735	0.995169	0.973583	0.964482	0.299979
A0A1D6LZ57	USP family protein OS=Zea mays GN=ZEAMMB73_Zm00001d037573 PE=4 SV=1 - [A0A1D6LZ57_MAIZE]	79.04	4	8	37	167	18.0265	5.57959	0.942005	1.06457	1.0264	1.01099	0.915278	0.958766	0.962253	0.945432	1.06934	0.170067
B4FWP0	Fructose-bisphosphate aldolase OS=Zea mays GN=100272913 PE=2 SV=1 - [B4FWP0_MAIZE]	78.87	6	31	1340	355	38.4349	7.29834	0.923958	0.951571	1.03095	0.968825	0.947297	1.04115	1.05927	1.01591	0.953657	0.37544
A0A1D6PSC4	Protein disulfide-isomerase OS=Zea mays GN=606409 PE=3 SV=1 - [A0A1D6PSC4_MAIZE]	76.96	23	40	858	460	51.132	5.46533	0.744631	0.949714	1.02522	0.906522	1.27915	1.09696	1.12327	1.16646	0.777155	0.0622226
P04713	Granule-bound starch synthase 1, chloroplastic/amyloplastic OS=Zea mays GN=WAXY PE=3 SV=1 - [SSG1_MAIZE]	76.53	19	42	2093	605	65.9243	7.00537	0.931022	0.954765	1.05255	0.979447	1.08139	1.02466	1.03424	1.04676	0.935691	0.176922
B4F8W6	Uncharacterized protein OS=Zea mays PE=2 SV=1 - [B4F8W6_MAIZE]	76.53	7	29	510	473	52.0564	5.42725	0.864405	0.979756	0.988007	0.944056	0.939526	0.957696	1.008	0.968407	0.974855	0.615978
Q43264	Alcohol dehydrogenase 1 OS=Zea mays GN=adh1 PE=2 SV=2 - [Q43264_MAIZE]	76.25	15	21	550	379	40.9046	6.72705	1.01016	1.15408	1.15675	1.10699	0.946303	0.895136	1.02429	0.955243	1.15886	0.0684696
C0PE24	Uncharacterized protein OS=Zea mays PE=2 SV=1 - [C0PE24_MAIZE]	75.89	8	14	348	253	27.02	5.68115	0.949586	0.980764	1.04785	0.992735	0.873686	0.956171	1.00159	0.943814	1.05183	0.359885
P80607	Probable UDP-arabinopyranose mutase 1 OS=Zea mays GN=UPTG PE=1 SV=2 - [RGP1_MAIZE]	75.55	4	24	152	364	41.1776	6.12549	1.04353	1.00831	1.02305	1.02496	0.949309	1.11433	1.05562	1.03975	0.985779	0.779436
A0A1D6LHV3	Subtilisin-chymotrypsin inhibitor CI-1B OS=Zea mays GN=100286333 PE=4 SV=1 - [A0A1D6LHV3_MAIZE]	75.32	4	5	65	77	8.26125	4.95752	0.913372	1.01709	1.16988	1.03345	0.924308	1.06518	1.09032	1.0266	1.00667	0.943444
P19023	ATP synthase subunit beta, mitochondrial OS=Zea mays GN=ATPB PE=2 SV=1 - [ATPBM_MAIZE]	75.05	4	29	322	553	59.0669	6.41748	0.865404	1.07223	1.07263	1.00342	1.0061	0.970152	0.897341	0.957865	1.04756	0.581499
B4F9T3	Uncharacterized protein OS=Zea mays PE=2 SV=1 - [B4F9T3_MAIZE]	74.92	17	18	194	311	33.2459	5.75732	1.00445	0.945823	1.00709	0.985789	0.926541	1.05873	1.06005	1.01511	0.971115	0.578777
B4FKM1	Guanine nucleotide-binding protein beta subunit-like protein OS=Zea mays GN=100216946 PE=2 SV=1 - [B4FKM1_MAIZE]	74.85	2	17	159	334	36.214	6.60986	0.856208	1.04755	0.966467	0.956743	1.00511	1.12691	1.00703	1.04635	0.914366	0.261181
B6SJ21	Guanine nucleotide-binding protein beta subunit-like protein OS=Zea mays GN=100280585 PE=2 SV=1 - [B6SJ21_MAIZE]	74.85	2	17	170	334	36.214	6.60986	0.596407	1.05822	0.988422	0.881015	1.14067	1.09811	1.11947	1.11942	0.787031	0.173732
A0A1D6FJP5	ATP synthase subunit beta OS=Zea mays GN=ZEAMMB73_Zm00001d009488 PE=3 SV=1 - [A0A1D6FJP5_MAIZE]	73.42	3	28	309	553	58.9709	6.27783	1.36417	0.983633	0.883929	1.07725	0.964621	0.87564	0.935275	0.925179	1.16437	0.364135
C0PM74	Adenylate kinase 4 OS=Zea mays GN=100384174 PE=2 SV=1 - [C0PM74_MAIZE]	73.03	6	15	65	241	26.3818	7.81104	1.07287	1.04163	1.00759	1.04069	1.12838	0.998745	0.994006	1.04038	1.0003	0.995027
B6TPJ8	Fructokinase-2 OS=Zea mays PE=2 SV=1 - [B6TPJ8_MAIZE]	72.84	2	21	118	335	35.5529	5.57959	1.11036	1.24474	0.744878	1.03333	1.02212	0.794741	1.11865	0.978501	1.05603	0.772894
C0P664	Tubulin beta chain OS=Zea mays GN=100382290 PE=2 SV=1 - [C0P664_MAIZE]	72.77	3	24	273	448	50.2608	4.83057		1.06162	0.955936	1.00878		1.05058	1.03099	1.04079	0.969249	0.611911
B6U284	14-3-3-like protein OS=Zea mays GN=100285226 PE=2 SV=1 - [B6U284_MAIZE]	72.66	1	19	323	256	28.8464	4.84326	0.863586	0.983619	1.07805	0.975084	0.974852	1.07342	0.988756	1.01234	0.963196	0.619246
K7TT73	40S ribosomal protein S3-1 OS=Zea mays GN=100274348 PE=3 SV=1 - [K7TT73_MAIZE]	72.37	3	16	166	228	25.4326	9.5249	0.852307	1.05421	1.18105	1.02919	1.0404	1.00521	0.937821	0.994479	1.0349	0.746842
B4G039	UDP-arabinopyranose mutase 3 OS=Zea mays GN=100274298 PE=2 SV=1 - [B4G039_MAIZE]	72.25	3	23	139	364	41.2277	6.55127	1.1291	0.89968		1.01439	1.00157	1.09684		1.04921	0.966817	0.805579
B6TF18	Membrane steroid-binding protein 1 OS=Zea mays PE=2 SV=1 - [B6TF18_MAIZE]	72.12	6	6	25	104	10.9895	5.51611	0.984744	0.950158	1.12384	1.01958	0.80089	1.01946	1.05878	0.959707	1.06239	0.567356
B6TM55	APx1-Cytosolic Ascorbate Peroxidase OS=Zea mays GN=103639279 PE=2 SV=1 - [B6TM55_MAIZE]	71.6	7	17	227	250	27.2908	5.8335	0.953723	1.04361	0.891893	0.963075	0.954765	0.920746	0.922869	0.932793	1.03246	0.541273
B4FRG1	14-3-3-like protein OS=Zea mays GN=542285 PE=2 SV=1 - [B4FRG1_MAIZE]	71.43	4	18	157	266	29.2965	4.86865	0.939165	1.04447	1.07295	1.01886	0.964163	1.02183	1.01659	1.00086	1.01799	0.707491
B6SYS9	60S ribosomal protein L30 OS=Zea mays GN=100285769 PE=2 SV=1 - [B6SYS9_MAIZE]	71.43	5	8	49	112	12.3425	9.5542	0.938751	1.04111	1.03052	1.00346	1.00274	0.990648	1.01598	1.00313	1.00033	0.992456
K7TL05	General regulatory factor2 OS=Zea mays GN=100279512 PE=3 SV=1 - [K7TL05_MAIZE]	71.26	1	20	416	261	29.6109	4.80518	0.797659	1.01958	0.952858	0.923367	1.08415	1.07696	1.14892	1.10335	0.836878	0.0609651
P80639	Eukaryotic translation initiation factor 5A OS=Zea mays GN=TIF5A PE=1 SV=2 - [IF5A_MAIZE]	71.25	10	10	95	160	17.4857	5.98584	0.968009	0.971772	1.07035	1.00338	1.13864	1.01264	0.996674	1.04932	0.956219	0.458252
B6T3P9	Enolase OS=Zea mays PE=2 SV=1 - [B6T3P9_MAIZE]	71.08	17	25	547	446	48.1005	5.8208	0.845497	0.979582	0.984981	0.936687	0.947944	0.987871	1.01134	0.982384	0.953483	0.405836
B6T1N1	SKP1-like protein 1A OS=Zea mays PE=2 SV=1 - [B6T1N1_MAIZE]	71.02	10	10	55	176	19.2383	4.61475	0.780746	0.976444	1.02474	0.927312	1.07269	1.19134	1.07261	1.11221	0.833753	0.0937151
B4FNQ8	Calmodulin OS=Zea mays GN=100272455 PE=2 SV=1 - [B4FNQ8_MAIZE]	70.95	4	10	23	148	16.6285	5.14795	1.10623	0.972047	1.05281	1.0437	1.15209	1.10411	0.999845	1.08535	0.961625	0.52252
B4F989	Actin-7 OS=Zea mays GN=100191561 PE=2 SV=1 - [B4F989_MAIZE]	70.82	1	19	481	377	41.6989	5.40186	1.04155	1.01656	1.08238	1.04683	0.974055	1.04046	1.05333	1.02262	1.02368	0.480556
B4FXZ3	Grx_C2.2-glutaredoxin subgroup I OS=Zea mays PE=2 SV=1 - [B4FXZ3_MAIZE]	70.8	6	7	66	113	11.9172	7.85498	0.874698	0.98638	1.14118	1.00075	0.702103	0.887566	0.89924	0.829637	1.20625	0.162981
A0A1D6LSP2	Elongation factor gamma1 OS=Zea mays GN=100192872 PE=4 SV=1 - [A0A1D6LSP2_MAIZE]	70.74	10	29	381	417	47.147	6.3667	0.747786	0.980587	0.984878	0.904417	1.13641	1.05156	1.05753	1.08183	0.836004	0.0992489
A0A1D6LDG1	Seed maturation protein OS=Zea mays GN=ZEAMMB73_Zm00001d035000 PE=4 SV=1 - [A0A1D6LDG1_MAIZE]	70.54	7	7	32	129	13.5028	6.32861	0.97768	1.0489	1.34252	1.12303	0.555341	0.829259	0.849108	0.744569	1.5083	0.061067
B4F8K1	60S ribosomal protein L7-2 OS=Zea mays GN=100191368 PE=2 SV=1 - [B4F8K1_MAIZE]	70.49	5	20	121	244	28.4676	10.0815	0.915717	1.00758	1.05265	0.991981	0.887022	0.945708	0.886664	0.906465	1.09434	0.129011
P81009	Defensin-like protein 2 OS=Zea mays PE=1 SV=1 - [DEF2_MAIZE]	70.21	4	4	121	47	5.36434	8.1333	1.21288	0.961636	1.07635	1.08362	0.903028	0.959119	1.15784	1.00666	1.07645	0.508271
B4FN17	USP family protein OS=Zea mays PE=2 SV=1 - [B4FN17_MAIZE]	69.46	3	7	29	167	18.1654	5.33838	1.00704	1.08208	0.999415	1.02951	0.899824	0.982271	0.930347	0.937481	1.09817	0.0614936
B4FVH1	Malate dehydrogenase OS=Zea mays PE=2 SV=1 - [B4FVH1_MAIZE]	69.41	5	16	156	340	35.3537	7.78174	0.951226	0.971107	0.978399	0.96691	0.791592	0.992577	0.919408	0.901192	1.07292	0.329829
C0PF40	Uncharacterized protein OS=Zea mays PE=2 SV=1 - [C0PF40_MAIZE]	69.4	13	13	47	268	28.8988	5.24951	0.835622	0.984279	1.09046	0.970119	0.81879	0.930871	0.972781	0.90748	1.06902	0.511511
B4FFF1	Ran-binding protein 1 homolog a OS=Zea mays GN=100193549 PE=2 SV=1 - [B4FFF1_MAIZE]	69.38	6	11	50	209	23.1054	4.80518	0.950609	1.04401	1.095	1.02987	1.00636	1.0303	0.999683	1.01212	1.01755	0.702641
B6TJB6	Proteasome subunit alpha type OS=Zea mays GN=100283546 PE=2 SV=1 - [B6TJB6_MAIZE]	69.2	1	13	51	237	25.961	4.81787		1.10182	1.01687	1.05934		1.06812	0.962463	1.01529	1.04339	0.582433
A0A1D6MDL2	40S ribosomal protein S12 OS=Zea mays GN=100281932 PE=3 SV=1 - [A0A1D6MDL2_MAIZE]	69.17	1	6	70	120	12.9546	6.65381	1.01228	0.984387	1.09206	1.02958	1.05489	1.06402	1.00276	1.04055	0.98945	0.784197
B6TRR5	Formate dehydrogenase, mitochondrial OS=Zea mays PE=2 SV=1 - [B6TRR5_MAIZE]	69.15	12	24	239	376	41.3931	6.80029	0.853273	1.05083	1.08316	0.995753	1.14199	1.01285	1.01684	1.05722	0.941856	0.502098
C0PHE3	Eucaryotic initiation factor4 OS=Zea mays GN=ZEAMMB73_Zm00001d014673 PE=2 SV=1 - [C0PHE3_MAIZE]	69.08	4	28	471	414	46.9229	5.47803	1.17468	0.964459	0.977998	1.03905	1.02736	1.10237	1.07125	1.06699	0.973807	0.715183
B4FQM2	Pyrophosphate--fructose 6-phosphate 1-phosphotransferase subunit beta OS=Zea mays GN=100282190 PE=2 SV=1 - [B4FQM2_MAIZE]	68.97	7	31	204	564	60.98	6.354	0.930165	0.99437	1.03511	0.986547	1.03379	1.02089	1.04295	1.03255	0.955452	0.214512
B6SI39	60S ribosomal protein L9 OS=Zea mays GN=ZEAMMB73_Zm00001d035901 PE=2 SV=1 - [B6SI39_MAIZE]	68.95	7	12	88	190	21.4476	9.70068	0.709734	1.02363	1.00031	0.911225	1.07451	1.03097	0.994242	1.03324	0.88191	0.304187
B6SIK8	Elongation factor 1-beta OS=Zea mays PE=2 SV=1 - [B6SIK8_MAIZE]	68.95	11	12	125	219	23.3627	4.71631	0.833913	0.998317	0.996512	0.942914	1.03232	1.08509	1.03423	1.05055	0.897545	0.132902
C4J3S6	2-isopropylmalate synthase 1 chloroplastic OS=Zea mays GN=ZEAMMB73_Zm00001d004960 PE=2 SV=1 - [C4J3S6_MAIZE]	68.91	12	30	115	640	68.4481	7.37158	1.04781	0.977938	1.05301	1.02625	1.00457	1.05907	1.0012	1.02161	1.00454	0.886835
B8QUV0	Chitinase OS=Zea mays subsp. parviglumis GN=chiA PE=4 SV=1 - [B8QUV0_ZEAMP]	68.82	1	13	589	279	29.1276	8.17725	1.50615	1.23729	1.02445	1.25596	0.842149	1.11341	1.07923	1.0116	1.24157	0.209105
B4FVJ0	60S ribosomal protein L4-1 OS=Zea mays GN=ZEAMMB73_Zm00001d007824 PE=2 SV=1 - [B4FVJ0_MAIZE]	68.81	7	25	187	404	44.3839	10.5063	0.826841	1.04616	1.06289	0.978631	0.87632	0.844244	0.891295	0.87062	1.12406	0.234871
A0A1D6E513	Soluble inorganic pyrophosphatase OS=Zea mays GN=541666 PE=3 SV=1 - [A0A1D6E513_MAIZE]	68.71	6	8	23	163	18.8106	5.42725	1.02646	1.04179	1.07139	1.04655	1.13308	0.99251	1.04868	1.05809	0.989088	0.801263
B4FUE0	Obg-like ATPase 1 OS=Zea mays GN=100283841 PE=2 SV=1 - [B4FUE0_MAIZE]	68.7	26	26	145	393	44.2149	6.75635	1.13043	0.962104	1.0044	1.03231	1.0435	1.05189	1.05559	1.05033	0.982848	0.740205
B6UB43	Acyl-CoA-binding protein OS=Zea mays PE=2 SV=1 - [B6UB43_MAIZE]	68.54	5	5	20	89	10.147	5.07178	0.886646	1.03277	0.984056	0.967825	0.85413	0.980557	1.08888	0.974521	0.993129	0.937545
A0A1D6M445	Pyruvate orthophosphate dikinase1 OS=Zea mays GN=ZEAMMB73_Zm00001d038163 PE=4 SV=1 - [A0A1D6M445_MAIZE]	68.48	1	17	548	349	38.3847	5.21143		0.917917	0.973562	0.945739		1.04776	1.1074	1.07758	0.87765	0.0838384
B6SI37	Embryo specific protein1 OS=Zea mays GN=542384 PE=2 SV=1 - [B6SI37_MAIZE]	68.13	7	7	32	91	9.66375	7.26904	1.07819	0.980234	1.19985	1.08609	0.701114	1.20806	0.861919	0.923699	1.17581	0.374181
C5IHD3	Pyruvate, phosphate dikinase OS=Zea mays subsp. mays PE=3 SV=1 - [C5IHD3_MAIZE]	67.88	1	44	1233	881	95.6134	5.32568	0.859368	1.09797	1.23471	1.06402	1.36913	1.11216	0.972339	1.15121	0.924261	0.614279
B4G087	Adenine nucleotide alpha hydrolase-like superfamily protein OS=Zea mays GN=100274324 PE=2 SV=1 - [B4G087_MAIZE]	67.68	10	10	50	164	17.8674	6.80029	0.843721	0.983647	0.997105	0.941491	1.0648	1.04597	1.0752	1.06199	0.886534	0.0727116
P93805	Phosphoglucomutase, cytoplasmic 2 OS=Zea mays PE=2 SV=2 - [PGMC2_MAIZE]	67.58	6	30	304	583	63.0018	5.70654	0.863388	0.984554	1.02422	0.957386	1.0029	1.01711	1.00876	1.00959	0.948295	0.342808
P93804	Phosphoglucomutase, cytoplasmic 1 OS=Zea mays PE=2 SV=2 - [PGMC1_MAIZE]	67.58	8	32	324	583	63.0578	5.71924	0.729455	1.01191	0.941073	0.894147	0.968503	1.03521	1.09226	1.03199	0.86643	0.208725
B8QUX6	Chitinase OS=Zea mays subsp. parviglumis GN=chiA PE=4 SV=1 - [B8QUX6_ZEAMP]	67.38	1	13	617	279	29.0906	8.17725	1.18849	0.8791	1.06124	1.04294	0.643156	0.893111	0.997923	0.84473	1.23465	0.225156
Q84QF9	Amylose extender starch-branching enzyme (Fragment) OS=Zea mays GN=ae1 PE=4 SV=1 - [Q84QF9_MAIZE]	67.18	1	8	76	131	14.751	5.12256	1.05484	0.854158	1.12061	1.00987	1.11898	1.17679	1.1188	1.13819	0.887256	0.194504
A0A1D6GRB4	Alanine aminotransferase5 OS=Zea mays GN=100216685 PE=4 SV=1 - [A0A1D6GRB4_MAIZE]	67.01	1	31	398	482	52.8211	6.45557	0.948706	1.37856	1.1152	1.14749	0.798463	0.649431	0.975604	0.807833	1.42045	0.0960323
B6SI49	Ras-related protein Rab-2-A OS=Zea mays PE=2 SV=1 - [B6SI49_MAIZE]	66.99	3	12	42	209	22.9735	7.41553	0.865332	1.0484	1.0131	0.97561	0.949563	1.05205	1.0183	1.00664	0.969179	0.651538
B7ZZ42	Heat shock 70 kDa protein 3 OS=Zea mays GN=103650526 PE=2 SV=1 - [B7ZZ42_MAIZE]	66.72	3	41	784	649	71.1182	5.22412	0.541073	1.01007	0.820742	0.790628	1.14435	1.06268	1.11233	1.10645	0.714561	0.0844156
A0A1D6KE29	Heat shock protein 70 OS=Zea mays GN=103639924 PE=3 SV=1 - [A0A1D6KE29_MAIZE]	66.72	3	41	777	649	71.0481	5.24951	0.810282	1.05203	0.90675	0.92302	0.903429	1.01323	1.0319	0.982852	0.939124	0.50053
Q08062	Malate dehydrogenase, cytoplasmic OS=Zea mays PE=1 SV=2 - [MDHC_MAIZE]	66.57	8	18	207	332	35.5671	6.0874	0.898577	1.02465	1.00033	0.974517	0.881527	0.950934	0.97888	0.937114	1.03991	0.481541
B4FNT1	Elongation factor 1-beta OS=Zea mays GN=100282885 PE=2 SV=1 - [B4FNT1_MAIZE]	66.38	5	10	166	229	24.8374	4.52588	0.947535	1.00252	1.00142	0.983825	1.09461	1.07299	1.01126	1.05962	0.928468	0.0700503
B6TIS2	Superoxide dismutase [Cu-Zn] OS=Zea mays GN=542722 PE=2 SV=1 - [B6TIS2_MAIZE]	66.1	1	5	93	118	11.7738	5.37646	1.07858	0.981527	1.13608	1.0654	0.920843	0.990936	0.846662	0.91948	1.15869	0.0762563
B6T9P0	UDP-glucose 6-dehydrogenase OS=Zea mays GN=100279549 PE=2 SV=1 - [B6T9P0_MAIZE]	66.04	6	23	125	480	52.8681	5.99854	0.559174	1.21384	0.921953	0.898324	0.98074	0.863114	0.91523	0.919695	0.976763	0.916902
A0A1D6L2U8	Tubulin alpha chain OS=Zea mays GN=100037751 PE=3 SV=1 - [A0A1D6L2U8_MAIZE]	65.87	3	22	223	416	45.8756	5.03369	1.16423	0.905032	0.906252	0.991839	1.05451	1.18365	1.0566	1.09825	0.903106	0.330679
O22453	40S ribosomal protein S4 OS=Zea mays GN=rps4 PE=2 SV=1 - [O22453_MAIZE]	65.66	2	18	153	265	30.1522	10.1987	1.3	1.01263	1.03414	1.11559	0.966343	1.04953	1.02558	1.01382	1.10039	0.347353
B6U118	T-complex protein 1 subunit zeta OS=Zea mays PE=2 SV=1 - [B6U118_MAIZE]	65.42	30	30	124	535	59.0498	6.68311	0.895233	0.998339	1.00561	0.966394	1.11817	1.02999	1.02403	1.0574	0.913937	0.124147
A0A1D6Q2J0	TUDOR-SN protein 1 OS=Zea mays GN=100280237 PE=4 SV=1 - [A0A1D6Q2J0_MAIZE]	65.13	1	33	163	628	69.5746	7.76709	0.799637		0.963685	0.881661	1.21519		1.13701	1.1761	0.749648	0.0834769
B4FTW5	60S ribosomal protein L7-1 OS=Zea mays GN=100282330 PE=2 SV=1 - [B4FTW5_MAIZE]	64.9	3	18	99	245	28.3165	10.1255	1.00496	1.02449	1.12458	1.05134	1.02857	0.895199	0.926685	0.950152	1.1065	0.138041
A0A1D6FVJ7	Proteasome subunit beta type-1 OS=Zea mays GN=ZEAMMB73_Zm00001d011021 PE=4 SV=1 - [A0A1D6FVJ7_MAIZE]	64.63	1	3	10	82	9.01852	8.88037	0.636854	0.885005	0.954476	0.825445	0.905687	1.0516	0.996622	0.984635	0.838326	0.205387
B8A377	Cysteine synthase OS=Zea mays GN=542438 PE=2 SV=1 - [B8A377_MAIZE]	64.62	16	16	95	325	34.1119	5.80811	0.851288	1.04674	1.01541	0.971149	0.910018	0.931456	0.928087	0.923187	1.05195	0.4755
A0A096SSY4	Tubulin beta chain OS=Zea mays GN=100273658 PE=3 SV=1 - [A0A096SSY4_MAIZE]	64.57	3	22	275	446	49.9787	4.89404	0.767126	1.02727	0.881101	0.891831	0.966471	0.986657	1.00243	0.985186	0.905241	0.286658
O22424	40S ribosomal protein S4 OS=Zea mays GN=RPS4 PE=2 SV=1 - [RS4_MAIZE]	64.53	2	18	146	265	29.9982	10.1548	1.33411	0.976753	0.98632	1.09906	0.936908	0.976919	0.922103	0.94531	1.16265	0.264889
B4F832	Adenine nucleotide transporter BT1 chloroplastic/mitochondrial OS=Zea mays GN=732804 PE=2 SV=1 - [B4F832_MAIZE]	64.53	6	26	344	437	46.9945	9.30518	0.900813	1.04991	1.09302	1.01458	1.13584	1.04198	1.06232	1.08005	0.939388	0.369747
B6TAF2	Uncharacterized protein OS=Zea mays PE=2 SV=1 - [B6TAF2_MAIZE]	64.52	4	4	11	62	7.01453	9.24658	0.999547	0.93005	1.07556	1.00172	1.0505	1.05885	0.991658	1.03367	0.969091	0.534277
B6UH99	Late embryogeneis abundant protein Lea14-A OS=Zea mays GN=Lea14A PE=2 SV=1 - [B6UH99_MAIZE]	64.47	7	7	34	152	16.0785	5.98584	0.699309	0.91849	0.931423	0.84974	0.832789	1.08489	0.960206	0.959295	0.885797	0.354565
B6UH16	Globulin OS=Zea mays PE=2 SV=1 - [B6UH16_MAIZE]	64.47	9	9	309	197	21.5404	8.36768	1.07734	0.938017	1.04843	1.02126	1.15401	1.12074	1.11448	1.12974	0.903979	0.0700715
B6T1V6	Calmodulin OS=Zea mays PE=2 SV=1 - [B6T1V6_MAIZE]	64.43	2	11	125	149	16.8318	4.27197	1.2395	0.922632	1.05374	1.07195	1.0237	1.17346	1.12124	1.10613	0.9691	0.754068
B6UH55	Vacuolar ATP synthase catalytic subunit A OS=Zea mays PE=2 SV=1 - [B6UH55_MAIZE]	64.41	8	31	141	621	68.3758	5.45264	1.00559	0.959318	0.864115	0.943008	0.925541	0.908993	0.982536	0.939023	1.00424	0.936821
B8A1G8	Ras-related protein RABG3f OS=Zea mays GN=100272622 PE=2 SV=1 - [B8A1G8_MAIZE]	63.59	1	11	74	206	22.9904	5.74463		0.958023	0.978882	0.968452		0.990386	1.05177	1.02108	0.948463	0.245962
C0PD71	Ras-related protein RABG3f OS=Zea mays GN=100383121 PE=2 SV=1 - [C0PD71_MAIZE]	63.59	1	11	73	206	22.9674	5.50342	1.01456	0.983796	0.931574	0.976643	1.12303	1.00299	1.0741	1.06671	0.915567	0.101096
B6U474	Minor allergen Alt a 7 OS=Zea mays PE=2 SV=1 - [B6U474_MAIZE]	63.55	3	9	54	203	21.5398	6.52197	0.833275	1.00063	1.04238	0.958763	0.912506	0.936846	1.01105	0.953467	1.00555	0.943674
C4J093	Adenylate kinase 4 OS=Zea mays GN=ZEAMMB73_Zm00001d044103 PE=2 SV=1 - [C4J093_MAIZE]	63.49	4	13	40	241	26.3878	7.45947	1.27753	0.914318	0.952347	1.04807	1.0856	1.09807	0.98547	1.05638	0.99213	0.948368
A0A1D6DZK9	Adenosylmethionine aminotransferase1 OS=Zea mays GN=103645944 PE=3 SV=1 - [A0A1D6DZK9_MAIZE]	63.49	15	19	67	482	53.1192	7.56201	1.01163	0.994208	1.01473	1.00686	1.08561	1.02011	0.993996	1.03324	0.974469	0.399282
C0HHR4	Actin-7 OS=Zea mays GN=100381643 PE=2 SV=1 - [C0HHR4_MAIZE]	63.4	3	18	439	377	41.685	5.49072	1.19496	1.00686	1.1623	1.12137	1.01913	1.04526	1.00486	1.02308	1.09607	0.172315
C0HHU2	23-bisphosphoglycerate-independent phosphoglycerate mutase 1 OS=Zea mays GN=100381658 PE=2 SV=1 - [C0HHU2_MAIZE]	62.95	10	30	208	556	60.2518	5.77002	1.09119	0.940786	1.03007	1.02068	1.02887	1.04886	1.07848	1.05207	0.970167	0.532406
B4FR27	Mitochondrial pyruvate carrier OS=Zea mays PE=2 SV=1 - [B4FR27_MAIZE]	62.9	3	3	8	62	6.97271	9.78857	0.736316	1.00897	0.990136	0.911809	0.90293	0.933256	0.96009	0.932092	0.978239	0.831732
A0A1D6KCZ2	Alanine aminotransferase 2 mitochondrial OS=Zea mays GN=100193705 PE=4 SV=1 - [A0A1D6KCZ2_MAIZE]	62.86	11	29	397	482	52.757	6.46826	0.90512	1.02732	1.05203	0.994823	1.11654	1.09001	1.09691	1.10115	0.903436	0.082367
C0P3Z8	Ubiquitin-conjugating enzyme E2 variant 1C OS=Zea mays GN=100382057 PE=2 SV=1 - [C0P3Z8_MAIZE]	62.84	4	7	32	148	16.7523	7.03467		0.911775	0.904376	0.908075		1.13496	1.04003	1.0875	0.835015	0.0637459
B4FID1	40S ribosomal protein S17-1 OS=Zea mays GN=100194345 PE=2 SV=1 - [B4FID1_MAIZE]	62.68	2	11	105	142	16.4478	10.1401	0.877886	1.14512	1.10126	1.04142	0.902717	0.798652	0.810251	0.837206	1.24392	0.0835639
A0A1D6GQ42	Cell division cycle protein 48 OS=Zea mays GN=100382880 PE=4 SV=1 - [A0A1D6GQ42_MAIZE]	62.64	3	43	263	811	90.062	5.19873	1.20822	0.988376	1.11169	1.10276	0.952689	1.02406	1.03881	1.00519	1.09707	0.229969
B8A306	2,3-bisphosphoglycerate-independent phosphoglycerate mutase OS=Zea mays GN=542578 PE=2 SV=1 - [B8A306_MAIZE]	62.61	10	30	251	559	60.5919	5.52881	1.30022	0.982697	1.08038	1.1211	1.00341	1.0683	1.02879	1.0335	1.08476	0.412133
B6T8S6	60S ribosomal protein L33-B OS=Zea mays GN=100282547 PE=2 SV=1 - [B6T8S6_MAIZE]	62.5	4	7	55	112	12.8778	10.5503	1.09336	1.02633	0.987453	1.03572	1.04968	0.998702	1.00781	1.01873	1.01667	0.649988
B4G0R0	60S ribosomal protein L33-B OS=Zea mays GN=ZEAMMB73_Zm00001d052075 PE=2 SV=1 - [B4G0R0_MAIZE]	62.5	4	7	39	112	12.7887	10.521	0.938052	0.981528	1.02278	0.980786	0.935748	0.916872	0.977977	0.943532	1.03948	0.287731
B4G1D2	CBS domain protein OS=Zea mays PE=2 SV=1 - [B4G1D2_MAIZE]	62.44	10	10	66	205	22.4837	9.33447	0.813956	0.979257	0.981181	0.924798	0.911376	0.948783	0.992205	0.950788	0.972665	0.687926
B4FZU8	Malate dehydrogenase OS=Zea mays GN=100274264 PE=2 SV=1 - [B4FZU8_MAIZE]	62.35	6	17	185	340	35.2636	8.104	1.49243	0.986184	1.03807	1.17223	0.812921	0.96149	0.945779	0.90673	1.29281	0.18826
B4FQ61	40S ribosomal protein S15a OS=Zea mays GN=100280177 PE=2 SV=1 - [B4FQ61_MAIZE]	62.31	1	8	67	130	14.7378	9.81787	1.01995	0.973422	0.977739	0.990371	1.10327	1.03558	1.04522	1.06136	0.933116	0.0514761
B6TJ93	40S ribosomal protein S15a OS=Zea mays GN=100217251 PE=2 SV=1 - [B6TJ93_MAIZE]	62.31	1	8	53	130	14.7268	9.81787		0.973852	1.0739	1.02388		0.988506	0.957775	0.973141	1.05214	0.434564
B6SK03	Ubiquitin-conjugating enzyme E2 variant 1C OS=Zea mays GN=103654688 PE=2 SV=1 - [B6SK03_MAIZE]	62.16	5	8	54	148	16.7603	6.93213	0.726538	0.991876	0.925745	0.881386	1.20771	0.989198	0.998145	1.06502	0.827579	0.161367
B4FT31	Dehydroascorbate reductase OS=Zea mays GN=100273125 PE=2 SV=1 - [B4FT31_MAIZE]	62.15	6	10	81	214	23.3411	5.8208	0.934713	1.00984	1.12559	1.02338	0.855319	0.889044	0.938649	0.894337	1.14429	0.100122
K7UB17	2-isopropylmalate synthase B OS=Zea mays GN=ZEAMMB73_Zm00001d052472 PE=3 SV=1 - [K7UB17_MAIZE]	62.09	9	27	112	641	68.663	7.03467	1.27697	1.00027	1.00009	1.09244	0.982934	1.03122	0.997003	1.00372	1.08839	0.395821
A0A1D6FKG0	Aspartic proteinase A1 OS=Zea mays GN=ZEAMMB73_Zm00001d009594 PE=3 SV=1 - [A0A1D6FKG0_MAIZE]	62.09	6	16	220	430	46.0756	5.33838	0.911176	1.01431	1.07061	0.9987	1.00278	0.965615	0.924779	0.964391	1.03558	0.54421
C0HFQ1	Dirigent protein OS=Zea mays GN=100304441 PE=2 SV=1 - [C0HFQ1_MAIZE]	61.96	7	17	213	326	34.3455	7.94287	1.09602	1.01386	1.08052	1.06347	0.98662	1.05271	1.00881	1.01605	1.04667	0.210368
Q84TL6	Legumin-like protein OS=Zea mays GN=cl2-2 PE=2 SV=1 - [Q84TL6_MAIZE]	61.71	2	17	166	363	38.0547	6.69775	0.914887	1.14848		1.03168	0.983745	0.985219		0.984482	1.04795	0.725238
B6T7G7	Elongation factor 1-gamma 3 OS=Zea mays GN=100282446 PE=2 SV=1 - [B6T7G7_MAIZE]	61.63	5	25	350	417	47.2372	6.48096	0.845122	0.982576	1.01665	0.948115	1.05493	1.04459	1.08776	1.06242	0.892408	0.10179
A0A096RG04	SOUL heme-binding family protein OS=Zea mays GN=ZEAMMB73_Zm00001d039387 PE=4 SV=1 - [A0A096RG04_MAIZE]	61.47	9	9	38	218	23.6307	4.84326	1.02887	0.989581	1.06554	1.028	0.859625	0.933869	0.977585	0.923693	1.11292	0.0629651
B6TKC8	Gibberellin receptor GID1L2 OS=Zea mays GN=100283652 PE=2 SV=1 - [B6TKC8_MAIZE]	61.45	5	13	67	332	35.2807	6.03662	1.03378	1.03294	1.1259	1.06421	1.02557	1.05706	1.01514	1.03259	1.03062	0.396429
Q09HU3	Trypsin inhibitor (Fragment) OS=Zea mays PE=4 SV=1 - [Q09HU3_MAIZE]	61.42	4	7	336	127	13.5697	6.90283	0.916799	1.12329	1.11948	1.05319	0.903597	0.891278	1.0047	0.933193	1.12859	0.194557
B6T7B2	40S ribosomal protein S9 OS=Zea mays GN=100282862 PE=2 SV=1 - [B6T7B2_MAIZE]	61.34	6	12	83	194	22.418	10.3159	0.927871	1.11157	0.946538	0.995327	0.94689	0.817484	0.892756	0.88571	1.12376	0.189328
B4FUS2	40S ribosomal protein S18 OS=Zea mays GN=100273341 PE=2 SV=1 - [B4FUS2_MAIZE]	61.18	1	12	115	152	17.6835	10.7407	1.20676	0.980861	1.16611	1.11791	1.00727	0.963289	0.937195	0.969252	1.15337	0.109516
A0A1D6F342	Histone H2B OS=Zea mays GN=103647911 PE=3 SV=1 - [A0A1D6F342_MAIZE]	61.18	1	12	136	152	16.346	10.0522	0.646677	0.928275	1.02826	0.867737	0.879036	0.979746	1.05183	0.970203	0.894387	0.457544
Q41764	Actin-depolymerizing factor 3 OS=Zea mays GN=ADF3 PE=1 SV=1 - [ADF3_MAIZE]	61.15	1	8	69	139	15.8899	5.66846	1.32235	1.03089	1.04147	1.13157	1.01254	1.30547	1.1323	1.1501	0.983887	0.89174
B4FAV3	40S ribosomal protein S3a OS=Zea mays GN=103639467 PE=2 SV=1 - [B4FAV3_MAIZE]	61.15	1	16	72	260	29.6628	9.78857	1.32694	0.939045	1.09371	1.1199	0.816955	0.944523	1.00893	0.923468	1.21271	0.194188
B6UG10	40S ribosomal protein S3a OS=Zea mays GN=100286214 PE=2 SV=1 - [B6UG10_MAIZE]	61.15	1	16	68	260	29.7049	9.78857	1.30388		0.966494	1.13519	0.910956		0.92389	0.917423	1.23736	0.326099
B6T291	Actin-depolymerizing factor 3 OS=Zea mays PE=2 SV=1 - [B6T291_MAIZE]	61.15	2	9	69	139	15.8858	5.66846	1.27435	0.977622	1.0026	1.08486	1.07226	1.19875	1.12754	1.13285	0.957635	0.661986
B6T1G5	Histone H2B OS=Zea mays GN=100501306 PE=2 SV=1 - [B6T1G5_MAIZE]	61.07	2	12	129	149	16.0229	10.0815	0.812763	1.08093	0.932322	0.942006	0.863022	0.955612	0.990892	0.936509	1.00587	0.952338
C0PH85	Tubulin beta chain OS=Zea mays GN=100383576 PE=2 SV=1 - [C0PH85_MAIZE]	61.04	1	21	272	444	49.6267	4.94482		1.13875	1.01268	1.07572		1.03512	1.08712	1.06112	1.01376	0.850311
C0PK05	Lactoylglutathione lyase OS=Zea mays PE=2 SV=1 - [C0PK05_MAIZE]	61.03	14	14	248	290	32.3244	6.18896	0.930299	1.00137	1.1053	1.01232	0.822216	0.961674	0.960337	0.914743	1.10668	0.228636
A0A1D6Q3U1	Ypt homolog3 OS=Zea mays GN=542765 PE=4 SV=1 - [A0A1D6Q3U1_MAIZE]	60.94	1	10	41	192	21.825	7.44482	1.00084	1.04398	0.954423	0.999749	0.990016	0.941849	0.97825	0.970038	1.03063	0.372967
B6UFB3	Stromal 70 kDa heat shock-related protein OS=Zea mays PE=2 SV=1 - [B6UFB3_MAIZE]	60.88	4	39	369	703	74.6246	5.21143	1.11901	0.996743	1.12144	1.07906	1.22923	1.13979	1.05561	1.14154	0.945268	0.389986
B4FQC9	Proline iminopeptidase OS=Zea mays GN=100272740 PE=2 SV=1 - [B4FQC9_MAIZE]	60.87	16	16	80	322	36.5791	5.45264	0.986847	0.987469	1.03725	1.00386	1.01862	1.03949	1.1047	1.05427	0.952181	0.177402
B6UCX2	Chloride intracellular channel 6 OS=Zea mays PE=2 SV=1 - [B6UCX2_MAIZE]	60.75	6	10	50	214	23.4841	5.8335	0.842475	0.990798	1.0276	0.953624	1.069	1.07355	1.02197	1.05484	0.904045	0.16103
B4FSJ2	Elongation factor Tu OS=Zea mays PE=2 SV=1 - [B4FSJ2_MAIZE]	60.74	5	20	129	405	43.8418	6.12549	1.10693	0.903483	0.939719	0.983376	1.0395	1.14786	1.05676	1.08137	0.909378	0.2402
B4FCM8	Histone H2B OS=Zea mays GN=100192792 PE=2 SV=1 - [B4FCM8_MAIZE]	60.67	1	12	139	150	16.18	10.0229	0.602664	0.927266	0.844188	0.791372	0.874568	0.812993	0.982406	0.889989	0.889194	0.41763
C4J410	Heat shock 70 kDa protein OS=Zea mays GN=100501536 PE=2 SV=1 - [C4J410_MAIZE]	60.65	5	38	793	648	70.838	5.18604	0.830226	1.04544	0.957879	0.944515	0.904141	0.907328	0.996184	0.935884	1.00922	0.907013
B4FPG2	Actin-1 OS=Zea mays GN=100282267 PE=2 SV=1 - [B4FPG2_MAIZE]	60.64	11	18	309	376	41.6137	5.38916	0.986294	0.974052	1.05739	1.00591	1.04819	1.03464	1.02043	1.03442	0.972438	0.353519
A0A1D6N1Z8	6-phosphogluconate dehydrogenase, decarboxylating OS=Zea mays GN=541699 PE=3 SV=1 - [A0A1D6N1Z8_MAIZE]	60.62	3	21	154	480	52.6229	6.3667	1.3063	1.0646	0.914603	1.09517	0.881386	0.88861	0.929711	0.899902	1.21698	0.165006
B4FS99	ATP synthase subunit d, mitochondrial OS=Zea mays GN=ZEAMMB73_Zm00001d031825 PE=2 SV=1 - [B4FS99_MAIZE]	60.59	10	10	51	170	19.915	5.2876	0.854668	1.02516	1.04855	0.976127	0.958433	0.949606	0.957441	0.95516	1.02195	0.749016
B6TFN1	Minor allergen Alt a 7 OS=Zea mays GN=100283201 PE=2 SV=1 - [B6TFN1_MAIZE]	60.59	3	9	66	203	21.6559	6.69775	1.04034	1.1219	1.09467	1.08563	1.02652	0.866394	0.974004	0.95564	1.13603	0.0698049
A0A1D6H1J8	Glyceraldehyde-3-phosphate dehydrogenase OS=Zea mays GN=100282981 PE=3 SV=1 - [A0A1D6H1J8_MAIZE]	60.58	5	17	177	345	36.8237	7.47412	0.955404	1.04511	0.975045	0.991855	0.877891	1.03194	0.892526	0.934121	1.06181	0.361874
Q2XX18	Non-specific lipid-transfer protein (Fragment) OS=Zea mays subsp. parviglumis GN=plt1 PE=3 SV=1 - [Q2XX18_ZEAMP]	60.55	4	6	232	109	10.5292	8.52881	1.32697	1.0237	1.18521	1.17863	0.70092	1.0397	1.05674	0.932456	1.264	0.16539
B6UGN8	Cysteine proteinase inhibitor OS=Zea mays GN=732754 PE=2 SV=1 - [B6UGN8_MAIZE]	60.47	5	5	52	129	13.9294	10.2427	0.959785	0.982016	1.07522	1.00567	1.23988	1.03001	1.03249	1.10079	0.913588	0.289754
B4FUA9	60 ribosomal protein L14 OS=Zea mays PE=2 SV=1 - [B4FUA9_MAIZE]	60.45	3	11	66	134	15.3516	10.3452	0.940726	1.02145	1.13331	1.03183	1.02131	0.958822	0.965259	0.981797	1.05096	0.446027
O82443	Alanine aminotransferase OS=Zea mays GN=alt PE=4 SV=1 - [O82443_MAIZE]	60.37	2	30	367	482	52.9641	6.72705	0.95322	1.07941	1.13198	1.05487	1.12355	1.02067	1.01959	1.05461	1.00025	0.996864
P29185	Chaperonin CPN60-1, mitochondrial OS=Zea mays GN=CPN60I PE=1 SV=2 - [CH61_MAIZE]	60.31	6	32	369	577	61.173	5.84619	0.824948	0.931236	1.11768	0.957955	0.914518	1.01791	0.959848	0.964092	0.993635	0.949273
A0A1D6LAW0	Elongation factor 2 OS=Zea mays GN=103644298 PE=4 SV=1 - [A0A1D6LAW0_MAIZE]	60.26	1	47	652	843	93.8436	6.354		0.916061	1.04108	0.978573		1.06902	1.01399	1.0415	0.93958	0.454128
B6TAJ3	Proteasome subunit alpha type OS=Zea mays GN=100282706 PE=2 SV=1 - [B6TAJ3_MAIZE]	60.22	7	13	67	274	29.9969	5.2749	0.83548	0.952004	0.935698	0.907727	0.943521	0.991118	0.984683	0.973107	0.932813	0.172053
B7ZZP2	GTP-binding protein SAR1A OS=Zea mays GN=100279736 PE=2 SV=1 - [B7ZZP2_MAIZE]	60.1	5	9	48	193	22.0264	7.53271	0.572219	0.972633	0.873129	0.805994	1.0584	0.908831	0.991153	0.986127	0.817332	0.231787
B6SXW8	RuBisCO large subunit-binding protein subunit alpha OS=Zea mays GN=100281701 PE=2 SV=1 - [B6SXW8_MAIZE]	59.93	20	26	171	584	61.3618	5.2876	1.05223	0.960191	0.991167	1.00119	0.963144	1.01728	1.01156	0.997328	1.00388	0.909735
B4FRJ3	Proteasome subunit beta type OS=Zea mays GN=100191806 PE=2 SV=1 - [B4FRJ3_MAIZE]	59.84	1	12	64	244	26.1081	5.78271	1.20918	0.936797	0.914812	1.02026	0.915393	0.902947	0.982081	0.933474	1.09298	0.425024
B4FVB1	Actin-7 OS=Zea mays GN=100273404 PE=2 SV=1 - [B4FVB1_MAIZE]	59.68	3	16	353	377	41.643	5.40186	0.801958	0.985123	1.02854	0.938541	0.991879	1.06327	0.999591	1.01825	0.921723	0.336394
B4FM07	2-Cys peroxiredoxin BAS1 chloroplastic OS=Zea mays GN=100217217 PE=2 SV=1 - [B4FM07_MAIZE]	59.62	2	14	80	260	28.1466	6.1001	0.912853	0.969735	1.01241	0.964999	1.04715	1.05306	0.996128	1.03211	0.934975	0.119885
C4J9M7	2-Cys peroxiredoxin BAS1 chloroplastic OS=Zea mays GN=ZEAMMB73_Zm00001d050666 PE=2 SV=1 - [C4J9M7_MAIZE]	59.62	2	14	97	260	28.2546	6.1001	1.04641	0.975093	1.06417	1.02855	1.09531	1.11505	1.07121	1.09386	0.940301	0.0952826
P81008	Defensin-like protein 1 OS=Zea mays PE=1 SV=1 - [DEF1_MAIZE]	59.57	1	1	8	47	5.19532	8.52881	2.16153	0.979352		1.57044	0.958036	1.05256		1.0053	1.56216	0.441144
A0A1D6KKP0	Putative 14-3-3 protein OS=Zea mays GN=ZEAMMB73_Zm00001d031688 PE=3 SV=1 - [A0A1D6KKP0_MAIZE]	59.53	4	13	213	257	28.9895	4.86865	0.978523	0.94354	1.02602	0.982693	0.891842	1.16926	0.997317	1.01947	0.963922	0.685147
B4FEI6	Uncharacterized protein OS=Zea mays PE=2 SV=1 - [B4FEI6_MAIZE]	59.5	8	8	28	200	21.5131	7.00537	0.952167	1.02581	1.17743	1.0518	1.21204	1.03012	0.96336	1.06851	0.984368	0.874955
A0A1D6L427	Late embryogenesis abundant protein D-34 OS=Zea mays GN=100286284 PE=4 SV=1 - [A0A1D6L427_MAIZE]	59.3	6	6	49	172	17.607	6.01123	1.08708	0.966697	1.13917	1.06431	0.777555	1.0959	0.92518	0.932879	1.14089	0.279668
B6SGF1	40S ribosomal protein S12 OS=Zea mays GN=103635636 PE=2 SV=1 - [B6SGF1_MAIZE]	59.29	2	6	45	140	15.0186	5.51611	0.941116	1.0517		0.996408	1.02436	1.05152		1.03794	0.959986	0.541579
B6TCB8	40S ribosomal protein S12 OS=Zea mays PE=2 SV=1 - [B6TCB8_MAIZE]	59.29	3	6	61	140	14.9836	5.78271	0.847666	1.00284	1.15549	1.002	1.25838	1.14225	1.10247	1.1677	0.858093	0.174257
A0A1D6NV83	Proteasome subunit beta type OS=Zea mays GN=100194311 PE=3 SV=1 - [A0A1D6NV83_MAIZE]	59.29	11	11	55	226	24.4051	8.23584	1.09949	0.956609	0.959635	1.00524	0.951249	1.05776	1.0401	1.01637	0.989054	0.856034
B6T706	Aspartic proteinase oryzasin-1 OS=Zea mays PE=2 SV=1 - [B6T706_MAIZE]	59.22	9	19	311	510	54.5783	5.64307	0.942515	1.01431	1.08428	1.0137	1.02005	0.999034	0.969346	0.996145	1.01763	0.70704
A0A1D6GF42	40S ribosomal protein S2-1 OS=Zea mays GN=103625791 PE=3 SV=1 - [A0A1D6GF42_MAIZE]	59.12	1	16	111	274	29.7989	10.1694	0.696541	1.55087	1.34228	1.19656	0.69799	0.553768	0.579415	0.610391	1.96032	0.0880206
B4FBD6	Ribonuclease 1 OS=Zea mays GN=100192110 PE=2 SV=1 - [B4FBD6_MAIZE]	58.95	10	10	60	229	25.0161	5.87158	0.766879	0.998793	1.09501	0.953562	0.950902	0.987492	1.00874	0.98238	0.970665	0.785116
B6TFX9	Legumin-like protein OS=Zea mays PE=2 SV=1 - [B6TFX9_MAIZE]	58.95	1	16	173	363	38.0426	6.69775	0.598613	1.04982	0.90049	0.849642	1.05661	0.875201	0.995779	0.975863	0.870657	0.427321
B6T5U3	Histone H4 OS=Zea mays PE=2 SV=1 - [B6T5U3_MAIZE]	58.82	1	8	172	102	11.2884	11.4731	0.687728	0.879986		0.783857	1.22104	0.91643		1.06874	0.733443	0.25452
B4FYZ0	Histone H2B OS=Zea mays GN=100274083 PE=2 SV=1 - [B4FYZ0_MAIZE]	58.78	2	12	127	148	16.1319	10.0522	1.4594	1.01024	1.02336	1.16433	0.98765	1.05771	1.05537	1.03357	1.12651	0.430744
B4FZZ2	Peptidyl-prolyl cis-trans isomerase OS=Zea mays GN=103627222 PE=2 SV=1 - [B4FZZ2_MAIZE]	58.72	5	10	279	172	18.3501	8.68994	0.848456	1.00907	0.97666	0.944729	1.29132	1.07247	0.956055	1.10662	0.853711	0.214506
A0A1D6MSE3	Dihydrolipoyl dehydrogenase OS=Zea mays GN=103650140 PE=3 SV=1 - [A0A1D6MSE3_MAIZE]	58.65	5	24	161	503	52.6627	7.72314	1.09169	0.980368	1.02584	1.03263	0.930437	1.05368	1.02364	1.00259	1.02997	0.574387
B4FN24	Peroxiredoxin-2B OS=Zea mays GN=100283392 PE=2 SV=1 - [B4FN24_MAIZE]	58.64	6	6	41	162	17.312	5.021	0.745515	1.00346	1.10442	0.951132	0.849385	0.9238	0.836185	0.86979	1.09352	0.501707
A0A1D6M4H7	Guanosine nucleotide diphosphate dissociation inhibitor OS=Zea mays GN=103630368 PE=3 SV=1 - [A0A1D6M4H7_MAIZE]	58.55	3	22	136	415	46.7765	6.80029		1.05857	0.986285	1.02243		0.936309	1.02146	0.978887	1.04448	0.517238
B4FRJ1	Malate dehydrogenase OS=Zea mays GN=100272900 PE=2 SV=1 - [B4FRJ1_MAIZE]	58.53	3	13	143	340	35.6177	7.81104	1.42214	0.9545	0.8414	1.07268	0.834408	0.940742	0.955322	0.910158	1.17857	0.421852
B4FMB1	DUF538 family protein OS=Zea mays GN=100276213 PE=2 SV=1 - [B4FMB1_MAIZE]	58.39	7	7	39	161	17.4419	5.51611	0.763948	0.975445	0.828041	0.855811	1.02739	0.993349	1.04187	1.02087	0.838317	0.0620275
C4J9S6	Uncharacterized protein OS=Zea mays PE=2 SV=1 - [C4J9S6_MAIZE]	58.37	10	10	55	245	26.4252	5.78271	0.94011	0.984224	1.05507	0.993135	0.944609	1.00281	0.958483	0.968635	1.02529	0.552284
A0A1D6H1R5	V-type proton ATPase catalytic subunit A OS=Zea mays GN=ZEAMMB73_Zm00001d015426 PE=4 SV=1 - [A0A1D6H1R5_MAIZE]	58.25	2	19	65	503	54.9388	5.33838		0.9108	0.868496	0.889648		1.01533	0.798701	0.907016	0.980851	0.8894
Q5XML0	Proteasome subunit beta type OS=Zea mays PE=2 SV=1 - [Q5XML0_MAIZE]	58.1	4	10	39	210	23.0728	5.64307	1.00563	0.973071	0.908831	0.962509	0.80665	1.07456	0.992542	0.957918	1.00479	0.959128
B6TQ08	Actin-1 OS=Zea mays GN=103625937 PE=2 SV=1 - [B6TQ08_MAIZE]	58.09	2	16	389	377	41.7699	5.49072		1.06556	0.952471	1.00902		1.0512	0.952356	1.00178	1.00723	0.932009
B6TNR8	40S ribosomal protein S2 OS=Zea mays GN=100283974 PE=2 SV=1 - [B6TNR8_MAIZE]	58.06	4	17	112	279	30.3382	10.1108	1.92994	1.20781	1.14881	1.42885	0.717127	0.82005	0.851494	0.796224	1.79454	0.0677058
C4J986	60S ribosomal protein L30-2 OS=Zea mays GN=100502201 PE=2 SV=1 - [C4J986_MAIZE]	58.04	4	7	35	112	12.4526	9.5835	1.0067	1.0727	0.960593	1.01333	1.02497	0.963285	1.07708	1.02178	0.991734	0.864004
B6TCR9	Mitochondrial ATP synthase OS=Zea mays PE=2 SV=1 - [B6TCR9_MAIZE]	58.02	4	14	41	243	27.6658	7.98682	1.18455	1.07069	0.987738	1.08099	0.915741	0.928327	0.995286	0.946451	1.14216	0.0964041
B6TM00	60 ribosomal protein L14 OS=Zea mays PE=2 SV=1 - [B6TM00_MAIZE]	58	1	11	59	150	16.9115	10.4185	0.87028	1.10324	1.03928	1.00426	1.09862	0.780328	0.948677	0.942541	1.06549	0.620627
B4F9K0	Late embryogenesis abundant protein group 2 OS=Zea mays GN=100191638 PE=2 SV=1 - [B4F9K0_MAIZE]	57.99	17	17	91	319	35.2522	5.10986	0.917961	1.03566	1.06276	1.00546	1.06333	1.02437	0.986623	1.02477	0.981152	0.717105
B4F9G8	Pyruvate kinase OS=Zea mays GN=100191614 PE=2 SV=1 - [B4F9G8_MAIZE]	57.87	7	25	151	527	57.3069	6.90283	0.858617	1.08498	0.966484	0.970026	1.01771	0.94559	1.00707	0.990124	0.979702	0.785702
B4FJM6	Lactoylglutathione lyase / glyoxalase I family protein OS=Zea mays GN=ZEAMMB73_Zm00001d033468 PE=2 SV=1 - [B4FJM6_MAIZE]	57.75	6	6	41	142	15.2237	5.79541	1.38124	1.07678	1.21626	1.22476	0.809417	1.03437	0.960265	0.934684	1.31035	0.0579124
A0A1D6EHR5	60S ribosomal protein L3-1 OS=Zea mays GN=103647029 PE=4 SV=1 - [A0A1D6EHR5_MAIZE]	57.69	1	6	37	78	8.85878	10.0669		0.954786	0.823028	0.888907		0.951962	0.80794	0.879951	1.01018	0.935248
E9JVD4	Aldose reductase OS=Zea mays GN=AR3 PE=1 SV=1 - [E9JVD4_MAIZE]	57.68	13	18	110	319	35.6372	6.96143	1.00395	0.939334	1.19251	1.04526	0.82245	0.964685	0.946861	0.911332	1.14696	0.203277
K7V067	Isocitrate dehydrogenase [NADP] OS=Zea mays GN=ZEAMMB73_Zm00001d011487 PE=3 SV=1 - [K7V067_MAIZE]	57.52	13	23	153	412	46.1675	6.55127	0.986323	1.02577	1.07917	1.03042	0.901788	0.928091	0.989276	0.939718	1.09652	0.072127
A0A1D6LJS9	Chaperonin 60 subunit beta 2 chloroplastic OS=Zea mays GN=ZEAMMB73_Zm00001d035937 PE=3 SV=1 - [A0A1D6LJS9_MAIZE]	57.51	2	31	244	579	61.8128	5.49072	1.16041	0.926172	0.95177	1.01278	1.09407	1.14904	1.02798	1.09036	0.928848	0.397778
B8QUX1	Chitinase OS=Zea mays subsp. parviglumis GN=chiA PE=4 SV=1 - [B8QUX1_ZEAMP]	57.4	1	12	677	277	29.0126	8.17725	0.82893	0.910677		0.869803	0.904882	0.921864		0.913373	0.952298	0.406196
A0A1D6F5C3	Protein disulfide-isomerase OS=Zea mays GN=606410 PE=3 SV=1 - [A0A1D6F5C3_MAIZE]	57.3	10	27	390	445	49.5201	5.09717	0.969609	0.938997	0.945372	0.951326	0.870766	0.934556	0.951276	0.918866	1.03533	0.283775
C4J3K8	Heat shock protein 90-2 OS=Zea mays GN=ZEAMMB73_Zm00001d031332 PE=2 SV=1 - [C4J3K8_MAIZE]	57.26	1	23	255	351	40.5737	5.05908		0.894921	1.14886	1.02189		1.06559	0.937446	1.00152	1.02034	0.899233
B4FUH2	Aspartate aminotransferase OS=Zea mays GN=100273311 PE=2 SV=1 - [B4FUH2_MAIZE]	57.08	14	23	397	459	50.1506	8.38232	0.788731	1.00975	1.02988	0.942785	0.998743	0.976687	1.01038	0.995272	0.947264	0.537264
Q71RX2	Isopentenyl pyrophosphate isomerase OS=Zea mays GN=541901 PE=2 SV=1 - [Q71RX2_MAIZE]	56.96	7	10	53	237	27.2106	4.97021	1.14494	0.884349	0.978441	1.00258	1.07027	1.18106	1.12545	1.1256	0.890708	0.210775
K7US39	Dihydrolipoyl dehydrogenase OS=Zea mays GN=100501719 PE=3 SV=1 - [K7US39_MAIZE]	56.71	5	25	161	499	52.6206	7.32764	0.916039	0.966689	0.97461	0.952446	0.950602	1.00582	0.960493	0.972306	0.979574	0.471624
B6SJZ5	Histone H2B OS=Zea mays GN=100502158 PE=2 SV=1 - [B6SJZ5_MAIZE]	56.67	1	11	135	150	16.1559	10.0522	1.1117	0.992542	1.14123	1.08182	0.795359	0.979503	0.943636	0.906166	1.19385	0.0722843
B6U1R6	Seed maturation protein PM41 OS=Zea mays PE=2 SV=1 - [B6U1R6_MAIZE]	56.63	3	3	11	83	8.52605	5.16064	1.00419	0.928395	1.25552	1.0627	0.88049	1.08104	0.885938	0.949157	1.11963	0.393478
K7UCH1	Putative TCP-1/cpn60 chaperonin family protein OS=Zea mays GN=103654524 PE=3 SV=1 - [K7UCH1_MAIZE]	56.57	6	26	112	548	58.8693	5.42725	0.994016	1.02304	0.975912	0.997656	1.05814	0.992859	0.968701	1.00657	0.991147	0.781457
A0A1D6N7I4	Putative mediator of RNA polymerase II transcription subunit 37c OS=Zea mays GN=103651028 PE=3 SV=1 - [A0A1D6N7I4_MAIZE]	56.33	2	36	754	648	70.8	5.21143	0.780624	0.951098	1.00918	0.913635	0.874091	0.666041	0.887657	0.809263	1.12897	0.352247
A0A1D6MPG6	T-complex protein 1 subunit beta OS=Zea mays GN=100191320 PE=3 SV=1 - [A0A1D6MPG6_MAIZE]	56.26	6	24	90	503	55.1837	5.71924	0.777709	1.09117	0.971132	0.946669	1.00615	0.988327	1.00949	1.00132	0.945416	0.582638
Q43298	Chaperonin CPN60-2, mitochondrial OS=Zea mays GN=CPN60II PE=2 SV=1 - [CH62_MAIZE]	56.25	6	32	321	576	60.8968	5.84619	0.964482	0.932952	0.979829	0.959088	0.889315	0.920566	0.968474	0.926118	1.0356	0.286612
A0A1D6E228	Proline--tRNA ligase cytoplasmic OS=Zea mays GN=ZEAMMB73_Zm00001d002585 PE=3 SV=1 - [A0A1D6E228_MAIZE]	56.18	4	23	111	461	52.9679	6.37939	0.595753	0.942484	1.03328	0.857173	1.01763	1.06008	1.06359	1.0471	0.818617	0.229713
B6STN1	IN2-1 protein OS=Zea mays PE=2 SV=1 - [B6STN1_MAIZE]	56.07	5	12	42	239	27.0699	5.2749	0.822746	1.1049	1.15379	1.02714	0.762309	0.777542	0.873071	0.804308	1.27705	0.110009
B6SID7	Late embryogenesis abundant protein, group 3 OS=Zea mays GN=542216 PE=2 SV=1 - [B6SID7_MAIZE]	56.04	1	11	112	182	18.5881	8.22119	1.05433	1.09345	1.41865	1.18881	0.732698	0.957882	0.788029	0.826203	1.43888	0.0536245
A0A1D6PR86	Hevein-like preproprotein OS=Zea mays GN=ZEAMMB73_Zm00001d048948 PE=4 SV=1 - [A0A1D6PR86_MAIZE]	55.92	5	6	130	152	15.9987	8.39697	1.20309	1.00344	1.08124	1.09592	0.795073	0.994217	0.951829	0.913706	1.19942	0.0956873
C0P4K4	L-ascorbate peroxidase S chloroplastic/mitochondrial OS=Zea mays GN=100193740 PE=2 SV=1 - [C0P4K4_MAIZE]	55.91	9	14	45	313	34.1126	7.92822	1.02527	0.980044	0.969914	0.991743	1.05887	0.988831	1.01891	1.02221	0.970198	0.314044
B6UAQ7	Pectinesterase inhibitor domain containing protein OS=Zea mays PE=2 SV=1 - [B6UAQ7_MAIZE]	55.87	9	9	94	179	18.4983	6.18896	1.21285	0.962125	1.13846	1.10448	1.04015	1.08592	1.02504	1.05037	1.05151	0.518768
A0A1D6P848	Sucrose synthase OS=Zea mays GN=542247 PE=3 SV=1 - [A0A1D6P848_MAIZE]	55.86	1	39	469	793	90.481	6.50732	0.85468	1.2367	0.979847	1.02374	1.11665	0.796043	0.936761	0.949819	1.07783	0.63877
K7UQT7	Putative elongation factor 1-gamma 2 OS=Zea mays GN=100284862 PE=4 SV=1 - [K7UQT7_MAIZE]	55.8	6	22	209	414	46.9209	6.80029	1.28714	1.02089	1.01106	1.10637	0.955345	1.01183	0.98009	0.98242	1.12616	0.248731
B6SLL8	Malate dehydrogenase OS=Zea mays PE=2 SV=1 - [B6SLL8_MAIZE]	55.72	5	15	144	332	35.5041	6.0874	0.895091	1.06316	0.988726	0.982326	0.766817	0.89522	0.894753	0.852263	1.15261	0.114875
O50018	Elongation factor 1-alpha OS=Zea mays GN=EF1-A PE=2 SV=1 - [O50018_MAIZE]	55.7	1	21	757	447	49.2587	9.11475	0.755781	1.04686	0.9768	0.926482	1.08787	0.908129	0.99858	0.998192	0.928159	0.52045
B6UHJ4	Elongation factor 1-alpha OS=Zea mays GN=100286309 PE=2 SV=1 - [B6UHJ4_MAIZE]	55.7	1	21	596	447	49.2737	9.05615	0.683238	1.15767	1.03697	0.959293	0.960121	0.833291	0.909394	0.900936	1.06477	0.711742
B6SJ08	60S ribosomal protein L18 OS=Zea mays GN=100192878 PE=2 SV=1 - [B6SJ08_MAIZE]	55.61	6	10	109	187	21.0296	11.4878	0.994737	1.04386	1.06915	1.03591	0.997175	0.958239	0.987804	0.981073	1.0559	0.0914497
A0A1D6HDK5	Adenosine kinase 2 OS=Zea mays GN=541999 PE=4 SV=1 - [A0A1D6HDK5_MAIZE]	55.56	1	11	105	252	27.504	5.92236		0.629047	0.515638	0.572342		0.769385	0.555918	0.662651	0.863716	0.53284
B6SMQ5	Triose phosphate isomerase5 OS=Zea mays GN=100280823 PE=2 SV=1 - [B6SMQ5_MAIZE]	55.47	10	12	203	256	27.3222	5.68115	0.877711	0.971424	1.02189	0.957009	0.873079	1.04207	1.05027	0.988474	0.968168	0.682807
Q5XLE1	Peptidylprolyl isomerase OS=Zea mays GN=542519 PE=2 SV=1 - [Q5XLE1_MAIZE]	55.36	6	6	35	112	12.1771	8.45557	0.986515	0.945042	1.05535	0.995635	1.12081	1.12483	1.04952	1.09839	0.906452	0.0637955
B4FVB2	Elongation factor Tu OS=Zea mays GN=100273405 PE=2 SV=1 - [B4FVB2_MAIZE]	55.31	5	20	144	452	48.4533	6.55127	0.919382	0.970615	0.899821	0.92994	0.992696	1.07384	0.977816	1.01478	0.916393	0.0810127
B4FBM9	60S ribosomal protein L3-1 OS=Zea mays GN=100192516 PE=2 SV=1 - [B4FBM9_MAIZE]	55.27	22	27	295	389	44.5238	10.1108	0.93958	1.00475	0.984754	0.976362	1.04511	0.99818	0.997667	1.01365	0.963213	0.208279
B6UE23	60S ribosomal protein L18a OS=Zea mays PE=2 SV=1 - [B6UE23_MAIZE]	55.06	1	10	91	178	21.4591	10.6089	1.33507	0.996799	0.975216	1.10236	0.936817	1.02501	0.955554	0.972462	1.13358	0.338391
B7ZYX8	UDP-glucose 6-dehydrogenase OS=Zea mays GN=100282847 PE=2 SV=1 - [B7ZYX8_MAIZE]	55	2	19	108	480	52.9042	5.99854	1.26088	1.07575	1.00384	1.11349	1.00571	0.897634	0.923186	0.942176	1.18183	0.108633
B4G124	26S protease regulatory subunit 8 OS=Zea mays GN=100274445 PE=2 SV=1 - [B4G124_MAIZE]	54.98	1	19	100	422	47.1427	8.85107	1.63718	0.951709		1.29444	0.972297	1.21726		1.09478	1.18238	0.638347
B4FML8	40S ribosomal protein S13 OS=Zea mays GN=100272255 PE=2 SV=1 - [B4FML8_MAIZE]	54.97	2	10	121	151	17.1326	10.5356	0.80837	1.04202	1.06684	0.972412	0.79243	0.835665	0.824135	0.81741	1.18963	0.136426
Q7XZL1	Starch branching enzyme IIb (Fragment) OS=Zea mays GN=ae1 PE=4 SV=1 - [Q7XZL1_MAIZE]	54.96	2	7	81	131	15.1503	6.93213	0.610597		1.01287	0.811734	1.25975		1.41549	1.33762	0.606849	0.134976
B4F9H6	Superoxide dismutase OS=Zea mays GN=100193398 PE=2 SV=1 - [B4F9H6_MAIZE]	54.94	1	10	107	233	25.211	7.26904	1.09106	1.14543	1.40558	1.21402	0.793041	0.993954	0.965508	0.917501	1.32319	0.0622784
Q6JBP8	Chitinase OS=Zea mays subsp. parviglumis GN=chiB PE=4 SV=1 - [Q6JBP8_ZEAMP]	54.84	11	13	383	279	28.9067	8.55811	1.08009	0.982811	1.17194	1.07828	0.694272	0.942483	1.0123	0.88302	1.22113	0.153033
P29518	Adenine nucleotide transporter BT1, chloroplastic/amyloplastic/mitochondrial OS=Zea mays GN=BT1 PE=1 SV=1 - [BT1_MAIZE]	54.82	1	21	285	436	46.5979	8.25049	0.670295	1.17093	1.0346	0.958608	1.13808	0.714306	0.905507	0.919296	1.04276	0.848729
B4FIH9	Xylose isomerase OS=Zea mays GN=100194385 PE=2 SV=1 - [B4FIH9_MAIZE]	54.77	10	21	145	482	53.707	5.73193	1.0144	0.926158	1.02899	0.989846	0.935905	0.978271	0.969237	0.961138	1.02987	0.453444
B6T8U7	Chaperonin OS=Zea mays GN=103647460 PE=2 SV=1 - [B6T8U7_MAIZE]	54.69	7	9	33	245	25.5587	8.71924	0.884501	1.03224	0.99203	0.969591	0.998688	0.976711	0.926442	0.96728	1.00239	0.964659
P22275	Tubulin alpha-3 chain OS=Zea mays GN=TUBA3 PE=2 SV=1 - [TBA3_MAIZE]	54.67	5	20	152	450	49.5294	5.23682	0.826735	1.03683	0.919249	0.927605	1.09274	1.01771	0.963808	1.02475	0.905199	0.245087
C0PCV2	40S ribosomal protein S8 OS=Zea mays PE=2 SV=1 - [C0PCV2_MAIZE]	54.67	6	11	100	214	24.2951	10.3745	1.00303	0.996987	1.0445	1.01484	1.02219	1.0044	0.985797	1.00413	1.01066	0.58908
B8A1R8	5-methyltetrahydropteroyltriglutamate--homocysteine methyltransferase 1 OS=Zea mays GN=541714 PE=2 SV=1 - [B8A1R8_MAIZE]	54.51	5	31	264	765	84.5654	6.17627	1.16174	1.00912	0.879846	1.0169	1.03352	1.04175	1.04862	1.0413	0.976572	0.779817
B4F925	Superoxide dismutase OS=Zea mays GN=ZEAMMB73_Zm00001d037859 PE=2 SV=1 - [B4F925_MAIZE]	54.47	1	10	123	235	25.5712	7.7085	1.14915	0.938966	1.05654	1.04822	0.873548	1.01853	1.06436	0.985476	1.06367	0.495173
B4FBF4	Serine hydroxymethyltransferase OS=Zea mays PE=2 SV=1 - [B4FBF4_MAIZE]	54.35	17	23	129	471	51.5711	7.26904	0.825014	1.009	0.915653	0.916556	1.05094	0.934624	0.977357	0.98764	0.928027	0.322602
A0A1D6NHH6	GTP-binding nuclear protein OS=Zea mays GN=ZEAMMB73_Zm00001d044054 PE=3 SV=1 - [A0A1D6NHH6_MAIZE]	54.3	3	13	175	221	25.0977	7.12256	0.958969	0.992524	1.0871	1.01286	1.02559	1.06316	1.02814	1.03897	0.974878	0.551853
B6SZB9	14-3-3-like protein OS=Zea mays PE=2 SV=1 - [B6SZB9_MAIZE]	54.1	2	15	124	268	29.4583	4.89404	1.12917	0.871241	0.855396	0.951937	0.968204	0.953157	1.05187	0.991077	0.960507	0.698197
A0A1D6JXV6	Protein TOC75-3 chloroplastic OS=Zea mays GN=100382028 PE=4 SV=1 - [A0A1D6JXV6_MAIZE]	54.07	6	30	116	725	80.4839	8.33838	0.958912	1.03708	1.01654	1.00418	1.00112	0.892993	1.01092	0.968343	1.03701	0.465216
B4FFX7	Proteasome subunit alpha type OS=Zea mays GN=100193683 PE=2 SV=1 - [B4FFX7_MAIZE]	54.04	1	9	59	235	25.8483	5.68115		1.02704	1.07254	1.04979		0.883832	0.946268	0.91505	1.14725	0.073275
B4FX16	Macrophage migration inhibitory factor OS=Zea mays GN=100284350 PE=2 SV=1 - [B4FX16_MAIZE]	53.91	4	4	14	115	12.1553	8.104	0.581593	0.98818	0.910178	0.82665	1.1936	1.00105	0.966756	1.0538	0.784447	0.187852
D1MPZ7	Chloroplastic Cu/Zn superoxide dismutase (Fragment) OS=Zea mays GN=sodC PE=2 SV=1 - [D1MPZ7_MAIZE]	53.8	5	5	28	184	18.7375	5.61768	1.02098	0.960365	1.09349	1.02494	0.883722	1.00048	0.913325	0.932509	1.09913	0.150381
B6TS21	Succinate--CoA ligase [ADP-forming] subunit beta, mitochondrial OS=Zea mays GN=100284286 PE=2 SV=1 - [B6TS21_MAIZE]	53.79	18	23	98	422	45.1647	6.31592	0.924421	0.966686	0.999608	0.963571	0.960543	1.05285	0.993214	1.0022	0.961454	0.327918
B4FNK1	Uncharacterized protein OS=Zea mays PE=2 SV=1 - [B4FNK1_MAIZE]	53.67	5	17	94	395	40.4895	5.70654	1.25215	0.979371	1.00035	1.07729	1.08987	1.19875	1.04351	1.11071	0.969907	0.752581
Q6RYQ7	Heat shock protein HSP101 OS=Zea mays GN=HSP101 PE=2 SV=1 - [Q6RYQ7_MAIZE]	53.62	1	34	223	912	100.936	6.37939	0.857162	1.14355		1.00036	0.772242	0.934271		0.853257	1.1724	0.465617
B6SPI9	60S ribosomal protein L38 OS=Zea mays PE=2 SV=1 - [B6SPI9_MAIZE]	53.62	5	5	12	69	7.99028	9.93506	0.733504	1.2402	1.09553	1.02308	0.951526	0.744461	0.770373	0.82212	1.24444	0.288072
B6TLY8	Mitochondrial ATP synthase OS=Zea mays PE=2 SV=1 - [B6TLY8_MAIZE]	53.5	2	12	40	243	27.5156	8.00146	1.00039	1.02982	1.09462	1.04161	0.784363	0.956217	0.913522	0.884701	1.17736	0.0555761
B6SLU8	Uncharacterized protein OS=Zea mays PE=2 SV=1 - [B6SLU8_MAIZE]	53.41	8	8	62	176	18.8055	5.71924	1.05081	0.962937	1.24241	1.08539	0.705515	0.999834	0.900402	0.868584	1.24961	0.143825
B4FKH7	Cytochrome B5 isoform D OS=Zea mays GN=100216924 PE=2 SV=1 - [B4FKH7_MAIZE]	53.33	2	5	17	135	14.8516	5.30029	1.28846	1.10228	1.00138	1.13071	1.00767	0.970548	0.846961	0.941725	1.20068	0.123501
B4FP25	40S ribosomal protein S19 OS=Zea mays GN=103639054 PE=2 SV=1 - [B4FP25_MAIZE]	53.1	1	8	74	145	16.2455	10.0962		1.04569	0.968111	1.0069		0.837636	0.876547	0.857091	1.17478	0.0746305
B6UF55	5-methyltetrahydropteroyltriglutamate--homocysteine methyltransferase OS=Zea mays GN=100286153 PE=2 SV=1 - [B6UF55_MAIZE]	53.07	2	30	276	765	84.4173	6.20166	0.958738	0.947691	0.941613	0.949348	1.09276	0.986183	1.01482	1.03125	0.920576	0.0639216
B4FSV6	6-phosphogluconate dehydrogenase, decarboxylating OS=Zea mays GN=541700 PE=2 SV=1 - [B4FSV6_MAIZE]	52.9	4	20	146	482	52.8178	6.29053	1.10413	0.987994	0.950165	1.0141	0.971439	0.952178	0.99568	0.973099	1.04213	0.441189
B4F7U0	Proteasome subunit alpha type OS=Zea mays GN=100191154 PE=2 SV=1 - [B4F7U0_MAIZE]	52.85	1	11	81	246	27.4701	6.55127	1.28101	1.06764	1.10911	1.15259	0.890112	1.06812	1.01948	0.992571	1.16122	0.130141
C0PFK3	Proteasome subunit alpha type OS=Zea mays GN=ZEAMMB73_Zm00001d027896 PE=2 SV=1 - [C0PFK3_MAIZE]	52.85	2	12	86	246	27.4001	6.55127	1.48106	1.01889	1.18901	1.22965	0.88399	1.01964	0.993953	0.965861	1.27311	0.135161
P25460	40S ribosomal protein S11 OS=Zea mays GN=RPS11 PE=2 SV=1 - [RS11_MAIZE]	52.83	10	10	67	159	17.6786	10.5796	0.695815	1.02035	0.997638	0.9046	1.04826	0.908059	0.99081	0.982377	0.920828	0.52645
B4FHH4	Uncharacterized protein OS=Zea mays PE=2 SV=1 - [B4FHH4_MAIZE]	52.8	5	11	244	250	26.7238	5.18604	0.991309	0.99799	0.999361	0.99622	1.03272	0.977333	1.03851	1.01619	0.980351	0.367191
B4FTV9	26S protease regulatory subunit S10B OS=Zea mays GN=100282100 PE=2 SV=1 - [B4FTV9_MAIZE]	52.75	7	17	96	400	44.5433	7.45947	1.05462	1.00014	0.930296	0.995019	1.03412	1.00441	0.994445	1.01099	0.984198	0.695058
B4FU14	mitochondrial import inner membrane translocase subunit Tim9 OS=Zea mays GN=100285519 PE=2 SV=1 - [B4FU14_MAIZE]	52.69	5	5	9	93	10.8592	6.11279	1.21528	1.00463	0.986255	1.06872	0.910023	1.03674	1.02993	0.992231	1.07709	0.415096
A0A1D6PH52	ATP synthase subunit gamma OS=Zea mays GN=100274172 PE=3 SV=1 - [A0A1D6PH52_MAIZE]	52.6	5	12	66	289	31.4723	8.47021	0.793948	0.936647	0.90462	0.878405	0.975039	1.05213	0.959498	0.995557	0.882326	0.0867602
B4FEE3	60S ribosomal protein L27 OS=Zea mays GN=103642077 PE=2 SV=1 - [B4FEE3_MAIZE]	52.55	2	8	65	137	15.6267	10.4624	1.09611	0.950721	0.943185	0.996671	0.912024	0.916304	1.00113	0.943152	1.05675	0.40545
B4G1X9	Uncharacterized protein OS=Zea mays PE=2 SV=1 - [B4G1X9_MAIZE]	52.39	2	19	113	418	46.7822	5.07178	0.871913	0.992014	0.881194	0.91504	1.0898	0.970101	1.07723	1.04571	0.875042	0.0732611
Q946V2	Legumin 1 OS=Zea mays GN=541640 PE=2 SV=1 - [Q946V2_MAIZE]	52.38	2	21	798	483	52.9473	6.80029	0.784699	1.01712	0.990988	0.930936	1.28534	1.03791	1.0546	1.12595	0.826801	0.146759
A0A1D6LN77	Peptidyl-prolyl cis-trans isomerase OS=Zea mays GN=ZEAMMB73_Zm00001d036442 PE=3 SV=1 - [A0A1D6LN77_MAIZE]	52.09	2	11	101	215	23.1639	9.5542		0.961193	1.1295	1.04535		0.926268	0.986675	0.956472	1.09292	0.42496
B6TFZ9	Amino acid selective channel protein OS=Zea mays GN=100278827 PE=2 SV=1 - [B6TFZ9_MAIZE]	52.05	7	7	55	146	15.4599	8.96826	0.961113	1.0144	1.07344	1.01632	1.06247	1.04622	1.05472	1.05447	0.963818	0.309108
A0A1D6JS28	Outer mitochondrial membrane protein porin OS=Zea mays GN=ZEAMMB73_Zm00001d028102 PE=4 SV=1 - [A0A1D6JS28_MAIZE]	52	10	10	41	275	29.2104	9.0708	0.856291	1.00926	0.916324	0.927292	1.01199	0.948134	0.960234	0.973451	0.952582	0.396143
A0A1D6GG78	Tubulin beta chain OS=Zea mays GN=ZEAMMB73_Zm00001d013139 PE=3 SV=1 - [A0A1D6GG78_MAIZE]	51.88	2	11	129	293	32.6762	4.43701	1.07797	1.03875		1.05836	1.28984	1.07044		1.18014	0.896806	0.38855
B6SKA0	Glutathione S-transferase 1 OS=Zea mays GN=ZEAMMB73_Zm00001d012675 PE=2 SV=1 - [B6SKA0_MAIZE]	51.87	9	10	84	214	23.7922	5.61768	0.743198	0.960941	0.942593	0.882244	0.985766	0.937385	1.01401	0.979055	0.901118	0.256676
B4FQL2	SEC13-related protein OS=Zea mays PE=2 SV=1 - [B4FQL2_MAIZE]	51.84	11	11	34	299	32.174	6.63916	0.8315	1.00157	1.02425	0.952442	1.20468	0.985403	1.06528	1.08512	0.877728	0.207551
C0PD90	Uncharacterized protein OS=Zea mays GN=103649857 PE=2 SV=1 - [C0PD90_MAIZE]	51.69	2	5	67	89	9.52167	8.33838	0.543841	0.88838	1.00548	0.812566	1.21401	1.00684	1.08528	1.10204	0.737328	0.127964
A0A1D6FBE8	26S proteasome non-ATPase regulatory subunit 14-like protein OS=Zea mays GN=100217166 PE=4 SV=1 - [A0A1D6FBE8_MAIZE]	51.67	8	8	27	180	20.4828	8.80713	0.848351	1.00328	0.950064	0.933898	1.06692	0.947385	1.04995	1.02142	0.914315	0.210983
B4F7V4	Ras-related protein Rab11A OS=Zea mays PE=2 SV=1 - [B4F7V4_MAIZE]	51.63	6	10	25	215	23.579	6.21436	1.33556	1.03331	0.962639	1.1105	1.1111	1.16656	1.14654	1.1414	0.972931	0.802322
B6T8D8	Lactoylglutathione lyase OS=Zea mays PE=2 SV=1 - [B6T8D8_MAIZE]	51.61	9	9	32	186	21.0704	5.63037	0.884322	1.01435	1.04011	0.979593	1.00519	1.0371	1.05805	1.03345	0.947889	0.347191
B4F861	IAA-amino acid hydrolase ILR1-like 4 OS=Zea mays GN=100274316 PE=2 SV=1 - [B4F861_MAIZE]	51.56	13	13	48	450	48.2617	5.8335	1.12255	1.00344	1.05374	1.05991	1.03259	1.08071	1.0215	1.04493	1.01433	0.720576
A0A1D6FRI4	ERBB-3 BINDING PROTEIN 1 OS=Zea mays GN=ZEAMMB73_Zm00001d010500 PE=4 SV=1 - [A0A1D6FRI4_MAIZE]	51.53	4	18	91	392	43.0653	7.1665	1.02756	1.00932	0.970349	1.00241	0.993032	1.066	0.99459	1.01788	0.984805	0.626581
B4F8B9	S-(hydroxymethyl)glutathione dehydrogenase OS=Zea mays GN=ZEAMMB73_Zm00001d018468 PE=2 SV=1 - [B4F8B9_MAIZE]	51.44	13	14	102	381	40.7535	7.02002	0.91089	1.0359	1.06048	1.00242	1.03216	1.00594	1.01158	1.01656	0.986092	0.778509
B4FAL8	Selenium-binding protein 3 OS=Zea mays GN=100192654 PE=2 SV=1 - [B4FAL8_MAIZE]	51.32	16	17	92	493	54.1458	6.04932	1.10471	1.0627	1.06513	1.07751	1.05755	1.01252	1.01609	1.02872	1.04743	0.0698858
B6TMB2	PDIL2-2-Zea mays protein disulfide isomerase OS=Zea mays PE=2 SV=1 - [B6TMB2_MAIZE]	51.23	15	18	71	367	40.1157	6.22705	0.905973	1.05888	1.08495	1.0166	0.787533	0.919164	0.853562	0.85342	1.19121	0.0730415
B6SJJ1	60S ribosomal protein L31 OS=Zea mays GN=100286120 PE=2 SV=1 - [B6SJJ1_MAIZE]	51.22	7	7	43	123	14.0296	9.84717	0.67916	1.09873	0.970395	0.916093	1.03398	0.890147	0.935415	0.953182	0.96109	0.791419
B6U297	Lipoxygenase OS=Zea mays PE=2 SV=1 - [B6U297_MAIZE]	51.2	30	39	200	873	98.0494	6.66846	1.04174	1.07397	0.688281	0.934666	0.690845	0.601282	0.620683	0.637603	1.46591	0.0786642
A0A1D6KR83	Uncharacterized protein OS=Zea mays GN=103643388 PE=4 SV=1 - [A0A1D6KR83_MAIZE]	51.19	17	23	59	586	59.9296	5.16064	1.10355	1.00473	1.18497	1.09775	0.85537	0.991805	0.900714	0.915963	1.19846	0.0506344
B6SXA8	Ubiquitin-fold modifier 1 OS=Zea mays GN=100285075 PE=2 SV=1 - [B6SXA8_MAIZE]	51.02	3	3	7	98	10.1334	9.5249	0.958395	1.04405	1.12638	1.04294	1.05097	0.995955	1.00231	1.01641	1.0261	0.633721
Q7Y1Q8	Starch branching enzyme IIb (Fragment) OS=Zea mays GN=ae1 PE=4 SV=1 - [Q7Y1Q8_MAIZE]	51.02	1	3	54	98	9.95583	5.38916	1.54316	0.929586	0.899694	1.12415	1.02741	1.15014	1.04524	1.07426	1.04644	0.826452
A0A1D6H6Y2	Putative elongation factor 1-gamma 2 OS=Zea mays GN=100381466 PE=4 SV=1 - [A0A1D6H6Y2_MAIZE]	50.97	5	21	253	414	47.015	6.72705	1.19587	1.0361	0.921831	1.05127	1.12834	0.976551	1.12678	1.07722	0.975903	0.796266
B4FW06	40S ribosomal protein S10-1 OS=Zea mays GN=100273505 PE=2 SV=1 - [B4FW06_MAIZE]	50.84	1	9	66	179	19.926	9.77393	1.4635	0.922838	0.936874	1.10774	0.994106	1.0542	1.01639	1.02156	1.08436	0.654998
B6UIM2	40S ribosomal protein S10 OS=Zea mays PE=2 SV=1 - [B6UIM2_MAIZE]	50.84	2	9	46	179	20.0901	9.80322	1.2836	0.933605	1.05829	1.09183	1.1564	1.12477	1.10494	1.1287	0.967334	0.739682
B4FUN3	Uncharacterized protein OS=Zea mays PE=2 SV=1 - [B4FUN3_MAIZE]	50.83	4	11	43	242	27.3071	5.09717	1.01348	1.09389	1.34422	1.15053	1.0021	0.782995	0.812521	0.865871	1.32875	0.0782219
B6TJ90	Multifunctional fusion protein OS=Zea mays PE=2 SV=1 - [B6TJ90_MAIZE]	50.82	1	10	317	183	20.0626	9.67139	0.973528	1.0308	1.1131	1.03914	0.984244	1.01198	1.02987	1.0087	1.03018	0.514558
A0A1D6L9A0	40S ribosomal protein S26 OS=Zea mays GN=100193263 PE=3 SV=1 - [A0A1D6L9A0_MAIZE]	50.76	2	5	25	132	14.8218	11.0337	1.0079		1.04596	1.02693	0.922934		1.00381	0.963372	1.06597	0.290923
B6SYW0	40S ribosomal protein S26 OS=Zea mays PE=2 SV=1 - [B6SYW0_MAIZE]	50.76	2	5	31	132	14.8078	11.0337	1.67047	0.905722	1.01114	1.19578	0.766933	0.912389	0.879526	0.852949	1.40193	0.231617
B6SQA2	60S ribosomal protein L28 OS=Zea mays PE=2 SV=1 - [B6SQA2_MAIZE]	50.68	5	8	23	146	16.3428	10.5503	1.08934	1.04058	0.980699	1.03687	0.968924	0.728176	0.753136	0.816745	1.26952	0.0561648
A0A1D6JQ63	Alanine--glyoxylate aminotransferase 2 homolog 1 mitochondrial OS=Zea mays GN=103631778 PE=3 SV=1 - [A0A1D6JQ63_MAIZE]	50.63	16	17	106	478	51.9816	8.25049	1.0535	1.03072	1.03828	1.04083	1.02824	1.02513	1.02772	1.02703	1.01344	0.110998
B6T1H0	40S ribosomal protein S6 OS=Zea mays GN=542529 PE=2 SV=1 - [B6T1H0_MAIZE]	50.6	2	15	156	251	28.6277	10.7114	0.641033	1.01301	1.04406	0.899367	1.04371	0.943066	0.872452	0.953075	0.943648	0.718286
B6UAV8	60S ribosomal protein L18a OS=Zea mays GN=100285865 PE=2 SV=1 - [B6UAV8_MAIZE]	50.56	2	10	74	178	21.3673	10.5942	0.878878	0.983768	1.04343	0.968692	1.06334	0.950247	0.991013	1.00153	0.967208	0.603692
B6SHX0	5a2 protein OS=Zea mays GN=100286270 PE=2 SV=1 - [B6SHX0_MAIZE]	50.47	7	7	83	107	11.8469	8.38232	0.867118	0.866714	1.02608	0.919971	0.918928	0.985114	0.984333	0.962792	0.955524	0.497185
O24415	60S acidic ribosomal protein P2B OS=Zea mays GN=RPP2B PE=1 SV=1 - [RLA2B_MAIZE]	50.44	3	3	11	113	11.6928	4.27197	1.26454	1.08935	1.04251	1.13214	0.867944	0.935894	1.00658	0.936807	1.2085	0.0676845
B6SNV5	40S ribosomal protein S17-4 OS=Zea mays PE=2 SV=1 - [B6SNV5_MAIZE]	50.36	1	10	98	139	16.1166	10.3013	0.877848	1.01526	0.999626	0.964245	0.978418	0.986412	0.841238	0.935356	1.03089	0.675479
B6TMW7	Transaminase/ transferase, transferring nitrogenous groups OS=Zea mays GN=100285201 PE=2 SV=1 - [B6TMW7_MAIZE]	50.25	7	16	117	394	43.5031	5.19873	0.833555	0.98333	1.05417	0.957018	1.15363	1.1208	1.08518	1.11987	0.854581	0.0746815
P49105	Glucose-6-phosphate isomerase, cytosolic OS=Zea mays GN=PHI1 PE=2 SV=1 - [G6PI_MAIZE]	50.09	24	24	188	567	62.1982	7.40088	0.946817	1.0884	1.10839	1.04787	0.982829	0.924541	1.00837	0.971912	1.07815	0.250583
B6SH12	Win1 OS=Zea mays PE=2 SV=1 - [B6SH12_MAIZE]	50	4	5	43	152	16.0818	8.57275	0.872143	0.926672	0.943025	0.913947	0.65116	0.8982	0.830246	0.793202	1.15222	0.190699
B4FBF6	Mitochondrial dicarboxylate/tricarboxylate transporter DTC OS=Zea mays GN=100274318 PE=2 SV=1 - [B4FBF6_MAIZE]	50	5	13	56	308	33.1261	9.70068	0.618573	0.955983	0.843451	0.806002	1.12667	1.0078	1.07243	1.06897	0.754001	0.0663974
B4FAM6	60S ribosomal protein L13a-1 OS=Zea mays GN=ZEAMMB73_Zm00001d034059 PE=2 SV=1 - [B4FAM6_MAIZE]	50	3	12	134	206	23.585	10.1987	0.846662	1.03938	0.980714	0.955584	0.848009	0.820632	0.903911	0.857517	1.11436	0.189299
B6TN41	4-hydroxy-4-methyl-2-oxoglutarate aldolase OS=Zea mays GN=100283919 PE=2 SV=1 - [B6TN41_MAIZE]	50	7	8	45	168	18.1052	6.17627	0.966771	0.996309	1.02887	0.997316	1.01044	0.997876	1.08395	1.03076	0.967558	0.358802
B6TG85	60S ribosomal protein L13a OS=Zea mays PE=2 SV=1 - [B6TG85_MAIZE]	50	2	11	116	206	23.637	10.2134	0.668531	0.987033	0.919047	0.858203	1.04552	0.867574	0.953089	0.955396	0.89827	0.425418
B6TJW0	Uncharacterized protein OS=Zea mays PE=2 SV=1 - [B6TJW0_MAIZE]	50	13	13	63	362	40.2395	7.28369	0.843503	0.957599	1.04073	0.947279	1.11998	1.06159	1.1088	1.09679	0.863682	0.0670616
A0A1D6H1R6	V-type proton ATPase catalytic subunit A OS=Zea mays GN=ZEAMMB73_Zm00001d015427 PE=4 SV=1 - [A0A1D6H1R6_MAIZE]	50	1	7	42	120	13.5829	7.28369		0.902323	0.720026	0.811174		0.965449	1.0633	1.01438	0.799678	0.188458
B4FFV3	Malate dehydrogenase OS=Zea mays GN=100193663 PE=2 SV=1 - [B4FFV3_MAIZE]	49.87	4	14	78	397	41.591	8.08936	1.22512	1.04375	0.970511	1.07979	1.04119	0.939091	1.01981	1.00003	1.07976	0.384811
B6TBM1	Alpha-soluble NSF attachment protein OS=Zea mays GN=100282813 PE=2 SV=1 - [B6TBM1_MAIZE]	49.83	12	12	49	289	32.3772	5.17334	0.953133	1.02003	1.07853	1.01723	1.07367	1.01654	1.05434	1.04818	0.970471	0.481442
A0A1D6LIK1	Peptidyl-prolyl cis-trans isomerase OS=Zea mays GN=ZEAMMB73_Zm00001d035761 PE=3 SV=1 - [A0A1D6LIK1_MAIZE]	49.8	3	9	61	251	26.4275	9.33447	1.14636	0.970344	1.06581	1.06084	0.917392	1.01716	0.989228	0.974593	1.08849	0.217076
B4FSW0	40S ribosomal protein S10-1 OS=Zea mays GN=100276789 PE=2 SV=1 - [B4FSW0_MAIZE]	49.72	1	8	95	179	19.9261	9.77393	0.499964	0.982709	0.853117	0.778596	1.14756	0.973996	1.02346	1.04834	0.742696	0.153112
Q43863	Annexin OS=Zea mays PE=2 SV=2 - [Q43863_MAIZE]	49.68	12	14	64	314	35.5385	7.54736	1.28983	1.04864	1.08502	1.14116	0.964791	1.03118	1.06043	1.0188	1.1201	0.2019
B6TMH0	60S ribosomal protein L27 OS=Zea mays PE=2 SV=1 - [B6TMH0_MAIZE]	49.64	1	7	58	137	15.5937	10.4771		1.11431	1.12344	1.11887		0.794838	1.04284	0.918841	1.2177	0.248276
A0A1D6I2X6	Voltage-dependent anion channel protein1b OS=Zea mays GN=541795 PE=4 SV=1 - [A0A1D6I2X6_MAIZE]	49.64	3	11	62	276	29.6443	8.23584	1.44737	1.0597	1.03154	1.17954	0.975983	0.974151	0.949053	0.966396	1.22055	0.188068
B8QUZ0	Chitinase OS=Zea mays subsp. parviglumis GN=chiA PE=4 SV=1 - [B8QUZ0_ZEAMP]	49.64	1	11	796	278	29.1436	7.79639	2.12842	1.00642	1.43582	1.52355	0.485826	0.971403	0.863312	0.773514	1.96965	0.104549
A0A1D6GK62	Proteasome subunit beta type OS=Zea mays GN=ZEAMMB73_Zm00001d013505 PE=3 SV=1 - [A0A1D6GK62_MAIZE]	49.49	2	8	41	196	21.5051	5.90967	0.856515	0.980537	1.05879	0.965281	1.14446	1.2542	1.03726	1.14531	0.842813	0.104329
P49353	Farnesyl pyrophosphate synthase OS=Zea mays GN=FPS PE=2 SV=1 - [FPPS_MAIZE]	49.43	12	16	189	350	39.9882	5.2749	0.856198	1.0181	1.0588	0.977701	1.14607	1.07044	1.07951	1.09868	0.88989	0.142159
C0PK64	Nucleoside diphosphate kinase OS=Zea mays PE=2 SV=1 - [C0PK64_MAIZE]	49.38	2	8	59	162	18.0484	6.55127	1.4984	1.04832	1.44786	1.33153	1.04051	1.08621	1.22226	1.11633	1.19277	0.230939
A0A1D6FHT8	ATP-citrate synthase beta chain protein 2 OS=Zea mays GN=ZEAMMB73_Zm00001d009127 PE=4 SV=1 - [A0A1D6FHT8_MAIZE]	49.34	4	23	111	608	65.934	7.6499	0.825214	1.06212	0.944409	0.943915	0.859544	0.86549	0.947183	0.890739	1.0597	0.51215
B4FDT0	40S ribosomal protein S20 OS=Zea mays GN=100194044 PE=2 SV=1 - [B4FDT0_MAIZE]	49.22	4	7	49	128	13.9934	9.43701	1.0195	0.96792	1.02913	1.00552	1.02287	1.047	1.01857	1.02948	0.976724	0.316782
B6T769	60S ribosomal protein L7a OS=Zea mays GN=100282418 PE=2 SV=1 - [B6T769_MAIZE]	49.22	6	20	144	258	29.3845	10.3452	0.882657	1.0219	0.937023	0.947192	0.924221	0.874562	0.861718	0.886834	1.06806	0.24892
B6SIQ7	40S ribosomal protein S20 OS=Zea mays PE=2 SV=1 - [B6SIQ7_MAIZE]	49.21	1	7	56	126	13.8835	9.46631	1.45001		0.989735	1.21987	1.18293		1.02356	1.10324	1.10572	0.679268
A0A1D6JW41	40S ribosomal protein S20-1 OS=Zea mays GN=103633583 PE=3 SV=1 - [A0A1D6JW41_MAIZE]	49.21	1	7	57	126	13.8156	9.46631	1.41093	0.957878	0.974672	1.11449	1.05335	0.970107	1.07434	1.0326	1.07931	0.617905
A0A1D6IKV5	TolB protein-related OS=Zea mays GN=103633477 PE=4 SV=1 - [A0A1D6IKV5_MAIZE]	49.18	23	23	143	667	72.134	6.27783	1.19146	0.9858	0.967224	1.04816	0.975434	0.979178	0.980707	0.97844	1.07126	0.386909
Q6VWE9	O-methyltransferase (Fragment) OS=Zea mays GN=comt PE=3 SV=1 - [Q6VWE9_MAIZE]	49.16	13	13	50	358	38.8263	5.77002	1.07186	0.924763	0.929667	0.97543	1.06803	1.03935	1.05353	1.05364	0.925775	0.185296
B4FA06	APx4-Peroxisomal Ascorbate Peroxidase OS=Zea mays PE=2 SV=1 - [B4FA06_MAIZE]	49.13	14	14	51	289	31.6704	7.95752	0.826596	1.02917	1.03742	0.964396	1.00131	0.950812	0.964666	0.972262	0.99191	0.916616
B6SIM9	60S ribosomal protein L17 OS=Zea mays PE=2 SV=1 - [B6SIM9_MAIZE]	49.12	1	8	22	171	19.3662	10.1401	0.984429	1.01272	1.08679	1.02798	0.981057	0.842574	0.971726	0.931786	1.10324	0.150095
B6T4G7	Fibrillarin-2 OS=Zea mays PE=2 SV=1 - [B6T4G7_MAIZE]	49.03	12	12	43	308	32.3338	10.1401	0.932125	1.01286	0.934928	0.959972	0.961531	0.963068	0.951169	0.958589	1.00144	0.961201
A0A096PQR7	Cytochrome P450 CYP74A19 OS=Zea mays GN=ZEAMMB73_Zm00001d028282 PE=4 SV=1 - [A0A096PQR7_MAIZE]	48.96	7	21	151	482	53.0194	7.82568	1.04182	1.09178	0.968906	1.03417	0.879459	0.828626	0.977352	0.895146	1.15531	0.0692264
A0A1D6PDS3	Protein TOC75-3 chloroplastic OS=Zea mays GN=100501833 PE=4 SV=1 - [A0A1D6PDS3_MAIZE]	48.91	7	31	125	826	89.1872	7.75244	1.21842	0.993013	0.957198	1.05621	1.04261	1.0774	1.05253	1.05751	0.998769	0.988152
P33627	Tubulin alpha-6 chain OS=Zea mays GN=TUBA6 PE=2 SV=1 - [TBA6_MAIZE]	48.67	4	19	178	450	49.5674	5.05908	1.16341	1.00419	0.952861	1.04015	1.10191	1.00786	1.09831	1.06936	0.972689	0.69977
A0A1D6QCF7	T-complex protein 1 subunit alpha OS=Zea mays GN=100283716 PE=3 SV=1 - [A0A1D6QCF7_MAIZE]	48.67	5	20	95	489	52.8978	5.5415	1.25785	0.97484	1.04259	1.09176	0.923376	1.03407	1.00222	0.986559	1.10664	0.314038
B4F9B2	Acetyl-CoA acetyltransferase, cytosolic 1 OS=Zea mays GN=100282283 PE=2 SV=1 - [B4F9B2_MAIZE]	48.63	9	16	70	401	41.1623	6.55127	0.93183	1.06092	0.991368	0.994708	0.958096	1.02241	0.992749	0.991084	1.00366	0.934894
B4FR03	Nucleic acid-binding OB-fold-like protein OS=Zea mays GN=100272828 PE=2 SV=1 - [B4FR03_MAIZE]	48.63	5	6	21	146	15.5522	9.18799	1.12578	1.06637	1.05433	1.08216	1.08324	1.15459	0.980188	1.07267	1.00884	0.872
A0A1D6KPH6	Aminoaldehyde dehydrogenase 1b OS=Zea mays GN=ZEAMMB73_Zm00001d032257 PE=3 SV=1 - [A0A1D6KPH6_MAIZE]	48.62	5	17	93	506	55.045	5.32568	0.740896	1.00368	1.07961	0.941396	0.947024	0.934815	0.988825	0.956888	0.98381	0.888703
B6T4E7	40S ribosomal protein S6 OS=Zea mays PE=2 SV=1 - [B6T4E7_MAIZE]	48.61	1	14	155	251	28.5885	10.7114	0.75761	1.09193	1.05482	0.96812	0.809898	0.733123	0.771317	0.771446	1.25494	0.142968
B4FUW2	Ribosomal protein L15 OS=Zea mays GN=100284349 PE=2 SV=1 - [B4FUW2_MAIZE]	48.53	2	11	61	204	24.3433	11.6343	1.17187	0.961506	1.00546	1.04628	1.01579	0.883664	0.930526	0.943326	1.10913	0.240913
B4G0Z7	Uncharacterized protein OS=Zea mays PE=2 SV=1 - [B4G0Z7_MAIZE]	48.5	5	5	29	167	17.738	8.14795	0.996488	1.0263	0.961914	0.994901	0.676153	0.926153	0.854715	0.819007	1.21477	0.0833818
A0A1D6PW12	60S ribosomal protein L34-3 OS=Zea mays GN=ZEAMMB73_Zm00001d049552 PE=4 SV=1 - [A0A1D6PW12_MAIZE]	48.39	1	5	57	93	10.497	10.9751	0.695096	1.08863	0.775061	0.852928	0.768371	0.649037	0.698519	0.705309	1.2093	0.302972
A0A1D6QSB0	Glyceraldehyde-3-phosphate dehydrogenase OS=Zea mays GN=ZEAMMB73_Zm00001d053798 PE=3 SV=1 - [A0A1D6QSB0_MAIZE]	48.38	2	14	146	370	39.2359	6.69775	1.00167	0.855603	1.00895	0.955408	0.999987	1.0884	1.13213	1.07351	0.889988	0.135446
C0HFD0	1,2-dihydroxy-3-keto-5-methylthiopentene dioxygenase OS=Zea mays PE=2 SV=1 - [C0HFD0_MAIZE]	48.3	10	10	46	176	20.7139	4.90674	0.915607	0.991269	1.06294	0.989939	0.988583	0.998087	1.0343	1.00699	0.983067	0.722603
B6SST9	ATP synthase delta chain OS=Zea mays PE=2 SV=1 - [B6SST9_MAIZE]	48.28	3	5	23	203	21.2693	6.0874	0.47427	1.07332	0.999143	0.848913	1.06225	0.896372	0.960536	0.973053	0.872422	0.558266
B6TBV6	Ribosomal protein L37 OS=Zea mays PE=2 SV=1 - [B6TBV6_MAIZE]	48.24	7	7	24	85	9.93422	12.0151	0.851865	1.08801	0.937037	0.958972	0.854666	0.714792	0.802264	0.790574	1.21301	0.103685
B6T8F6	Uncharacterized protein OS=Zea mays GN=ZEAMMB73_Zm00001d035637 PE=2 SV=1 - [B6T8F6_MAIZE]	48.21	3	3	4	56	6.89357	10.1108	0.890996	1.15872	1.20387	1.08453	0.722433	0.846045	0.95326	0.840579	1.29022	0.108067
B6TNP4	Histone H1 OS=Zea mays PE=2 SV=1 - [B6TNP4_MAIZE]	47.99	9	11	56	273	27.8843	10.77	0.705564	1.038	1.19692	0.980161	1.00953	1.13605	0.920061	1.02188	0.959173	0.80447
A0A1D6I845	Proteasome subunit beta type OS=Zea mays GN=103632974 PE=3 SV=1 - [A0A1D6I845_MAIZE]	47.96	1	8	44	221	24.3112	6.88818	0.919337	1.00445	0.94891	0.957566	0.983162	0.972977	1.05746	1.00453	0.953244	0.267461
B6SHM7	40S ribosomal protein S7 OS=Zea mays GN=100193269 PE=2 SV=1 - [B6SHM7_MAIZE]	47.92	6	11	99	192	22.198	9.74463	1.10878	1.02251	0.979969	1.03709	0.924015	0.939695	0.94239	0.935367	1.10875	0.0567239
Q5GAU1	Putative alanine aminotransferase OS=Zea mays GN=C9009 PE=4 SV=1 - [Q5GAU1_MAIZE]	47.87	12	19	120	516	56.4187	5.64307	1.05436	0.985092	1.04244	1.0273	1.02256	1.04822	1.04733	1.03937	0.988384	0.627048
B6SUD1	Alcohol dehydrogenase 2 OS=Zea mays GN=ZEAMMB73_Zm00001d049059 PE=2 SV=1 - [B6SUD1_MAIZE]	47.76	9	14	167	379	41.0397	6.06201	1.02581	1.1229	1.08922	1.07931	1.13581	0.891784	1.0565	1.02803	1.04988	0.543355
Q9ZTT0	6-phosphogluconate dehydrogenase isoenzyme B (Fragment) OS=Zea mays PE=2 SV=1 - [Q9ZTT0_MAIZE]	47.75	1	6	57	178	18.9317	5.99854	1.00847	1.14473	1.02339	1.05886	0.930738	0.848731	0.983759	0.921076	1.14959	0.07754
P27923	Ubiquitin-40S ribosomal protein S27a OS=Zea mays GN=UBF9 PE=2 SV=2 - [RS27A_MAIZE]	47.74	1	10	106	155	17.6705	9.80322	0.662604	1.1153	1.00265	0.92685	0.735415	0.653931	0.76324	0.717529	1.29173	0.209097
C0PLN9	D-3-phosphoglycerate dehydrogenase OS=Zea mays GN=100280735 PE=2 SV=1 - [C0PLN9_MAIZE]	47.71	3	21	113	612	63.884	7.28369	0.834391	0.993376	1.13816	0.988641	1.12248	1.00174	0.95477	1.02633	0.963276	0.72781
B4FCK9	60S ribosomal protein L22-2 OS=Zea mays GN=100192778 PE=2 SV=1 - [B4FCK9_MAIZE]	47.69	2	6	64	130	14.4937	9.5542	0.507491	1.0784	1.2636	0.949832	0.979675	0.770427	0.847793	0.865965	1.09685	0.739838
B4FQW0	Stem-specific protein TSJT1 OS=Zea mays PE=2 SV=1 - [B4FQW0_MAIZE]	47.66	4	7	33	235	24.6506	5.37646	0.754702	1.29922	1.02461	1.02618	1.11997	0.912687	0.938621	0.990427	1.03609	0.84388
B6T0Z9	60S ribosomal protein L27a-3 OS=Zea mays PE=2 SV=1 - [B6T0Z9_MAIZE]	47.59	1	7	98	145	16.0258	10.6821	0.67164	1.09136	0.922107	0.895034	0.736284	0.672796	0.807072	0.738717	1.21161	0.288846
B4G0Z5	60S ribosomal protein L27a-3 OS=Zea mays GN=100286357 PE=2 SV=1 - [B4G0Z5_MAIZE]	47.59	1	7	95	145	16.0418	10.6821	0.664412	1.12713	1.05068	0.947409	0.94702	0.652338	0.885477	0.828278	1.14383	0.519759
B4FN97	Isocitrate dehydrogenase [NADP] OS=Zea mays PE=2 SV=1 - [B4FN97_MAIZE]	47.47	8	20	120	415	46.2225	6.69775	0.615595	0.959139	0.890983	0.821906	0.963658	0.942651	1.03983	0.982046	0.836932	0.216012
B4FFZ7	60S ribosomal protein L32-1 OS=Zea mays GN=100280220 PE=2 SV=1 - [B4FFZ7_MAIZE]	47.37	3	5	24	133	15.7577	10.4917	0.899779	1.03902	1.01345	0.984085	0.918106	0.810581	0.797756	0.842148	1.16854	0.0685387
B4FAF8	Alba DNA/RNA-binding protein OS=Zea mays GN=103649688 PE=2 SV=1 - [B4FAF8_MAIZE]	47.26	2	8	40	146	15.706	5.22412	1.16922	1.00677	1.02327	1.06642	0.862375	1.03074	0.897124	0.930081	1.14659	0.134369
A0A1D6H6Z2	Acetyltransferase component of pyruvate dehydrogenase complex OS=Zea mays GN=541781 PE=3 SV=1 - [A0A1D6H6Z2_MAIZE]	47.26	7	17	55	419	45.1523	5.49072	1.18989	0.949441	1.03757	1.05897	1.08669	1.07224	1.09477	1.08457	0.976393	0.734998
A0A1D6JT91	Methionine--tRNA ligase cytoplasmic OS=Zea mays GN=103632740 PE=3 SV=1 - [A0A1D6JT91_MAIZE]	47.25	8	26	77	726	81.096	6.85889	1.18876	0.994042	1.00129	1.06136	1.00289	0.988219	1.04935	1.01349	1.04724	0.510443
A0A1D6I264	Galactose mutarotase-like superfamily protein OS=Zea mays GN=100273735 PE=4 SV=1 - [A0A1D6I264_MAIZE]	47.22	2	2	3	36	4.22708	4.55127	1.23384	0.993973		1.11391	0.884292	0.984376		0.934334	1.19219	0.301135
A0A1D6HNF7	Aspartate aminotransferase chloroplastic OS=Zea mays GN=ZEAMMB73_Zm00001d018386 PE=4 SV=1 - [A0A1D6HNF7_MAIZE]	47.2	17	17	87	411	45.4881	6.27783	0.864853	1.04714	1.03486	0.982286	0.906309	0.926404	0.978851	0.937188	1.04812	0.511581
A0A1D6MM98	Bowman-Birk type wound-induced proteinase inhibitor WIP1 OS=Zea mays GN=ZEAMMB73_Zm00001d040027 PE=4 SV=1 - [A0A1D6MM98_MAIZE]	47.19	1	4	54	89	9.57578	8.77783	0.672768	0.887827	0.928759	0.829784	0.768823	0.905359	0.944558	0.872914	0.950592	0.675273
B8A0Q6	Succinate dehydrogenase [ubiquinone] flavoprotein subunit, mitochondrial OS=Zea mays GN=100279930 PE=2 SV=1 - [B8A0Q6_MAIZE]	47.17	19	19	99	619	67.9266	6.45557	0.95595	1.03111	0.988594	0.991883	1.04117	0.974963	0.981259	0.999131	0.992746	0.822752
A0A1D6QMX9	26S proteasome non-ATPase regulatory subunit 3 homolog A OS=Zea mays GN=ZEAMMB73_Zm00001d053232 PE=4 SV=1 - [A0A1D6QMX9_MAIZE]	47.15	3	19	66	473	53.5638	7.79639	0.786332	1.02188	1.09204	0.966748	1.05707	1.01387	1.08725	1.05273	0.918323	0.416036
Q9SYS1	Beta-amylase OS=Zea mays GN=Amy2 PE=3 SV=1 - [Q9SYS1_MAIZE]	47.13	18	18	90	488	55.1291	5.03369	0.985087	1.0179	1.10007	1.03435	1.02267	0.814706	0.763552	0.866977	1.19305	0.12446
B4FSN1	Thiolase1 OS=Zea mays GN=101202696 PE=2 SV=1 - [B4FSN1_MAIZE]	47.13	6	13	62	401	41.0963	6.68311	1.22676	1.09	0.961716	1.09282	0.866661	0.96281	0.983048	0.937506	1.16567	0.140004
B4FWR7	60S ribosomal protein L13 OS=Zea mays GN=100273645 PE=2 SV=2 - [B4FWR7_MAIZE]	47.12	2	8	95	208	23.9222	10.8433	1.51209	1.00311	1.09314	1.20278	0.878187	0.973102	0.910808	0.920699	1.30638	0.151259
A3KLI0	RAB17 protein OS=Zea mays GN=rab17 PE=3 SV=1 - [A3KLI0_MAIZE]	47.02	4	5	74	168	17.0511	8.85107	0.95545	0.974639	1.11652	1.01554	0.823144	1.01995	0.891475	0.911523	1.11411	0.24742
B6UFQ0	Proteasome subunit alpha type OS=Zea mays GN=100383475 PE=2 SV=1 - [B6UFQ0_MAIZE]	46.99	1	11	59	249	27.2498	6.354	1.12693	0.809793	0.9529	0.963208	1.07304	0.910674	0.998403	0.994039	0.968985	0.779607
B4FTJ6	Mitochondrial phosphate carrier protein 3 mitochondrial OS=Zea mays GN=103627788 PE=2 SV=1 - [B4FTJ6_MAIZE]	46.99	15	15	99	366	38.575	9.18799	0.977347	0.995393	0.916792	0.963177	0.986841	0.914808	0.975191	0.958947	1.00441	0.903033
B4G1M9	Serine/threonine-protein phosphatase OS=Zea mays GN=100381284 PE=2 SV=1 - [B4G1M9_MAIZE]	46.91	5	10	40	307	35.1831	5.32568	1.12292	1.01486	0.964481	1.03408	1.06397	1.00129	1.06687	1.04404	0.99046	0.855796
C0P8C6	T-complex protein 1 subunit theta OS=Zea mays GN=100382493 PE=2 SV=1 - [C0P8C6_MAIZE]	46.9	3	23	104	548	58.9433	5.42725	0.783484	0.975977	0.903094	0.887518	1.04097	1.01498	1.04215	1.0327	0.859414	0.0629217
C0P4T5	Aspartate--tRNA ligase 2 cytoplasmic OS=Zea mays GN=100283444 PE=2 SV=1 - [C0P4T5_MAIZE]	46.89	7	21	75	546	60.7581	6.40479	1.38601	1.00527	1.12683	1.17271	0.999338	1.03726	0.972575	1.00306	1.16913	0.210404
B4F8E3	Electron transfer flavoprotein subunit alpha mitochondrial OS=Zea mays GN=100191322 PE=2 SV=1 - [B4F8E3_MAIZE]	46.89	11	11	32	354	37.0344	7.00537	0.946898	1.0654	1.09624	1.03618	1.01624	0.903318	0.965387	0.961647	1.0775	0.254145
A0A1D6ECC9	Dihydrolipoyllysine-residue succinyltransferase component of 2-oxoglutarate dehydrogenase complex OS=Zea mays GN=100284269 PE=4 SV=1 - [A0A1D6ECC9_MAIZE]	46.85	2	15	100	365	39.6818	6.31592	1.06251	1.02712	1.02136	1.037	1.02326	0.955459	0.999276	0.992665	1.04466	0.13416
B6T191	Translation machinery associated TMA7 OS=Zea mays GN=ZEAMMB73_Zm00001d014519 PE=2 SV=1 - [B6T191_MAIZE]	46.77	3	3	5	62	6.71376	9.87646		1.32536	1.02265	1.174		0.613535	0.816865	0.7152	1.6415	0.128243
B4FQ28	Ras-related protein RABA1f OS=Zea mays GN=100272710 PE=2 SV=1 - [B4FQ28_MAIZE]	46.76	5	10	43	216	23.9641	5.89697	1.31531	0.941996	0.978889	1.07873	1.06474	1.1512	1.12338	1.11311	0.969114	0.791198
B6TFB6	Stress responsive protein OS=Zea mays PE=2 SV=1 - [B6TFB6_MAIZE]	46.73	5	10	88	199	22.1377	7.41553	0.920328	0.879384	0.744145	0.847952	0.727343	0.8621	0.994713	0.861385	0.984405	0.893005
K7TFB6	ABA-responsive protein OS=Zea mays GN=100285725 PE=4 SV=1 - [K7TFB6_MAIZE]	46.69	10	10	33	272	29.1564	6.72705	1.00853	0.987912	1.1317	1.04272	0.87901	0.968318	0.913669	0.920332	1.13298	0.0777274
B4F9U9	Hydroxyproline-rich glycoprotein family protein OS=Zea mays GN=100272926 PE=2 SV=1 - [B4F9U9_MAIZE]	46.65	14	20	283	448	49.33	6.94678	0.958862	0.90001	0.894563	0.917812	0.953314	1.06568	1.18574	1.06825	0.859177	0.0987467
B6SZS2	40S ribosomal protein S9 OS=Zea mays GN=100192774 PE=2 SV=1 - [B6SZS2_MAIZE]	46.63	1	10	66	193	22.5331	10.2134	0.961459	1.07583	1.13971	1.059	0.936644	0.938991	0.90881	0.928148	1.14098	0.0691434
B6TH64	40S ribosomal protein S9 OS=Zea mays GN=100283332 PE=2 SV=1 - [B6TH64_MAIZE]	46.63	1	10	64	193	22.5031	10.2866	0.985288	1.05072	0.90584	0.980615	1.00617	0.991472	1.06551	1.02105	0.9604	0.443566
B6EBQ2	Indole-3-acetic acid amido synthetase OS=Zea mays GN=GH3 PE=2 SV=1 - [B6EBQ2_MAIZE]	46.56	5	19	52	610	66.8766	5.93506	1.57481	1.19889	1.15023	1.30798	0.930818	0.8808	0.983906	0.931841	1.40365	0.0520565
B6UHU1	Catalase OS=Zea mays GN=100857004 PE=2 SV=1 - [B6UHU1_MAIZE]	46.54	16	18	198	492	56.7202	7.40088	0.849336	1.0654	0.993547	0.969428	1.04738	0.935641	0.962179	0.981732	0.987467	0.872462
B4FIE9	S-adenosylmethionine synthase OS=Zea mays GN=100194360 PE=2 SV=2 - [B4FIE9_MAIZE]	46.45	6	12	53	394	42.7455	5.93506	1.13925	0.941916	0.913491	0.99822	0.8086	0.882481	0.848657	0.846579	1.17912	0.110252
A0A1D6KFZ0	Sulfurtransferase OS=Zea mays GN=100275494 PE=4 SV=1 - [A0A1D6KFZ0_MAIZE]	46.44	13	13	49	407	43.1934	7.09326	1.07585	1.00595	1.03167	1.03783	1.0437	1.01302	1.0356	1.03078	1.00684	0.768467
A0A1D6JSN1	T-complex protein 1 subunit gamma OS=Zea mays GN=100285961 PE=3 SV=1 - [A0A1D6JSN1_MAIZE]	46.42	4	25	107	558	60.6949	6.68311	0.963391	1.00228	0.93083	0.965502	0.969078	0.940094	0.990299	0.966491	0.998977	0.970645
A0A1D6JI62	Stem-specific protein TSJT1 OS=Zea mays GN=ZEAMMB73_Zm00001d026632 PE=4 SV=1 - [A0A1D6JI62_MAIZE]	46.42	12	12	96	265	27.9137	7.69385	1.06318	1.01305	1.0678	1.04801	1.02487	1.07241	1.07508	1.05745	0.991069	0.713381
A0A1D6MXK3	Jasmonate-induced protein OS=Zea mays GN=ZEAMMB73_Zm00001d041663 PE=4 SV=1 - [A0A1D6MXK3_MAIZE]	46.41	7	7	12	209	23.0131	9.15869	0.741963	0.827513	0.76728	0.778918	0.61559	0.385126	0.662399	0.554372	1.40505	0.0658822
B6UD55	NADH-ubiquinone oxidoreductase 19 kDa subunit OS=Zea mays PE=2 SV=1 - [B6UD55_MAIZE]	46.36	4	4	6	110	12.4189	6.50732	0.971771	0.989822	1.08445	1.01535	1.03536	1.08992	0.99745	1.04091	0.975443	0.592911
Q2XX37	Non-specific lipid-transfer protein OS=Zea mays subsp. parviglumis GN=plt2 PE=3 SV=1 - [Q2XX37_ZEAMP]	46.22	2	4	118	119	11.5057	8.90967	1.44548	1.02213	1.10948	1.19236	0.6555	0.911121	0.856054	0.807558	1.47651	0.0629823
B6TQB3	Ran-binding protein 1 OS=Zea mays GN=100284131 PE=2 SV=1 - [B6TQB3_MAIZE]	46.19	4	9	33	210	23.1554	4.80518	1.03131	1.00201	1.01792	1.01708	1.00278	1.15632	1.0357	1.06494	0.955063	0.370106
Q5EUD6	Protein disulfide isomerase OS=Zea mays GN=PDIL2-2 PE=2 SV=1 - [Q5EUD6_MAIZE]	46.17	11	14	57	366	40.0317	6.72705	0.976788	0.986036	0.969776	0.977533	0.918248	0.985659	0.947694	0.950534	1.02841	0.249777
Q42376	Late embryogenesis abundant protein, group 3 OS=Zea mays GN=MGL3 PE=2 SV=1 - [LEA3_MAIZE]	46.15	1	11	91	221	22.7451	8.83643		1.25247	1.76321	1.50784		0.902764	0.668568	0.785666	1.91918	0.123842
B6SHY0	ATOZI1 OS=Zea mays GN=100284990 PE=2 SV=1 - [B6SHY0_MAIZE]	46.15	4	4	11	78	8.55631	8.79248	0.769691	0.958648	0.783038	0.837126	0.937234	0.952924	0.978762	0.956306	0.875374	0.12728
A0A1D6GWE1	Shepherd-like1 OS=Zea mays GN=100279926 PE=3 SV=1 - [A0A1D6GWE1_MAIZE]	46.04	6	37	229	808	92.817	4.99561	1.1655	0.932849	1.07145	1.0566	1.09024	1.03714	1.07094	1.06611	0.99108	0.897524
C0PGE4	Alpha-amylase OS=Zea mays GN=100383492 PE=2 SV=1 - [C0PGE4_MAIZE]	46.03	14	16	105	441	48.385	6.82959	0.948127	0.940405	0.886241	0.924925	0.805384	1.12071	1.18457	1.03689	0.89202	0.399386
B6T281	40S ribosomal protein S14 OS=Zea mays PE=2 SV=1 - [B6T281_MAIZE]	46	3	6	91	150	16.3756	10.5503	1.22781	0.983444	1.03746	1.08291	1.01865	1.02875	1.02208	1.02316	1.05839	0.465674
B4FRI1	Phosphoserine aminotransferase OS=Zea mays GN=ZEAMMB73_Zm00001d027727 PE=2 SV=1 - [B4FRI1_MAIZE]	45.88	17	17	98	425	44.8399	8.30908	0.924133	1.08681	1.02247	1.01114	1.01338	0.887644	0.966899	0.955976	1.0577	0.409022
B4FYX0	Transcription factor Pur-alpha 1 OS=Zea mays GN=100274069 PE=2 SV=1 - [B4FYX0_MAIZE]	45.78	5	11	44	308	33.4679	6.06201	0.749008	1.01994	0.950272	0.906407	1.14449	1.04988	1.09072	1.09503	0.827745	0.092616
B6TJY4	Dihydrolipoamide acetyltransferase component of pyruvate dehydrogenase complex OS=Zea mays GN=100283617 PE=2 SV=1 - [B6TJY4_MAIZE]	45.7	19	19	63	523	56.7547	8.03076	0.904378	1.0296	1.03813	0.990703	0.83376	0.887766	0.952221	0.891249	1.11159	0.145673
A0A1D6JW40	Chloride conductance regulatory protein ICln OS=Zea mays GN=100273863 PE=4 SV=1 - [A0A1D6JW40_MAIZE]	45.69	4	4	12	116	12.3173	4.70361	1.06654	0.959153	1.0721	1.0326	0.96153	1.14484	1.05128	1.05255	0.981045	0.772296
K7VNE0	Phosphoenolpyruvate carboxykinase homolog2 OS=Zea mays GN=ZEAMMB73_Zm00001d047893 PE=3 SV=1 - [K7VNE0_MAIZE]	45.68	24	25	123	659	72.5244	6.75635	1.14702	1.05858	0.997516	1.06771	0.955528	0.944792	0.955909	0.952076	1.12145	0.0566873
B4FHM5	60S ribosomal protein L37a OS=Zea mays GN=100280393 PE=2 SV=1 - [B4FHM5_MAIZE]	45.65	6	6	23	92	10.2364	10.2866	0.93199	1.06261	1.06772	1.02077	0.972036	0.854151	0.865528	0.897238	1.13768	0.100868
A0A1D6F4V9	26S proteasome regulatory subunit 4 homolog A OS=Zea mays GN=ZEAMMB73_Zm00001d007215 PE=3 SV=1 - [A0A1D6F4V9_MAIZE]	45.64	7	18	82	447	49.4499	6.21436	1.05064	0.946415	1.02003	1.00569	0.954723	1.00171	1.0295	0.995311	1.01043	0.797438
B4FQL5	T-complex protein 1 subunit epsilon OS=Zea mays GN=100282671 PE=2 SV=1 - [B4FQL5_MAIZE]	45.61	2	23	87	535	59.0336	5.8335		0.944238	0.934474	0.939356		1.07867	0.96141	1.02004	0.9209	0.303842
A0A1D6N2W9	Mitochondrial import receptor subunit TOM20-4 OS=Zea mays GN=100281827 PE=4 SV=1 - [A0A1D6N2W9_MAIZE]	45.61	6	7	20	171	18.9592	4.61475	1.16029	0.922303	0.892784	0.991794	1.03666	1.04278	1.0318	1.03708	0.956332	0.621368
B6TIP7	Peptidyl-prolyl cis-trans isomerase OS=Zea mays GN=100283475 PE=2 SV=1 - [B6TIP7_MAIZE]	45.58	1	10	107	215	23.064	9.56885	1.49017	0.991017	1.26088	1.24736	0.913612	0.976698	0.928184	0.939498	1.32768	0.101827
P46252	60S acidic ribosomal protein P2A OS=Zea mays GN=RPP2A PE=1 SV=3 - [RLA2A_MAIZE]	45.54	1	3	58	112	11.3556	4.28467	0.764904	0.98609	0.861945	0.87098	0.971616	0.987044	0.993404	0.984021	0.885123	0.153747
B4FI88	60S acidic ribosomal protein P2-5 OS=Zea mays GN=100194313 PE=2 SV=1 - [B4FI88_MAIZE]	45.54	1	3	56	112	11.3216	4.28467	0.665224	0.983901	0.88922	0.846115	0.94862	0.943368	1.05168	0.981222	0.862308	0.251395
B4F848	20 kDa chaperonin chloroplastic OS=Zea mays GN=100191248 PE=2 SV=1 - [B4F848_MAIZE]	45.53	6	8	30	246	25.7388	8.47021	0.707117	0.990922	0.899584	0.865874	0.987227	0.987102	0.985838	0.986722	0.877526	0.222028
B6TWN7	Elongation factor 1-alpha OS=Zea mays GN=100284707 PE=2 SV=1 - [B6TWN7_MAIZE]	45.41	4	17	453	447	49.2517	9.0708	1.71551	0.976118	1.08479	1.25881	0.897374	0.906988	0.968142	0.924168	1.3621	0.221934
A0A1D6F1R2	Formate dehydrogenase chloroplastic/mitochondrial OS=Zea mays GN=ZEAMMB73_Zm00001d006877 PE=3 SV=1 - [A0A1D6F1R2_MAIZE]	45.39	1	13	146	282	31.1821	7.26904	0.71259		0.84853	0.78056	1.0386		1.09828	1.06844	0.73056	0.0605178
Q43712	Calcium-binding protein OS=Zea mays GN=CRT1 PE=2 SV=1 - [Q43712_MAIZE]	45.37	19	19	109	421	47.9831	4.64014	0.735815	1.01624	0.899582	0.88388	1.04861	0.951836	0.983178	0.994543	0.88873	0.268463
A0A1D6LKF6	Serine/threonine-protein phosphatase 2A 65 kDa regulatory subunit A beta isoform OS=Zea mays GN=732740 PE=4 SV=1 - [A0A1D6LKF6_MAIZE]	45.32	2	19	107	587	65.5852	5.07178	0.699922	1.14881	0.979481	0.942738	1.09551	0.982376	1.02938	1.03575	0.910194	0.528494
A0A1D6NYF1	Restorer of fertility2 OS=Zea mays GN=732806 PE=3 SV=1 - [A0A1D6NYF1_MAIZE]	45.21	17	20	121	511	55.6588	6.48096	0.928207	0.98783	0.999082	0.971706	0.885241	0.926532	0.984136	0.93197	1.04264	0.333254
A0A1D6PHI2	Peptidase beta subunit OS=Zea mays GN=ZEAMMB73_Zm00001d048102 PE=3 SV=1 - [A0A1D6PHI2_MAIZE]	45.21	8	17	85	480	53.3919	5.73193	1.06352	1.04838	1.05991	1.05727	1.00454	0.97686	1.04377	1.00839	1.04847	0.0703542
B6TPR6	Electron transfer flavoprotein beta-subunit OS=Zea mays GN=100284068 PE=2 SV=1 - [B6TPR6_MAIZE]	45.1	9	9	25	255	27.5479	7.76709	1.0363	1.02341	1.13492	1.06488	1.12256	1.051	1.01073	1.06143	1.00325	0.94624
B6UC34	Glutaminyl-tRNA synthetase OS=Zea mays GN=100285944 PE=2 SV=1 - [B6UC34_MAIZE]	45.1	9	29	162	796	90.0134	6.66846	0.979581	0.99461	1.09167	1.02195	1.0875	1.01774	1.03926	1.04817	0.974993	0.554964
A0A1D6KMS8	Vignain OS=Zea mays GN=ZEAMMB73_Zm00001d031971 PE=3 SV=1 - [A0A1D6KMS8_MAIZE]	45	8	8	24	260	27.6722	5.63037	1.0888	0.93987	1.00332	1.01067	1.07503	1.0848	1.05995	1.07326	0.941679	0.225767
B4FUB4	60S acidic ribosomal protein P1 OS=Zea mays GN=100282819 PE=2 SV=1 - [B4FUB4_MAIZE]	44.95	1	2	16	109	11.0216	4.41162	0.993484	1.02298	1.04682	1.0211	0.776016	1.04657	0.970436	0.931007	1.09676	0.333687
B6T0Z6	60S acidic ribosomal protein P1 OS=Zea mays PE=2 SV=1 - [B6T0Z6_MAIZE]	44.95	1	2	13	109	10.9766	4.4624	0.880562	0.903409	0.938784	0.907585	0.895971	1.12753	0.974142	0.999214	0.908299	0.261177
B6TCZ3	Malate dehydrogenase OS=Zea mays PE=2 SV=1 - [B6TCZ3_MAIZE]	44.92	4	13	72	394	41.1087	7.73779	0.71997	0.994993	1.03664	0.917201	0.967789	0.894644	0.864387	0.90894	1.00909	0.940493
Q9SAQ3	Proliferating cell nuclear antigen OS=Zea mays GN=ZmPCNA2 PE=2 SV=1 - [Q9SAQ3_MAIZE]	44.87	10	10	38	263	29.2945	4.75439	0.882229	1.02247	0.968412	0.957704	0.998722	1.05696	0.988222	1.01463	0.943892	0.284397
A0A1D6EAC4	L-ascorbate peroxidase S chloroplastic/mitochondrial OS=Zea mays GN=100194161 PE=3 SV=1 - [A0A1D6EAC4_MAIZE]	44.73	6	11	29	275	30.5224	6.06201	1.29335	1.04082	1.04699	1.12705	0.98187	1.00915	0.919431	0.97015	1.16173	0.14671
A0A1D6E501	3-isopropylmalate dehydrogenase OS=Zea mays GN=ZEAMMB73_Zm00001d002880 PE=3 SV=1 - [A0A1D6E501_MAIZE]	44.72	3	12	69	407	42.9613	5.8335	0.995963	0.997873	1.21326	1.06903	0.888088	0.990832	0.926947	0.935289	1.143	0.161924
A0A1D6H0T6	26S proteasome non-ATPase regulatory subunit 2 homolog A OS=Zea mays GN=100384330 PE=4 SV=1 - [A0A1D6H0T6_MAIZE]	44.72	3	36	128	890	96.9261	5.36377		0.978935	0.943288	0.961111		1.02631	1.02167	1.02399	0.938595	0.0728921
B4FY32	Eukaryotic translation initiation factor 3 subunit K OS=Zea mays GN=100273909 PE=2 SV=1 - [B4FY32_MAIZE]	44.7	5	5	11	132	15.0729	6.26514	1.62193	0.973466	1.01238	1.20259	0.979684	1.06811	1.00007	1.01596	1.1837	0.427711
Q84P36	Amylose extender 1 (Fragment) OS=Zea mays subsp. parviglumis GN=ae1 PE=4 SV=1 - [Q84P36_ZEAMP]	44.6	1	4	53	139	14.6293	5.85889	0.975147	0.821092	1.0812	0.959147	0.937071	1.08065	1.21823	1.07865	0.889211	0.341734
B6SHT0	OB-fold nucleic acid binding domain containing protein OS=Zea mays GN=100280528 PE=2 SV=1 - [B6SHT0_MAIZE]	44.52	4	5	19	146	15.4872	8.71924	1.67643	1.00455	0.982658	1.22121	0.739644	0.881064	0.859044	0.826584	1.47742	0.164019
B4FSU4	SOUL heme-binding family protein OS=Zea mays GN=100273098 PE=2 SV=1 - [B4FSU4_MAIZE]	44.49	7	7	27	227	24.8627	9.26123	0.862161	1.02795	1.06671	0.985607	1.0504	0.97593	1.03787	1.0214	0.964957	0.620585
Q9SAZ6	Phosphoenolpyruvate carboxylase OS=Zea mays GN=Ppc1C PE=2 SV=1 - [Q9SAZ6_MAIZE]	44.38	7	44	238	960	109.36	6.1001	0.92599	1.10534	0.994197	1.00851	0.85279	0.809727	0.942374	0.868297	1.16148	0.0981249
B6T9C0	Putative ATPase, V1 complex, subunit B protein isoform 1 OS=Zea mays GN=100282598 PE=2 SV=1 - [B6T9C0_MAIZE]	44.35	17	17	92	487	54.0275	5.18604	0.897098	1.00753	0.933482	0.946038	1.02236	1.01004	1.02418	1.01886	0.928525	0.0905534
B8A312	Glucose-6-phosphate 1-epimerase OS=Zea mays GN=100280296 PE=2 SV=1 - [B8A312_MAIZE]	44.35	9	11	41	336	37.4159	5.33838	1.01957	1.0035	1.05106	1.02471	0.994164	0.946746	0.976335	0.972415	1.05378	0.0563666
A0A1D6FN98	Heat shock 70 kDa protein 14 OS=Zea mays GN=ZEAMMB73_Zm00001d009948 PE=3 SV=1 - [A0A1D6FN98_MAIZE]	44.3	11	36	192	833	92.2478	5.30029	1.12191	1.01847	1.01466	1.05168	1.10125	1.02456	1.07122	1.06568	0.986862	0.753457
B6TFY4	40S ribosomal protein S27 OS=Zea mays PE=2 SV=1 - [B6TFY4_MAIZE]	44.19	4	4	27	86	9.55172	8.88037	0.72914	0.964592	0.99807	0.897267	0.959295	0.976325	1.01658	0.984066	0.911797	0.371454
A0A1D6J5X9	Dihydrolipoyllysine-residue succinyltransferase component of 2-oxoglutarate dehydrogenase complex OS=Zea mays GN=ZEAMMB73_Zm00001d025258 PE=4 SV=1 - [A0A1D6J5X9_MAIZE]	44.11	1	14	97	365	39.6987	6.06201		1.02797	1.09932	1.06364		0.949187	1.01865	0.983917	1.08103	0.250468
B8A068	S-adenosylmethionine synthase OS=Zea mays GN=100279822 PE=2 SV=1 - [B8A068_MAIZE]	44.08	6	12	52	397	43.0458	5.90967	1.10194	0.979633	0.844228	0.975266	0.875769	0.873819	0.839364	0.862984	1.13011	0.210484
C0P9J6	Aminoaldehyde dehydrogenase 1 OS=Zea mays GN=100302679 PE=1 SV=1 - [C0P9J6_MAIZE]	43.96	4	16	84	505	54.8779	5.45264	0.630008	1.01709	0.937916	0.861673	0.812017	0.927479	0.923365	0.88762	0.970767	0.844445
B4FB85	Phosphotransferase OS=Zea mays GN=100192075 PE=2 SV=1 - [B4FB85_MAIZE]	43.94	17	17	29	503	54.3406	5.2749	0.841181	1.03238	1.01857	0.964044	1.0205	0.981646	1.01516	1.00577	0.958515	0.542466
B6UE05	60S ribosomal protein L7a OS=Zea mays PE=2 SV=1 - [B6UE05_MAIZE]	43.92	4	18	125	255	28.8222	10.4038	0.966031	1.0567	1.04092	1.02122	1.17345	0.769045	0.938291	0.960263	1.06348	0.639694
B7ZWT2	Uncharacterized protein OS=Zea mays PE=2 SV=1 - [B7ZWT2_MAIZE]	43.9	7	16	25	426	47.6421	5.84619	1.0787	0.999842	0.98263	1.02039	1.17448	0.940048	1.08692	1.06715	0.956183	0.564359
B4FS03	Adenine phosphoribosyltransferase 1 chloroplastic OS=Zea mays GN=ZEAMMB73_Zm00001d030895 PE=2 SV=1 - [B4FS03_MAIZE]	43.89	6	6	36	180	19.3364	5.2749	0.754899	0.952218	1.01846	0.908525	1.01342	1.03847	1.04944	1.03378	0.87884	0.191918
O81638	Pullulanase-type starch debranching enzyme OS=Zea mays GN=zpu1 PE=2 SV=1 - [O81638_MAIZE]	43.87	29	29	120	962	106.173	5.60498	0.971592	1.04421	1.0104	1.00874	1.11038	0.981695	1.01968	1.03725	0.972506	0.548407
B4FUK2	Peptidylprolyl isomerase OS=Zea mays GN=100285758 PE=2 SV=1 - [B4FUK2_MAIZE]	43.87	4	5	17	155	16.3645	8.79248	1.37843	0.945469	1.00886	1.11092	0.891599	0.974832	1.00854	0.958325	1.15923	0.335164
P09233	Superoxide dismutase [Mn] 3.1, mitochondrial OS=Zea mays GN=SODA.4 PE=2 SV=1 - [SODM1_MAIZE]	43.83	2	8	63	235	25.5292	7.7085	0.958361	0.995468	1.02853	0.994118	0.944217	1.03265	1.07634	1.01773	0.976796	0.618604
B4FBC2	GDP-mannose 35-epimerase OS=Zea mays GN=100192102 PE=2 SV=1 - [B4FBC2_MAIZE]	43.68	7	14	63	380	42.9382	6.41748	0.85326	1.02719	0.854032	0.911495	1.14355	0.953702	0.99648	1.03124	0.88388	0.215961
B6U4D6	Phenylalanine ammonia-lyase OS=Zea mays PE=2 SV=1 - [B6U4D6_MAIZE]	43.67	5	25	68	703	75.4631	6.3667	0.703357	1.05483	1.03429	0.930826	1.34464	0.903347	0.993814	1.0806	0.861398	0.443439
B4FMB3	Ribosomal protein L15 OS=Zea mays GN=100282218 PE=2 SV=1 - [B4FMB3_MAIZE]	43.63	1	10	60	204	24.3494	11.4438		1.07572	1.06739	1.07155		0.870227	0.964695	0.917461	1.16795	0.0830649
B4FWI0	60S acidic ribosomal protein P0 OS=Zea mays GN=100273601 PE=2 SV=1 - [B4FWI0_MAIZE]	43.57	2	11	106	319	34.4791	5.38916	0.75487	0.921805	0.946979	0.874551	1.00547	1.09475	1.03828	1.04617	0.835958	0.0592316
B4FNM4	60S acidic ribosomal protein P0 OS=Zea mays GN=ZEAMMB73_Zm00001d035201 PE=2 SV=1 - [B4FNM4_MAIZE]	43.57	2	11	121	319	34.4671	5.30029	0.818731	1.06428	0.965708	0.949572	0.888791	0.914467	0.932871	0.912043	1.04115	0.631915
B4FI21	ARM repeat superfamily protein OS=Zea mays GN=100194261 PE=2 SV=1 - [B4FI21_MAIZE]	43.55	4	16	56	411	47.0606	5.45264		0.980791	0.999664	0.990228		1.03108	1.12283	1.07696	0.919469	0.205285
A0A1D6ELG8	Polyadenylate-binding protein OS=Zea mays GN=ZEAMMB73_Zm00001d005276 PE=3 SV=1 - [A0A1D6ELG8_MAIZE]	43.52	12	25	139	625	67.9579	7.32764	0.978052	0.966254	1.02766	0.990655	1.14864	1.02101	1.01414	1.06127	0.933465	0.21218
B4FZU9	Dihydropyrimidine dehydrogenase (NADP(+)) chloroplastic OS=Zea mays GN=100274265 PE=2 SV=1 - [B4FZU9_MAIZE]	43.37	15	15	66	415	45.6441	6.45557	0.902755	1.0019	1.02553	0.976727	0.955238	1.00408	0.989396	0.982906	0.993714	0.885563
B6TAE2	26S proteasome non-ATPase regulatory subunit 3 OS=Zea mays PE=2 SV=1 - [B6TAE2_MAIZE]	43.29	2	18	62	492	55.7021	8.57275	1.09662	0.972384	0.998328	1.02244	1.05527	0.950557	0.997778	1.0012	1.02121	0.683778
K7TWV7	Peptidyl-prolyl cis-trans isomerase OS=Zea mays GN=103653580 PE=3 SV=1 - [K7TWV7_MAIZE]	43.27	2	7	103	171	18.274	8.17725	0.879672	1.13786	1.21862	1.07872	1.41391	0.805647	0.807385	1.00898	1.06912	0.773824
A0A1D6QNT3	Uncharacterized protein OS=Zea mays GN=ZEAMMB73_Zm00001d053308 PE=3 SV=1 - [A0A1D6QNT3_MAIZE]	43.19	8	27	144	727	78.4254	8.90967	0.703341	1.01528	0.960309	0.892975	0.968337	0.856845	0.946242	0.923808	0.966624	0.777499
B6TGG7	3-oxoacyl-[acyl-carrier-protein] synthase OS=Zea mays GN=100283265 PE=2 SV=1 - [B6TGG7_MAIZE]	43.17	4	11	45	461	48.8337	7.66455	1.26715	1.10976	1.08652	1.15447	1.0693	1.02127	1.03036	1.04031	1.10974	0.123296
A0A1D6EJE6	Clathrin heavy chain OS=Zea mays GN=100193501 PE=3 SV=1 - [A0A1D6EJE6_MAIZE]	43.16	2	58	322	1703	192.836	5.36377	0.534055	1.04971		0.791882	0.951334	1.02601		0.988672	0.800955	0.52886
A0A1D6HA45	Uncharacterized protein OS=Zea mays GN=103627244 PE=4 SV=1 - [A0A1D6HA45_MAIZE]	43.09	5	5	23	181	18.7736	6.30322	0.852467	0.862754	0.973956	0.896392	0.77094	0.834589	0.803657	0.803062	1.11622	0.0958556
C0P7D1	Plant intracellular Ras-group-related LRR protein 3 OS=Zea mays GN=100283123 PE=2 SV=1 - [C0P7D1_MAIZE]	43.03	14	14	21	502	55.2145	5.03369	1.28671	0.984484	1.0375	1.1029	0.983616	1.03207	1.05062	1.0221	1.07905	0.444245
B6TB21	Anamorsin homolog OS=Zea mays PE=2 SV=1 - [DRE2_MAIZE]	42.97	8	8	14	263	27.4701	5.2876	0.958286	1.14355	1.22788	1.10991	0.949625	0.832861	0.871178	0.884554	1.25476	0.0601406
A0A0A7DIX5	Nucleoside diphosphate kinase OS=Zea mays subsp. mays GN=ndpk1 PE=1 SV=1 - [A0A0A7DIX5_MAIZE]	42.95	6	6	99	149	16.5466	6.80029	1.1348	0.926117	1.01492	1.02528	0.963232	1.09503	1.0404	1.03289	0.992633	0.920411
A0A1D6QFP3	Clathrin heavy chain OS=Zea mays GN=103654268 PE=3 SV=1 - [A0A1D6QFP3_MAIZE]	42.95	2	58	325	1702	192.812	5.38916	1.6167	1.00221	0.886689	1.16853	1.03704	1.08095	1.02167	1.04655	1.11655	0.619897
A0A1D6LIV5	Phenylalanine--tRNA ligase beta subunit cytoplasmic OS=Zea mays GN=ZEAMMB73_Zm00001d035802 PE=4 SV=1 - [A0A1D6LIV5_MAIZE]	42.93	22	22	75	594	67.0013	5.94775	0.819844	1.00907	0.950343	0.926418	1.146	1.00933	1.04678	1.06737	0.867944	0.111359
B6TBW2	ATP synthase delta chain OS=Zea mays GN=100282837 PE=2 SV=1 - [B6TBW2_MAIZE]	42.92	12	12	68	233	25.5498	9.37842	0.84583	1.02047	0.989155	0.95182	1.09961	1.03394	1.08252	1.07202	0.887872	0.103681
C0PH34	60S ribosomal protein L6 OS=Zea mays GN=103627361 PE=2 SV=1 - [C0PH34_MAIZE]	42.92	3	10	86	219	24.2232	10.0962	0.980579	1.03511	1.12765	1.04778	0.937429	0.918323	0.936721	0.930824	1.12565	0.0543088
B8A1K8	Ferredoxin OS=Zea mays PE=2 SV=1 - [B8A1K8_MAIZE]	42.86	2	2	4	98	10.4777	4.32275	1.17186	1.06762	1.43617	1.22522	1.0406	0.87838	0.800191	0.906389	1.35176	0.071038
C0P869	Dihydroxy-acid dehydratase chloroplastic OS=Zea mays GN=100384514 PE=2 SV=1 - [C0P869_MAIZE]	42.81	1	18	82	591	63.2212	7.02002	0.594486	1.04087	0.917215	0.850856	1.08424	0.951834	0.989249	1.00844	0.843733	0.319572
A0A1D6LMW9	Endoplasmin-like protein OS=Zea mays GN=ZEAMMB73_Zm00001d036401 PE=3 SV=1 - [A0A1D6LMW9_MAIZE]	42.79	6	37	239	804	92.515	5.03369	0.885602	0.944298	1.09756	0.975821	1.01095	0.959977	0.972128	0.981018	0.994703	0.940144
B4FT80	Nucleic acid-binding OB-fold-like protein OS=Zea mays GN=100283190 PE=2 SV=1 - [B4FT80_MAIZE]	42.77	5	5	26	166	18.2485	9.42236	0.949694	1.02443	0.984044	0.986057	1.18566	1.11192	1.02633	1.10797	0.889965	0.0745593
B4FB66	40S ribosomal protein S5-2 OS=Zea mays GN=100193240 PE=2 SV=1 - [B4FB66_MAIZE]	42.71	3	8	87	199	22.1827	9.80322	1.12453	1.09236	0.994654	1.07052	0.762907	0.907238	0.992507	0.887551	1.20615	0.0777365
B6TPG0	Elongation factor Tu OS=Zea mays GN=100284040 PE=2 SV=1 - [B6TPG0_MAIZE]	42.58	4	15	36	465	50.5049	6.48096	0.982424	0.943782	1.07598	1.00073	0.878269	1.1259	1.02454	1.00957	0.991243	0.919231
P05494	ATP synthase subunit alpha, mitochondrial OS=Zea mays GN=ATPA PE=3 SV=1 - [ATPAM_MAIZE]	42.52	16	19	194	508	55.1457	6.1001	1.00801	0.968295	0.957358	0.977889	1.04307	1.00457	1.03237	1.02667	0.952487	0.063898
A0A1D6GEK0	40S ribosomal protein S23-2 OS=Zea mays GN=ZEAMMB73_Zm00001d012978 PE=3 SV=1 - [A0A1D6GEK0_MAIZE]	42.48	7	7	50	113	12.519	10.6675	0.957366	1.03294	1.07843	1.02291	1.03015	0.923518	0.942509	0.965392	1.05958	0.298826
B4G0S0	Putative ADP-ribosylation factor GTPase-activating protein AGD11 OS=Zea mays GN=100274407 PE=2 SV=1 - [B4G0S0_MAIZE]	42.44	10	19	139	476	51.2172	7.37158	0.897248	0.959875	0.999509	0.95221	0.96626	0.917648	1.00736	0.963755	0.988022	0.784494
B6T761	60S ribosomal protein L23a OS=Zea mays PE=2 SV=1 - [B6T761_MAIZE]	42.38	2	9	69	151	16.8015	10.228	0.777118	1.17445	1.09683	1.01613	0.705151	0.724584	0.689866	0.706534	1.43819	0.064144
B4FNV6	40S ribosomal protein S24 OS=Zea mays PE=2 SV=1 - [B4FNV6_MAIZE]	42.37	3	6	73	118	13.4472	9.99365	0.821191	0.974804	0.981078	0.925691	0.986918	0.950603	0.951396	0.962972	0.961285	0.525261
C0HHC4	Nucleoside diphosphate kinase OS=Zea mays GN=100381602 PE=2 SV=1 - [C0HHC4_MAIZE]	42.28	5	5	76	149	16.8197	7.50342	1.2817	0.905143	0.994137	1.06033	0.973133	1.07111	1.08407	1.04277	1.01684	0.889761
K7U9C9	Putative DEAD-box ATP-dependent RNA helicase family protein OS=Zea mays GN=ZEAMMB73_Zm00001d048924 PE=4 SV=1 - [K7U9C9_MAIZE]	42.27	19	22	69	608	64.5222	7.89893	1.04145	1.02861	0.949243	1.00643	1.07819	0.951502	1.01097	1.01356	0.992975	0.885927
C0HGT5	T-complex protein 1 subunit delta OS=Zea mays GN=100381530 PE=2 SV=1 - [C0HGT5_MAIZE]	42.24	3	19	73	535	57.6967	7.21045		0.928145	0.962717	0.945431		1.09295	0.905306	0.99913	0.946254	0.630209
B4FU37	Proteasome subunit alpha type OS=Zea mays PE=2 SV=1 - [B4FU37_MAIZE]	42.17	1	10	53	249	27.2639	6.31592	1.05454	0.988219	0.942903	0.995219	1.04631	1.13003	1.19327	1.1232	0.886054	0.0749865
B4FBV8	Eukaryotic translation initiation factor 3 subunit G OS=Zea mays GN=100192580 PE=2 SV=1 - [B4FBV8_MAIZE]	42.16	10	10	36	287	31.643	8.51416	1.06218	1.00293	1.03456	1.03322	1.06693	1.09084	1.02378	1.06052	0.974264	0.3537
A0A1D6IQ41	Clathrin heavy chain OS=Zea mays GN=ZEAMMB73_Zm00001d023218 PE=3 SV=1 - [A0A1D6IQ41_MAIZE]	41.89	2	57	323	1707	193.066	5.36377	2.13297	1.21561		1.67429	1.00335	0.859553		0.93145	1.79751	0.250733
A0A1D6MDU9	Uncharacterized protein OS=Zea mays GN=ZEAMMB73_Zm00001d039143 PE=4 SV=1 - [A0A1D6MDU9_MAIZE]	41.84	1	6	128	141	15.0795	7.82568	0.516654	1.05873	1.08526	0.886878	0.908671	0.875306	1.01755	0.933841	0.94971	0.817113
B4FCK0	USP family protein OS=Zea mays PE=2 SV=1 - [B4FCK0_MAIZE]	41.8	3	6	29	256	27.1244	5.04639	1.46584	1.06699	1.10551	1.21278	0.83101	0.988896	0.939973	0.91996	1.3183	0.0964576
B7ZWY9	Citrate synthase OS=Zea mays GN=100279573 PE=2 SV=1 - [B7ZWY9_MAIZE]	41.74	4	16	84	472	52.3972	7.86963	0.913273	0.99716	1.07816	0.996199	1.0768	0.867344	0.941196	0.961779	1.03579	0.680452
B4FAK8	Calnexin homolog2 OS=Zea mays GN=542421 PE=2 SV=1 - [B4FAK8_MAIZE]	41.73	6	22	165	532	60.2084	4.84326	0.735544	1.01083	0.961673	0.902683	1.12952	0.992672	1.02882	1.05033	0.859424	0.191845
B8A2Q4	Uncharacterized protein OS=Zea mays PE=2 SV=1 - [B8A2Q4_MAIZE]	41.71	31	31	143	887	99.4693	5.90967	0.868659	0.981632	0.907348	0.919213	0.992005	1.01757	1.06905	1.02621	0.895738	0.0561084
Q5IBC6	DANA2 OS=Zea mays GN=542205 PE=2 SV=1 - [Q5IBC6_MAIZE]	41.7	5	7	21	223	23.8513	9.1001	1.12099	0.918311	1.01665	1.01865	1.21225	1.01219	1.11077	1.11174	0.916268	0.320816
A0A1D6L9Y9	NAD-dependent epimerase/dehydratase OS=Zea mays GN=ZEAMMB73_Zm00001d034665 PE=4 SV=1 - [A0A1D6L9Y9_MAIZE]	41.63	7	8	33	257	27.7383	7.32764	1.0131	1.00776	1.16506	1.06197	0.741475	0.925197	0.927934	0.864868	1.2279	0.0703573
Q9M7E2	Elongation factor 1-alpha OS=Zea mays PE=2 SV=1 - [Q9M7E2_MAIZE]	41.61	2	13	357	447	49.1665	8.93896	0.691033	0.918288	1.01519	0.874837	1.33271	1.08432	0.985251	1.13409	0.771397	0.140014
B4G1P1	Glutamine synthetase OS=Zea mays GN=542214 PE=2 SV=1 - [B4G1P1_MAIZE]	41.57	2	10	42	356	39.2704	5.47803	0.786458	1.11285	1.0732	0.990836	1.03696	1.00459	1.00773	1.01643	0.974821	0.8166
K7V7I6	Serine/threonine-protein phosphatase 2A 65 kDa regulatory subunit A beta isoform OS=Zea mays GN=103638140 PE=4 SV=1 - [K7V7I6_MAIZE]	41.57	2	18	94	587	65.7052	5.10986	0.819206	1.22784	1.0172	1.02142	1.02062	0.881111	1.04442	0.982049	1.04008	0.774635
B6T2T4	Nonspecific lipid-transfer protein OS=Zea mays PE=2 SV=1 - [B6T2T4_MAIZE]	41.57	3	3	10	89	8.87231	8.1333	1.56205	1.05631	1.16435	1.2609	0.862317	1.01117	0.988356	0.953947	1.32178	0.128523
O49064	Starch synthase, chloroplastic/amyloplastic OS=Zea mays GN=Ss1 PE=2 SV=2 - [O49064_MAIZE]	41.56	20	20	83	640	70.4565	5.92236	1.1321	1.00019	1.03372	1.05534	1.02152	1.00222	1.0178	1.01385	1.04093	0.358449
A0A075T3E7	Pyrabactin resistance-like protein OS=Zea mays GN=PYL1 PE=2 SV=1 - [A0A075T3E7_MAIZE]	41.51	4	7	32	212	22.7544	5.08447	1.04435	0.962754	1.04148	1.0162	0.964255	1.08128	1.06611	1.03722	0.979734	0.667688
A0A1D6IZ49	Seed maturation protein OS=Zea mays GN=ZEAMMB73_Zm00001d024414 PE=4 SV=1 - [A0A1D6IZ49_MAIZE]	41.51	4	4	9	159	16.1141	9.81787	1.34999	1.03834	1.14797	1.17877	0.73327	1.03359	0.92277	0.896542	1.31479	0.0896224
A0A1D6JYA0	dTDP-glucose dehydratase homolog csu219 OS=Zea mays GN=100191862 PE=4 SV=1 - [A0A1D6JYA0_MAIZE]	41.5	2	12	32	347	38.9291	7.60596	1.07898	1.15445	1.08634	1.10659	1.06735	0.808123	0.887186	0.920886	1.20165	0.0820037
Q9SE94	Methylenetetrahydrofolate reductase 1 OS=Zea mays PE=2 SV=1 - [MTHR1_MAIZE]	41.48	19	19	65	593	66.3864	5.90967	0.912042	1.04347	0.883204	0.946238	0.968327	0.959988	0.987104	0.971806	0.97369	0.635834
B4FPK8	Cytochrome B5 isoform D OS=Zea mays GN=ZEAMMB73_Zm00001d011786 PE=2 SV=1 - [B4FPK8_MAIZE]	41.48	1	4	14	135	14.9005	5.30029		0.885154	1.37022	1.12769		1.28913	0.919415	1.10427	1.0212	0.945786
A0A1D6LQX4	Uncharacterized protein OS=Zea mays GN=ZEAMMB73_Zm00001d036756 PE=4 SV=1 - [A0A1D6LQX4_MAIZE]	41.41	3	3	13	99	11.385	9.37842	0.744037	1.00569	0.94396	0.897895	0.930877	0.939456	0.976207	0.948847	0.946301	0.55966
B6T2J0	Thioredoxin OS=Zea mays PE=2 SV=1 - [B6T2J0_MAIZE]	41.41	6	6	28	128	13.918	4.97021	0.632532	0.950408	0.959634	0.847525	0.936181	1.03606	1.00321	0.991815	0.854519	0.2652
Q08277	Heat shock protein 82 OS=Zea mays GN=HSP82 PE=3 SV=1 - [HSP82_MAIZE]	41.4	2	31	216	715	81.8394	5.10986	0.999379	1.06506	1.09426	1.0529	0.938437	1.04077	1.22495	1.06805	0.985812	0.872213
B4FRS1	Ras-related protein RABH1b OS=Zea mays GN=100283901 PE=2 SV=1 - [B4FRS1_MAIZE]	41.35	1	8	41	208	22.9288	7.91357	0.806604		1.13932	0.97296	1.13025		1.01143	1.07084	0.908596	0.635195
C0PL01	T-complex protein 1 subunit gamma OS=Zea mays GN=103654781 PE=2 SV=1 - [C0PL01_MAIZE]	41.22	2	23	98	558	60.6477	6.58057	0.999979	1.12909	1.25435	1.12781	1.0968	0.693075	0.751002	0.846957	1.3316	0.126483
A0A1D6QSF3	Cullin-associated NEDD8-dissociated protein 1 OS=Zea mays GN=100383873 PE=4 SV=1 - [A0A1D6QSF3_MAIZE]	41.18	42	42	164	1207	133.001	6.1001	0.858614	1.01442	0.963988	0.945675	1.13085	1.03128	1.04242	1.06818	0.885314	0.0925885
A0A1D6IEQ6	USP family protein OS=Zea mays GN=ZEAMMB73_Zm00001d021730 PE=4 SV=1 - [A0A1D6IEQ6_MAIZE]	41.13	4	7	30	282	29.5966	5.10986	1.45332	0.995419	1.04924	1.16599	1.08348	1.08827	1.09095	1.08756	1.07212	0.616156
Q4TZJ2	Pyrroline-5-carboxylate reductase OS=Zea mays GN=p5cr PE=2 SV=1 - [Q4TZJ2_MAIZE]	41.11	9	9	41	287	29.7137	9.11475	1.06925	0.969395	0.989879	1.00951	1.00346	1.03041	1.07674	1.03687	0.973611	0.503017
B4G1Q1	60S ribosomal protein L27a-2 OS=Zea mays GN=100274530 PE=2 SV=1 - [B4G1Q1_MAIZE]	41.1	3	5	21	146	15.9747	11.0044	1.43506	1.03938	1.0449	1.17311	0.886128	0.817401	0.844379	0.849303	1.38126	0.0709134
B6T9T0	O-methyltransferase ZRP4 OS=Zea mays PE=2 SV=1 - [B6T9T0_MAIZE]	41.09	1	13	106	387	42.246	5.74463	1.00864	0.767041	0.748265	0.841314	0.740527	0.426901	0.612964	0.593464	1.41763	0.115796
C0P5E7	Leukotriene A-4 hydrolase-like protein OS=Zea mays GN=ZEAMMB73_Zm00001d034630 PE=2 SV=1 - [C0P5E7_MAIZE]	41.08	20	20	55	611	67.727	5.22412	1.09556	1.035	0.995749	1.0421	0.983365	0.979137	0.995144	0.985882	1.05703	0.128632
Q8W0Q2	Putative aldehyde dehydrogenase MIS1 OS=Zea mays GN=mis1 PE=2 SV=1 - [Q8W0Q2_MAIZE]	40.98	18	18	62	549	60.529	7.31299	0.808858	0.942101	0.874226	0.875062	1.008	0.976704	0.951052	0.978587	0.894209	0.068642
B4FN19	60S ribosomal protein L12-3 OS=Zea mays GN=100216970 PE=2 SV=1 - [B4FN19_MAIZE]	40.96	1	5	50	166	17.7535	8.80713	1.17207	0.959471	1.04801	1.05985	1.33626	1.10082	0.966272	1.13445	0.934239	0.581219
B6T6G1	60S ribosomal protein L12 OS=Zea mays GN=100282351 PE=2 SV=1 - [B6T6G1_MAIZE]	40.96	1	5	50	166	17.6906	8.96826	0.889836	1.10071	0.94393	0.97816	1.06064	1.18116	1.03605	1.09261	0.895247	0.21386
B6UCV5	Shikimate biosynthesis protein aroDE OS=Zea mays GN=100285997 PE=2 SV=1 - [B6UCV5_MAIZE]	40.86	15	16	45	509	54.7922	5.68115	0.928927	1.11914	1.07272	1.04026	1.01005	0.889076	0.936135	0.945087	1.10071	0.229728
O81256	Globulin-1 (Fragment) OS=Zea mays subsp. parviglumis PE=4 SV=1 - [O81256_ZEAMP]	40.83	1	9	219	240	27.4397	8.01611	1.03113	0.972001	1.22786	1.077	0.984911	1.00008	0.889185	0.95806	1.12415	0.233263
A0A1D6JT22	ATP synthase subunit gamma OS=Zea mays GN=ZEAMMB73_Zm00001d028207 PE=3 SV=1 - [A0A1D6JT22_MAIZE]	40.83	3	10	37	289	31.4243	8.68994	0.910656	0.976874	0.898064	0.928531	0.822283	0.867465	0.980072	0.88994	1.04336	0.506121
O50015	Malic enzyme OS=Zea mays GN=me PE=3 SV=1 - [O50015_MAIZE]	40.8	4	19	72	652	71.8253	7.54736	0.892014	1.11841	1.031	1.01381	0.771897	0.932271	0.974454	0.892874	1.13545	0.251479
B6TNX7	Proteasome subunit alpha type OS=Zea mays PE=2 SV=1 - [B6TNX7_MAIZE]	40.79	3	9	29	277	30.297	5.40186	0.727811		0.97436	0.851085	0.8973		1.05864	0.977972	0.870255	0.479856
B6SGU6	Uncharacterized protein OS=Zea mays PE=2 SV=1 - [B6SGU6_MAIZE]	40.66	3	3	16	91	9.67169	7.57666	0.987385	0.979159	1.03152	0.999356	1.02108	1.04694	1.12117	1.06307	0.94007	0.135259
A0A1D6GK64	Heat shock 70 kDa protein 6 chloroplastic OS=Zea mays GN=103625973 PE=3 SV=1 - [A0A1D6GK64_MAIZE]	40.56	12	31	328	683	73.1858	5.26221	0.785887	1.0279	1.1349	0.982895	1.03544	0.986472	0.966237	0.996049	0.986794	0.90658
B4FXY5	Uncharacterized protein OS=Zea mays PE=2 SV=1 - [B4FXY5_MAIZE]	40.46	15	21	81	692	74.5825	6.69775	0.769051	0.998971	0.965664	0.911228	1.05753	0.981297	0.992945	1.01059	0.901678	0.258784
K7UP24	Glycosyltransferase OS=Zea mays GN=ZEAMMB73_Zm00001d048707 PE=3 SV=1 - [K7UP24_MAIZE]	40.31	5	13	108	459	49.425	5.70654	1.04102	0.954046	1.00812	1.00106	0.946754	1.01124	0.991818	0.983272	1.01809	0.605068
B4G194	40S ribosomal protein SA OS=Zea mays GN=100282918 PE=2 SV=1 - [B4G194_MAIZE]	40.26	2	12	130	308	33.4687	5.08447	1.0651		1.03837	1.05173	1.05299		0.998061	1.02553	1.02555	0.481317
B4FGJ4	Pyruvate dehydrogenase E1 component subunit alpha OS=Zea mays GN=732791 PE=2 SV=1 - [B4FGJ4_MAIZE]	40.26	2	12	37	390	42.7234	8.19189	0.788083	0.995367		0.891725	1.0811	0.899056		0.990079	0.900661	0.549798
A0A1D6HJS1	Pyruvate dehydrogenase E1 component subunit alpha OS=Zea mays GN=ZEAMMB73_Zm00001d017985 PE=4 SV=1 - [A0A1D6HJS1_MAIZE]	40.26	2	12	42	390	42.6735	8.00146	1.38646	0.967241	0.862367	1.07202	1.06389	0.906805	1.11631	1.029	1.04181	0.814857
A0A1D6H4H8	26S protease regulatory subunit 6B-like protein OS=Zea mays GN=100284233 PE=3 SV=1 - [A0A1D6H4H8_MAIZE]	40.25	11	13	97	405	45.3264	6.07471	1.09842	1.00811	0.972519	1.02635	1.10328	1.06608	1.05657	1.07531	0.954468	0.289043
Q941P2	Glucose-1-phosphate adenylyltransferase OS=Zea mays GN=542072 PE=2 SV=1 - [Q941P2_MAIZE]	40.2	10	17	344	510	55.9016	6.46826	0.851893	1.04256	1.02167	0.972041	0.947732	0.957454	0.952946	0.952711	1.02029	0.765115
B6TPG2	60S ribosomal protein L26-1 OS=Zea mays GN=100285268 PE=2 SV=1 - [B6TPG2_MAIZE]	40.13	1	7	42	157	17.5206	11.1216	0.710669	1.03408		0.872373	0.877904	0.768848		0.823376	1.05951	0.801035
A0A1D6MLR1	Ribosomal protein L26 OS=Zea mays GN=542610 PE=3 SV=1 - [A0A1D6MLR1_MAIZE]	40.13	2	7	39	157	17.4886	11.1216	1.15225	1.04688	0.987235	1.06212	1.01474	0.877283	0.979043	0.957023	1.10982	0.172856
B4FAE6	Pyrophosphate--fructose 6-phosphate 1-phosphotransferase subunit alpha OS=Zea mays GN=PFP-ALPHA PE=2 SV=1 - [B4FAE6_MAIZE]	40.13	19	19	121	618	67.2655	7.2251	0.962253	1.00839	1.05423	1.00829	1.09216	1.04271	1.09932	1.07806	0.935278	0.0944331
B6TJ78	3-N-debenzoyl-2-deoxytaxol N-benzoyltransferase OS=Zea mays PE=2 SV=1 - [B6TJ78_MAIZE]	40.05	15	15	71	417	46.1263	5.64307	0.946869	1.07292	1.00229	1.00736	1.03416	0.845414	1.02405	0.967872	1.0408	0.609345
A0A1D6G3X0	UDP-D-apiose/UDP-D-xylose synthase 2 OS=Zea mays GN=100282841 PE=4 SV=1 - [A0A1D6G3X0_MAIZE]	40	14	14	31	365	40.5606	6.30322	1.03767	0.989851	0.988014	1.00518	1.06526	1.03599	1.06339	1.05488	0.952883	0.0574058
B6TNU0	Eukaryotic translation initiation factor 2 gamma subunit OS=Zea mays GN=100383287 PE=2 SV=1 - [B6TNU0_MAIZE]	39.87	2	15	67	464	50.7398	8.6167	0.893898	0.968326	0.995594	0.952606	1.02327	1.0881	0.988748	1.03337	0.921842	0.127443
A0A1D6G472	Uncharacterized protein OS=Zea mays GN=100273137 PE=3 SV=1 - [A0A1D6G472_MAIZE]	39.73	8	8	24	297	32.9162	6.58057	0.821269	0.98627	0.999156	0.935565	0.913148	1.02318	0.985716	0.974015	0.960524	0.590076
B4FQ58	Uncharacterized protein OS=Zea mays PE=2 SV=1 - [B4FQ58_MAIZE]	39.71	11	11	51	340	37.0612	6.39209	0.904379	1.01385	1.02221	0.980144	1.08581	0.999769	1.03594	1.0405	0.941989	0.254608
K7VGJ2	Ubiquitin carrier protein 7 OS=Zea mays GN=100272466 PE=3 SV=1 - [K7VGJ2_MAIZE]	39.68	3	3	7	126	13.7237	4.86865	1.44477	0.992011	1.21533	1.21737	1.04381	1.04503	0.974171	1.021	1.19233	0.213275
H2BJB6	Acyl-CoA-like protein OS=Zea mays PE=4 SV=1 - [H2BJB6_MAIZE]	39.66	15	15	105	527	55.1587	6.62451	1.00622	1.00692	0.988023	1.00039	0.954595	1.03216	1.00601	0.997586	1.00281	0.91131
B4FFB8	5a2 protein OS=Zea mays GN=al-9 PE=2 SV=1 - [B4FFB8_MAIZE]	39.64	6	6	139	111	12.0379	7.53271	1.02918	0.881317	1.0452	0.985233	1.0595	1.21277	1.11459	1.12895	0.872697	0.104876
B6U666	Fructokinase-1 OS=Zea mays GN=ZEAMMB73_Zm00001d012173 PE=2 SV=1 - [B6U666_MAIZE]	39.63	1	12	40	323	34.582	5.24951		0.992299	0.900298	0.946298		1.08967	1.19454	1.1421	0.828557	0.106939
B4G1C9	Dihydrolipoamide acetyltransferase component of pyruvate dehydrogenase complex OS=Zea mays GN=100274483 PE=2 SV=1 - [B4G1C9_MAIZE]	39.61	4	12	60	457	47.6299	8.104	0.968002	1.09892	0.983135	1.01669	1.03154	1.01577	1.10436	1.05056	0.96776	0.531729
B4FZN6	40S ribosomal protein S7 OS=Zea mays GN=100274227 PE=2 SV=1 - [B4FZN6_MAIZE]	39.58	4	9	60	192	22.108	9.80322	1.04247	1.0187	0.955654	1.00561	0.971921	1.055	0.986224	1.00438	1.00122	0.974792
A0A1D6MID5	Glutamine--tRNA ligase cytoplasmic OS=Zea mays GN=100280365 PE=3 SV=1 - [A0A1D6MID5_MAIZE]	39.57	7	27	137	796	90.2383	6.37939	0.95095	0.969005	0.986801	0.968919	1.0295	1.12486	1.0189	1.05775	0.916016	0.0653325
C4J6J4	Uncharacterized protein OS=Zea mays PE=2 SV=1 - [C4J6J4_MAIZE]	39.56	11	11	56	321	35.5368	5.98584	0.778202	0.974167	0.897149	0.883173	1.0629	1.02184	1.01683	1.03386	0.854251	0.0625734
A0A1D6I134	Enoyl-[acyl-carrier-protein] reductase [NADH] chloroplastic OS=Zea mays GN=100192829 PE=4 SV=1 - [A0A1D6I134_MAIZE]	39.54	7	12	78	306	32.3508	5.77002	0.781322	0.976692	0.965135	0.907716	0.973607	1.04348	1.04845	1.02184	0.888312	0.167314
A0A1D6MM59	Uncharacterized protein OS=Zea mays GN=100382048 PE=4 SV=1 - [A0A1D6MM59_MAIZE]	39.48	2	18	72	580	62.9267	8.93896	0.899329	0.89058		0.894955	0.814488	0.96832		0.891404	1.00398	0.967425
B6SLS0	ATP-dependent RNA helicase DBP5 OS=Zea mays GN=100193503 PE=2 SV=1 - [B6SLS0_MAIZE]	39.48	18	18	54	504	55.7585	5.56689	1.01082	0.999943	1.00276	1.00451	1.01539	0.966807	1.04515	1.00912	0.995434	0.851406
B6T2S0	26S protease regulatory subunit 4 OS=Zea mays PE=2 SV=1 - [B6T2S0_MAIZE]	39.46	3	14	70	446	49.4699	6.40479	0.901593	0.931378	1.01892	0.95063	1.06396	1.20262	0.971571	1.07939	0.880714	0.164688
B6T8M9	Mitochondrial prohibitin complex protein 2 OS=Zea mays PE=2 SV=1 - [B6T8M9_MAIZE]	39.45	4	9	54	289	32.0912	9.80322	0.792343	0.998274	0.969672	0.920096	0.996544	0.979958	1.04059	1.0057	0.914884	0.269891
A0A1D6QQD8	Acetyltransferase component of pyruvate dehydrogenase complex OS=Zea mays GN=ZEAMMB73_Zm00001d053580 PE=3 SV=1 - [A0A1D6QQD8_MAIZE]	39.34	5	15	54	422	45.4596	5.85889	0.927101	0.971876	0.976704	0.95856	0.99542	1.09617	1.04594	1.04584	0.916544	0.0577399
B4FMY6	V-type proton ATPase subunit C OS=Zea mays GN=100281241 PE=2 SV=1 - [B4FMY6_MAIZE]	39.26	2	13	30	377	42.6808	5.64307		0.980371	0.984646	0.982509		0.966263	0.94188	0.954072	1.02981	0.1484
A0A1D6GEY0	Mitochondrial Rho GTPase OS=Zea mays GN=ZEAMMB73_Zm00001d013019 PE=3 SV=1 - [A0A1D6GEY0_MAIZE]	39.26	4	17	55	647	71.7649	5.61768	1.05335	0.999713	1.05749	1.03685	0.86852	1.09644	0.945882	0.970281	1.06861	0.392102
A0A1D6KMT8	7,8-dihydroneopterin aldolase OS=Zea mays GN=103643202 PE=3 SV=1 - [A0A1D6KMT8_MAIZE]	39.26	4	4	9	135	14.6276	6.17627	1.26099	0.959034	1.11954	1.11319	0.883683	1.06669	1.02591	0.992095	1.12206	0.306428
B4F8V9	T-complex protein 1 subunit delta OS=Zea mays GN=100191456 PE=2 SV=1 - [B4F8V9_MAIZE]	39.25	2	18	70	535	57.6096	7.21045		1.01858	0.849809	0.934194		1.01649	1.16809	1.09229	0.855262	0.298055
B6SLM7	Uncharacterized protein OS=Zea mays GN=103653993 PE=2 SV=1 - [B6SLM7_MAIZE]	39.25	3	3	8	107	11.0066	4.56396		0.955905	1.1465	1.0512		1.16133	1.01987	1.0906	0.963876	0.771478
C0P6Q4	Protein BTR1 OS=Zea mays GN=542422 PE=2 SV=1 - [C0P6Q4_MAIZE]	39.24	10	10	20	344	37.0076	6.17627	0.915255	0.983636	0.960019	0.95297	1.05576	1.01598	0.96801	1.01325	0.940506	0.135738
B4FZ29	Argininosuccinate synthase chloroplastic OS=Zea mays GN=100274106 PE=2 SV=1 - [B4FZ29_MAIZE]	39.24	16	16	58	446	49.1061	7.13721	0.986423	0.99577	0.991284	0.991159	1.02274	1.00527	1.002	1.01	0.981342	0.0540865
A0A1D6GVM3	Delta-aminolevulinic acid dehydratase OS=Zea mays GN=ZEAMMB73_Zm00001d014715 PE=3 SV=1 - [A0A1D6GVM3_MAIZE]	39.2	11	11	42	426	46.0922	6.37939	1.09353	1.00315	0.92535	1.00734	1.05437	1.0373	1.02589	1.03919	0.969354	0.55345
K7VEB9	Importin subunit alpha OS=Zea mays GN=ZEAMMB73_Zm00001d009850 PE=3 SV=1 - [K7VEB9_MAIZE]	38.94	2	14	77	529	58.1646	5.36377		1.12344	1.03212	1.07778		0.978653	1.00127	0.989961	1.08871	0.202884
B6T4E6	Mo-molybdopterin cofactor sulfurase OS=Zea mays GN=100282161 PE=2 SV=1 - [B6T4E6_MAIZE]	38.94	9	9	48	321	35.615	5.98584	0.951097	0.989372	1.01835	0.986272	1.03833	0.969188	0.966345	0.991286	0.994942	0.877579
B6TVN0	40S ribosomal protein S16 OS=Zea mays GN=100284613 PE=2 SV=1 - [B6TVN0_MAIZE]	38.93	2	7	50	149	16.8933	10.6968	1.06898	0.967886	1.07	1.03562	1.09231	1.01142	1.01246	1.03873	0.997006	0.946042
C0PIH6	Aldose 1-epimerase OS=Zea mays PE=2 SV=1 - [C0PIH6_MAIZE]	38.85	11	11	53	381	40.5947	9.43701	0.837973	1.01192	1.02647	0.958787	0.915847	0.878472	1.06972	0.954678	1.0043	0.963429
B6TCZ8	Glucose-1-phosphate adenylyltransferase OS=Zea mays GN=542737 PE=2 SV=1 - [B6TCZ8_MAIZE]	38.8	15	16	75	518	57.4137	6.82959	0.782064	1.00309	0.911974	0.899045	1.00188	0.966141	0.989109	0.985712	0.912077	0.253162
Q9SPD7	Outer mitochondrial membrane protein porin OS=Zea mays GN=vdac2 PE=2 SV=1 - [Q9SPD7_MAIZE]	38.77	8	8	54	276	29.1599	8.11865	0.97843	0.986468	1.0321	0.999	0.951311	1.00906	0.961423	0.97393	1.02574	0.362626
B6TXX0	Ribose-phosphate pyrophosphokinase 4 OS=Zea mays GN=ZEAMMB73_Zm00001d017833 PE=2 SV=1 - [B6TXX0_MAIZE]	38.77	9	9	47	325	36.1708	7.07861	0.908939	1.00777	1.04497	0.987226	0.972724	0.956994	0.996427	0.975382	1.01214	0.792771
B6TPA2	Uncharacterized protein OS=Zea mays PE=2 SV=1 - [B6TPA2_MAIZE]	38.72	10	10	43	390	40.9693	9.15869	0.973864	0.964301	1.02268	0.986949	0.974052	1.03742	1.00326	1.00491	0.982125	0.523602
B4FAQ5	VIP1 protein OS=Zea mays GN=100191935 PE=2 SV=1 - [B4FAQ5_MAIZE]	38.61	3	7	23	202	21.1876	4.65283	1.39111	1.05111	0.928675	1.12363	0.879303	0.998946	1.04249	0.97358	1.15413	0.364142
B6TTW1	Cyanate hydratase OS=Zea mays GN=CYN PE=2 SV=1 - [CYNS_MAIZE]	38.55	5	5	23	166	18.5144	5.87158	0.924427	0.99593	1.05296	0.991106	0.962284	0.980615	0.918191	0.953697	1.03923	0.418759
Q41736	Ferredoxin--NADP reductase (Fragment) OS=Zea mays PE=1 SV=1 - [Q41736_MAIZE]	38.53	7	10	25	327	36.3522	8.1626	1.08625	1.00495	1.02659	1.03926	0.978369	1.03455	1.03801	1.01698	1.02192	0.512679
A0A1D6MN18	Fructose-bisphosphate aldolase OS=Zea mays GN=ZEAMMB73_Zm00001d040084 PE=3 SV=1 - [A0A1D6MN18_MAIZE]	38.5	3	13	57	387	41.6293	8.17725	0.684023	1.01514	0.925914	0.875026	0.951522	0.931044	1.04468	0.97575	0.896773	0.391395
A0A1D6QCI5	Trehalose-6-phosphate synthase10 OS=Zea mays GN=ZEAMMB73_Zm00001d052060 PE=4 SV=1 - [A0A1D6QCI5_MAIZE]	38.48	9	26	66	855	94.6093	7.09326	1.56455	1.01552	1.14002	1.24003	0.996554	1.09599	1.00708	1.03321	1.20018	0.28857
B7ZZJ0	3-oxoacyl-[acyl-carrier-protein] synthase OS=Zea mays PE=2 SV=1 - [B7ZZJ0_MAIZE]	38.44	3	10	41	437	46.3233	6.78564		1.06018	0.951667	1.00593		0.897092	0.986787	0.94194	1.06793	0.459313
K7VQG5	Phospholipase D OS=Zea mays GN=100280155 PE=3 SV=1 - [K7VQG5_MAIZE]	38.42	11	26	86	812	92.2272	5.69385	1.10938	1.0032	1.00006	1.03755	0.940747	0.93484	0.941818	0.939135	1.10479	0.0522236
A0A1D6L913	Mitochondrial Rho GTPase OS=Zea mays GN=103644237 PE=3 SV=1 - [A0A1D6L913_MAIZE]	38.33	3	16	53	647	71.8779	5.70654	1.19122	1.04272	1.1319	1.12195	1.09465	0.979097	1.01336	1.02904	1.09029	0.167055
O04288	Endosperm specific protein OS=Zea mays PE=2 SV=1 - [O04288_MAIZE]	38.31	11	11	91	402	43.1088	9.72998	0.972719	0.940523	1.00372	0.972322	0.937241	0.962535	1.00043	0.966734	1.00578	0.839655
B4FAV4	Argininosuccinate lyase OS=Zea mays GN=100191977 PE=2 SV=1 - [B4FAV4_MAIZE]	38.18	15	15	34	516	57.5066	6.1001	0.897985	1.044	0.974414	0.972133	1.04388	0.974623	1.10982	1.04278	0.932255	0.286271
B4F9G0	60S ribosomal protein L4-1 OS=Zea mays GN=ZEAMMB73_Zm00001d013076 PE=2 SV=1 - [B4F9G0_MAIZE]	38.12	2	16	115	404	44.3119	10.5942	0.88592	1.0492	1.07469	1.00327	0.908699	0.937062	0.929471	0.925077	1.08452	0.260699
B7ZZM7	Eukaryotic translation initiation factor 2 subunit alpha OS=Zea mays GN=100279728 PE=2 SV=1 - [B7ZZM7_MAIZE]	38.05	4	12	52	339	38.3447	5.31299	0.64839	0.987027	1.07593	0.903783	1.02109	1.02201	1.06563	1.03624	0.872173	0.369395
K7WBY4	Abscisic acid receptor PYR1 OS=Zea mays GN=PYL2 PE=2 SV=1 - [K7WBY4_MAIZE]	38.05	3	6	19	205	21.977	5.59229	0.859904	1.06707	0.929243	0.952072	0.998658	0.973463	1.03503	1.00238	0.949807	0.472198
B6TF15	Xylose isomerase OS=Zea mays PE=2 SV=1 - [B6TF15_MAIZE]	38.02	1	15	86	484	54.0389	5.56689	0.717356	0.969159	1.05115	0.912556	0.649029	0.812381	0.822668	0.76136	1.19859	0.259276
B4F9J5	Glutamate dehydrogenase OS=Zea mays GN=542220 PE=2 SV=1 - [B4F9J5_MAIZE]	37.96	9	10	19	411	44.0416	6.39209	0.931635	0.979462	0.881735	0.930944	1.02121	0.921785	0.892025	0.945007	0.985119	0.784898
B4FXX2	60S ribosomal protein L34 OS=Zea mays GN=100217171 PE=2 SV=1 - [B4FXX2_MAIZE]	37.82	1	5	50	119	13.6638	11.3853	0.801938	1.05849	0.901531	0.920652	0.803806	0.684892	0.831496	0.773398	1.1904	0.16643
B8A0J4	Phospholipase D OS=Zea mays PE=2 SV=1 - [B8A0J4_MAIZE]	37.81	12	26	86	812	92.2141	5.60498	0.989166	0.958049	0.956716	0.967977	0.914609	0.976701	1.01042	0.967243	1.00076	0.981651
B4F7V1	2-dehydro-3-deoxyphosphooctonate aldolase OS=Zea mays GN=100191165 PE=2 SV=1 - [B4F7V1_MAIZE]	37.8	8	8	18	291	31.7267	7.69385	0.962975	0.971083	0.901767	0.945275	0.959176	1.06109	1.0594	1.02656	0.920822	0.113083
B4FF65	26S proteasome non-ATPase regulatory subunit 11-like protein OS=Zea mays GN=100193485 PE=2 SV=1 - [B4FF65_MAIZE]	37.79	5	14	24	426	47.6741	6.3667	1.16166	0.954909	1.0235	1.04669	1.00681	1.1077	1.10224	1.07225	0.976166	0.730116
A0A1D6H6F1	Citrate synthase OS=Zea mays GN=ZEAMMB73_Zm00001d016248 PE=3 SV=1 - [A0A1D6H6F1_MAIZE]	37.77	17	17	74	503	55.2177	9.0415	0.952609	1.00556	1.02164	0.993267	0.99084	0.967743	0.98104	0.979874	1.01367	0.573885
B4FPJ2	Sm-like protein LSM3B OS=Zea mays GN=ZEAMMB73_Zm00001d042725 PE=2 SV=1 - [B4FPJ2_MAIZE]	37.76	4	4	8	98	11.229	4.88135	1.20713	0.935156	0.914159	1.01881	1.02915	1.01356	1.13151	1.05808	0.962893	0.718183
B4G195	Glutamate-oxaloacetate transaminase5 OS=Zea mays GN=100274472 PE=2 SV=1 - [B4G195_MAIZE]	37.74	5	12	34	461	49.2764	8.17725	0.966838	1.05065	0.997056	1.00485	1.00488	0.905024	0.917117	0.942339	1.06633	0.192087
A0A1D6P2Q4	Transducin/WD40 repeat-like superfamily protein OS=Zea mays GN=100274502 PE=4 SV=1 - [A0A1D6P2Q4_MAIZE]	37.71	9	9	27	297	32.1755	5.60498	1.24852	0.985929	1.05436	1.09627	1.04213	1.14148	1.04486	1.07616	1.01869	0.824879
C0PHH5	Dihydrolipoyl dehydrogenase OS=Zea mays GN=100383599 PE=2 SV=1 - [C0PHH5_MAIZE]	37.7	8	18	84	565	59.317	7.06396	1.08185	0.974726	0.997109	1.0179	0.997282	1.01206	1.00528	1.00487	1.01296	0.712482
Q9FQA9	Glutathione S-transferase GST 30 OS=Zea mays GN=541841 PE=2 SV=1 - [Q9FQA9_MAIZE]	37.66	8	8	55	231	25.2081	5.50342	0.858195	1.08673	0.989164	0.978028	0.787503	0.864843	0.930633	0.860993	1.13593	0.208195
Q946W1	50kD gamma zein OS=Zea mays PE=2 SV=1 - [Q946W1_MAIZE]	37.63	7	7	410	295	34.5452	7.28369	0.944597	1.07763	1.10673	1.04299	1.12696	1.0898	1.21559	1.14412	0.911608	0.179918
Q9FQB7	Glutathione S-transferase GST 22 (Fragment) OS=Zea mays PE=2 SV=1 - [Q9FQB7_MAIZE]	37.55	7	7	35	229	25.1142	6.07471	1.15098	1.0621	0.938422	1.0505	0.884866	0.831847	0.967043	0.894586	1.17429	0.0999205
B6THG1	Legumin-like protein OS=Zea mays PE=2 SV=1 - [B6THG1_MAIZE]	37.5	4	9	46	360	37.8485	6.15088	0.854443	1.00966	0.958747	0.940951	0.945998	0.802164	0.867578	0.871913	1.07918	0.326315
B6TUR3	Uncharacterized protein OS=Zea mays PE=2 SV=1 - [B6TUR3_MAIZE]	37.5	2	2	7	80	8.58633	5.05908		0.950682	1.03007	0.990374		1.05255	1.0565	1.05452	0.93917	0.247855
Q8S4C4	Thioesterase family protein, mRNA OS=Zea mays GN=542748 PE=2 SV=1 - [Q8S4C4_MAIZE]	37.42	11	11	32	310	32.7874	9.49561	1.14931	0.997927	0.956458	1.03457	1.0408	0.971946	1.02058	1.01111	1.0232	0.724712
A0A1D6H703	Aminopeptidase OS=Zea mays GN=ZEAMMB73_Zm00001d016373 PE=3 SV=1 - [A0A1D6H703_MAIZE]	37.32	30	31	182	879	98.8226	5.61768	0.91581	0.970592	0.9161	0.934167	0.957871	0.909573	0.996536	0.95466	0.978534	0.545413
A0A1D6MPN8	Importin subunit alpha OS=Zea mays GN=103649953 PE=3 SV=1 - [A0A1D6MPN8_MAIZE]	37.26	3	14	64	526	57.6237	5.2749	0.632092	1.06339	0.777261	0.824248	1.28027	1.00692	1.1016	1.1296	0.729684	0.111356
A0A1D6HXF7	Dehydrogenase/reductase SDR family member 2 OS=Zea mays GN=ZEAMMB73_Zm00001d019439 PE=4 SV=1 - [A0A1D6HXF7_MAIZE]	37.15	8	8	22	253	26.7642	8.25049	0.934693	1.03162	0.95167	0.97266	1.0731	0.949644	1.00878	1.01051	0.962546	0.461531
K7TSP8	Eukaryotic translation initiation factor 3 subunit H OS=Zea mays GN=ZEAMMB73_Zm00001d025185 PE=3 SV=1 - [K7TSP8_MAIZE]	37.13	9	9	27	334	38.0769	4.89404	1.0903	1.01316	0.952155	1.01854	1.02824	1.01064	1.02686	1.02191	0.996699	0.937422
K7UH13	Adenosine kinase 2 OS=Zea mays GN=103653801 PE=4 SV=1 - [K7UH13_MAIZE]	37.13	1	10	79	342	36.9796	5.08447	0.826275	0.973053	0.911591	0.90364	0.912706	0.980034	0.996003	0.962914	0.938442	0.298283
B4F890	3-hydroxybutyryl-CoA dehydrogenase OS=Zea mays GN=100191282 PE=2 SV=1 - [B4F890_MAIZE]	37.12	8	8	39	299	31.6507	8.77783	1.11809	1.03926	1.07299	1.07678	0.906111	1.0017	1.02049	0.9761	1.10314	0.0752184
C0P5C0	Importin subunit alpha OS=Zea mays GN=100273684 PE=2 SV=1 - [C0P5C0_MAIZE]	37.12	2	13	70	528	58.0955	5.30029	1.47055	1.10336	0.923988	1.16597	1.09398	1	1.00913	1.03437	1.12722	0.466293
A0A1D6NLC5	Aspartyl protease family protein 2 OS=Zea mays GN=100501808 PE=3 SV=1 - [A0A1D6NLC5_MAIZE]	37.11	14	14	37	485	49.9	8.45557	1.07749	0.921692	1.03314	1.01077	0.989068	1.06132	1.05592	1.03544	0.976182	0.659104
B6U0D3	Uncharacterized protein OS=Zea mays PE=2 SV=1 - [B6U0D3_MAIZE]	37.05	8	8	15	278	29.6483	9.18799	1.52249	0.960765	1.02279	1.16868	0.961556	1.05708	1.06745	1.0287	1.13608	0.482387
A0A1D6P4J9	NAD(P)-binding Rossmann-fold superfamily protein OS=Zea mays GN=100192966 PE=4 SV=1 - [A0A1D6P4J9_MAIZE]	36.99	5	9	43	319	34.8517	6.37939	1.00333	0.995756	1.1373	1.04546	0.853969	0.96358	0.926651	0.914733	1.14291	0.0803144
B6TDT6	Methylthioribose kinase OS=Zea mays PE=2 SV=1 - [B6TDT6_MAIZE]	36.94	14	14	35	425	48.0813	6.22705	0.8679	1.08336	1.04694	0.999401	0.889428	0.870301	0.971624	0.910451	1.0977	0.292722
B6SJE6	Flower-specific gamma-thionin OS=Zea mays PE=2 SV=1 - [B6SJE6_MAIZE]	36.92	3	3	15	65	7.24848	10.1694	0.889268	1.00914	1.08507	0.994494	0.930121	0.890684	0.865036	0.89528	1.11082	0.173877
A0A1D6L560	PLASMODESMATA CALLOSE-BINDING PROTEIN 2 OS=Zea mays GN=ZEAMMB73_Zm00001d034062 PE=4 SV=1 - [A0A1D6L560_MAIZE]	36.89	2	2	6	103	10.643	6.91748	0.792473	0.886162	1.14402	0.940885	1.1779	1.22314	1.04215	1.14773	0.819777	0.1554
A0A1D6I5N9	Protein disulfide isomerase8 OS=Zea mays GN=606479 PE=3 SV=1 - [A0A1D6I5N9_MAIZE]	36.88	4	13	47	404	43.2633	7.29834	1.03657	1.00263	1.1027	1.0473	1.18842	1.06347	0.99363	1.08184	0.968071	0.618592
B4FTF3	BURP domain protein RD22 OS=Zea mays GN=100273184 PE=2 SV=1 - [B4FTF3_MAIZE]	36.84	11	11	34	456	45.7333	8.82178	0.96567	0.819786	0.914487	0.899981	0.903859	1.08241	1.05296	1.01308	0.888363	0.180785
A0A1D6MHU9	Eukaryotic translation initiation factor 3 subunit A OS=Zea mays GN=542747 PE=3 SV=1 - [A0A1D6MHU9_MAIZE]	36.83	32	32	88	964	111.605	9.17334	0.938386	1.00395	0.989512	0.977282	1.01479	1.01885	1.0069	1.01351	0.964251	0.147257
B8A0E6	Uncharacterized protein OS=Zea mays PE=2 SV=1 - [B8A0E6_MAIZE]	36.75	14	14	34	498	53.5646	7.41553	0.892237	1.01282	0.923404	0.942821	0.949544	0.881819	0.958284	0.929882	1.01391	0.780802
B6T175	Alba DNA/RNA-binding protein OS=Zea mays GN=100275927 PE=2 SV=1 - [B6T175_MAIZE]	36.69	1	5	27	139	15.0198	5.98584	0.912427	1.00681		0.959618	1.06462	0.916601		0.99061	0.968715	0.75777
B4FU52	Histone H2A OS=Zea mays GN=100273269 PE=2 SV=1 - [B4FU52_MAIZE]	36.67	3	5	48	150	15.7139	10.6382	1.03823	0.944956	0.957023	0.980071	0.890604	0.906014	0.969331	0.921983	1.063	0.200342
C0HED8	Uncharacterized protein OS=Zea mays PE=2 SV=1 - [C0HED8_MAIZE]	36.67	1	4	69	120	12.6429	5.47803	1.63653	1.01112	1.03263	1.22676	1.13134	1.18643	1.14708	1.15495	1.06218	0.744541
A0A1D6JI11	Pyruvate kinase OS=Zea mays GN=ZEAMMB73_Zm00001d026619 PE=3 SV=1 - [A0A1D6JI11_MAIZE]	36.64	2	18	104	524	56.5295	7.86963	1.44167	0.988883	1.16533	1.19863	0.737392	0.890847	0.91071	0.846316	1.41629	0.069016
B4FT46	Safener induced1 OS=Zea mays GN=ZEAMMB73_Zm00001d028693 PE=2 SV=1 - [B4FT46_MAIZE]	36.63	7	7	21	243	27.0027	4.98291	0.939252	1.08638	0.9962	1.00728	1.00723	0.827956	0.913245	0.916145	1.09947	0.246521
A0A1D6EEC1	Putative translation elongation/initiation factor family protein OS=Zea mays GN=103646667 PE=4 SV=1 - [A0A1D6EEC1_MAIZE]	36.6	5	22	94	541	59.2606	5.88428	0.915721	0.978088	1.00278	0.965529	1.26728	1.09011	1.06609	1.14116	0.846093	0.0624348
A0A1D6I8E4	Plasma membrane OS=Zea mays GN=103633000 PE=4 SV=1 - [A0A1D6I8E4_MAIZE]	36.59	3	6	16	205	22.9904	7.18115	0.994905	0.948877	0.992554	0.978779	1.00983	1.02391	1.0825	1.03875	0.942269	0.0889922
B6T339	17.5 kDa class II heat shock protein OS=Zea mays PE=2 SV=1 - [B6T339_MAIZE]	36.59	3	6	44	164	17.8161	5.32568	0.862059	1.02357	1.31289	1.06617	0.946372	0.840781	0.812014	0.866389	1.2306	0.221411
C0P948	Uncharacterized protein OS=Zea mays PE=2 SV=1 - [C0P948_MAIZE]	36.59	14	14	47	481	51.9367	4.91943	1.09889	1.08106	0.727571	0.969172	0.694933	0.815194	0.685981	0.732036	1.32394	0.137307
C4J929	Ribosomal protein OS=Zea mays GN=100502186 PE=2 SV=1 - [C4J929_MAIZE]	36.57	2	8	66	216	24.5642	9.83252	1.29712	1.03679	1.06052	1.13147	1.01194	0.923839	0.944243	0.960007	1.17861	0.120869
A0A1D6I5L0	Formate tetrahyrofolate ligase OS=Zea mays GN=541944 PE=3 SV=1 - [A0A1D6I5L0_MAIZE]	36.56	22	22	74	733	78.4346	8.33838	0.801105	0.997568	0.95717	0.918614	0.983707	0.939222	0.985037	0.969322	0.947688	0.457762
A3FMB9	Proteasome subunit alpha type OS=Zea mays GN=PAD1 PE=2 SV=1 - [A3FMB9_MAIZE]	36.55	2	7	45	249	27.2112	8.19189	1.13243	1.02107	0.910967	1.02149	0.892914	0.911899	0.971482	0.925432	1.1038	0.23161
B4F980	Uncharacterized protein OS=Zea mays GN=100191555 PE=2 SV=1 - [B4F980_MAIZE]	36.54	3	3	5	104	12.4754	8.45557		1.00398	1.0233	1.01364		1.09498	0.944915	1.01995	0.993814	0.941134
K7TY03	Alanine--tRNA ligase OS=Zea mays GN=103640907 PE=3 SV=1 - [K7TY03_MAIZE]	36.53	31	31	115	1002	109.781	6.75635	1.01088	1.00007	1.00564	1.00553	1.07667	0.954691	1.05689	1.02942	0.976794	0.562957
B6SWT4	Glucose-6-phosphate isomerase OS=Zea mays PE=2 SV=1 - [B6SWT4_MAIZE]	36.53	7	20	49	616	67.4665	5.98584	1.13182	0.977294	1.04626	1.05179	0.914639	0.988432	0.962304	0.955125	1.10121	0.123333
B4F8V5	NADH dehydrogenase [ubiquinone] iron-sulfur protein 1 mitochondrial OS=Zea mays GN=100191453 PE=2 SV=1 - [B4F8V5_MAIZE]	36.47	1	19	55	743	80.628	6.49365	1.65044	0.939078		1.29476	0.815678	0.852422		0.83405	1.55238	0.325069
B6U2J0	NADH-ubiquinone oxidoreductase 75 kDa subunit OS=Zea mays PE=2 SV=1 - [B6U2J0_MAIZE]	36.47	1	19	56	743	80.586	6.49365	0.970277	0.940433	0.705339	0.872016	0.840705	1.11397	1.18876	1.04781	0.832228	0.262598
A0A1D6IGS0	Elongation initiation factor2 OS=Zea mays GN=ZEAMMB73_Zm00001d021815 PE=4 SV=1 - [A0A1D6IGS0_MAIZE]	36.42	1	14	71	464	50.7268	8.73389	0.805244	1.05723	1.0034	0.95529	1.15779	0.954104	1.0264	1.0461	0.913192	0.402529
B6TEV7	Thioredoxin OS=Zea mays GN=100856942 PE=2 SV=1 - [B6TEV7_MAIZE]	36.36	5	5	26	132	14.4673	6.55127	0.814137	0.906387	1.02816	0.916229	0.9559	1.06011	1.02866	1.01489	0.902785	0.227288
B8QVE3	Hageman factor inhibitor OS=Zea mays subsp. parviglumis GN=hag PE=4 SV=1 - [B8QVE3_ZEAMP]	36.36	2	5	270	154	16.211	7.06396	1.25005	1.04133	1.5129	1.26809	0.897251	1.00261	0.810263	0.903375	1.40373	0.0685367
B6TLW3	Fiber protein Fb19 OS=Zea mays GN=100283791 PE=2 SV=1 - [B6TLW3_MAIZE]	36.26	4	4	11	171	18.0871	6.99072	1.89398	0.979924	1.097	1.32363	0.808283	0.913668	0.861619	0.86119	1.53698	0.184544
B4FAD4	Isocitrate dehydrogenase [NAD] subunit, mitochondrial OS=Zea mays GN=100191841 PE=2 SV=1 - [B4FAD4_MAIZE]	36.16	11	12	41	365	39.6994	6.97607	1.0876	0.987705	1.0331	1.03613	1.0217	0.97299	1.04211	1.01227	1.02358	0.537294
B6TGW1	Uncharacterized protein OS=Zea mays GN=100276717 PE=2 SV=1 - [B6TGW1_MAIZE]	36.11	5	5	13	144	16.042	7.25439	0.957029	0.989419	0.955952	0.967467	0.957116	0.986438	0.971898	0.971818	0.995523	0.769341
B6UIG0	Uncharacterized protein OS=Zea mays GN=100279160 PE=2 SV=1 - [B6UIG0_MAIZE]	36.11	4	4	42	108	12.0312	8.38232	1.29259	0.908709	1.16295	1.12142	0.768869	0.936749	0.900304	0.868641	1.291	0.110586
B6T8C2	Histone H2A OS=Zea mays PE=2 SV=1 - [B6T8C2_MAIZE]	36.08	2	5	65	158	16.31	10.5796	0.753235	1.30947	0.861208	0.974637	0.514714	0.548071	0.704483	0.589089	1.65448	0.0989508
A0A1D6EJ56	Ubiquitin-activating enzyme E1 2 OS=Zea mays GN=100382860 PE=3 SV=1 - [A0A1D6EJ56_MAIZE]	36.07	6	30	108	1037	115.281	5.36377	1.00408	0.988249	0.912476	0.968269	1.08226	1.1072	0.990659	1.06004	0.913429	0.11289
B6TFK5	Elongation factor Tu OS=Zea mays PE=2 SV=1 - [B6TFK5_MAIZE]	36.05	2	13	38	466	50.7191	6.48096	1.15438	0.901353	0.86821	0.974649	1.02619	1.20855	1.13378	1.12284	0.868021	0.229997
B6SVS6	Asparaginyl-tRNA synthetase, cytoplasmic 3 OS=Zea mays PE=2 SV=1 - [B6SVS6_MAIZE]	36.01	19	20	61	561	62.6253	5.96045	0.884289	0.990231	0.98852	0.954347	1.14109	1.04409	1.02401	1.06973	0.892139	0.0836604
B4G0F2	IAA-amino acid hydrolase ILR1 OS=Zea mays GN=100274355 PE=2 SV=1 - [B4G0F2_MAIZE]	35.97	10	11	83	442	47.6714	6.48096	1.08453	1.04685	1.08296	1.07145	1.11668	1.03057	1.03017	1.05914	1.01162	0.714099
A0A1D6LZY1	Heat shock protein 4 OS=Zea mays GN=100217188 PE=3 SV=1 - [A0A1D6LZY1_MAIZE]	35.97	4	29	171	834	92.3098	5.26221	1.17067	0.964769	0.884453	1.00663	0.967665	1.06336	1.01684	1.01595	0.990822	0.922126
C0PHA8	Uncharacterized protein OS=Zea mays PE=2 SV=1 - [C0PHA8_MAIZE]	35.86	7	7	20	290	30.6817	4.99561	1.00351	1.00622	0.955994	0.988576	0.964872	0.971661	1.0363	0.990943	0.997611	0.936677
B6SYU0	Histone H2A OS=Zea mays PE=2 SV=1 - [B6SYU0_MAIZE]	35.85	1	5	69	159	16.4183	10.6089	0.423189	1.44529	0.993498	0.953992	0.568797	0.47451	0.70973	0.584346	1.63258	0.290188
Q4A1J1	Cysteine proteinase inhibitor (Fragment) OS=Zea mays GN=cc10 PE=2 SV=1 - [Q4A1J1_MAIZE]	35.83	4	4	28	120	12.7867	9.17334	0.895104	1.01184	1.10251	1.00315	0.695789	0.900853	0.90193	0.832857	1.20447	0.134963
B6UG51	Cytochrome b5 OS=Zea mays GN=ZEAMMB73_Zm00001d032442 PE=2 SV=1 - [B6UG51_MAIZE]	35.82	3	4	22	134	14.8284	5.30029	0.868798	0.989893	1.06774	0.975478	1.07816	0.980063	1.01951	1.02591	0.950839	0.478054
B6U0C2	Phenazine biosynthesis PhzC/PhzF protein OS=Zea mays GN=100285053 PE=2 SV=1 - [B6U0C2_MAIZE]	35.81	8	8	43	296	31.4721	5.47803	0.8736	0.971988	0.958271	0.93462	0.955634	0.955343	0.946381	0.952453	0.981277	0.594953
A0A1D6MC13	Dynamin-related protein 1A OS=Zea mays GN=ZEAMMB73_Zm00001d038955 PE=3 SV=1 - [A0A1D6MC13_MAIZE]	35.78	17	20	57	612	69.102	8.11865	0.982093	0.973049	0.964209	0.973117	0.983638	1.02227	0.999083	1.00166	0.9715	0.0820202
A0A1D6E1R6	Abscisic acid receptor PYL9 OS=Zea mays GN=ZEAMMB73_Zm00001d002533 PE=4 SV=1 - [A0A1D6E1R6_MAIZE]	35.71	4	4	5	126	14.0843	8.104		0.93706	1.00371	0.970383		1.07979	1.04902	1.0644	0.911667	0.124541
B6TCK3	NADH-cytochrome b5 reductase OS=Zea mays GN=103649684 PE=2 SV=1 - [B6TCK3_MAIZE]	35.69	10	10	22	311	33.8236	8.93896	0.942755	0.994277	0.99786	0.978297	1.10099	1.02692	1.0026	1.0435	0.937511	0.13201
Q948Q5	CB (Fragment) OS=Zea mays GN=cb PE=2 SV=1 - [Q948Q5_MAIZE]	35.61	1	5	310	132	15.1364	6.65381	1.37065	1.05007	1.12155	1.18076	1.17011	1.17037	1.08379	1.14142	1.03446	0.717683
B4FFZ2	Ketol-acid reductoisomerase OS=Zea mays GN=100193695 PE=2 SV=1 - [B4FFZ2_MAIZE]	35.58	12	17	197	579	62.9631	6.75635	0.857772	0.972885	0.999727	0.943462	1.08684	1.03933	1.0485	1.05822	0.891555	0.0667809
C0PFA1	Adenylosuccinate synthetase, chloroplastic OS=Zea mays GN=PURA PE=2 SV=1 - [C0PFA1_MAIZE]	35.54	14	14	69	484	51.9228	7.13721	0.874194	1.029	0.982104	0.961767	1.03189	0.981827	0.986721	1.00014	0.961628	0.473235
B4FC26	Ypt homolog4 OS=Zea mays GN=100502159 PE=2 SV=1 - [B4FC26_MAIZE]	35.47	2	7	97	203	22.4622	5.70654	0.894073	0.922863	1.07115	0.962694	1.02584	1.09285	1.0136	1.0441	0.922035	0.247277
B4FUR2	Cysteine-rich repeat secretory protein 55 OS=Zea mays GN=107305682 PE=2 SV=1 - [B4FUR2_MAIZE]	35.45	1	5	14	268	28.0955	7.82568	2.92349	1.77135		2.34742	0.404843	0.757967		0.581405	4.0375	0.0993555
A0A1D6JP57	Rab28 protein OS=Zea mays GN=103631743 PE=4 SV=1 - [A0A1D6JP57_MAIZE]	35.4	5	5	20	291	28.3909	4.65283	0.853948	0.960282	1.06966	0.961298	0.728283	1.19794	0.895771	0.940664	1.02194	0.897825
A0A1D6HPC4	NADH dehydrogenase [ubiquinone] 1 alpha subcomplex subunit 9 mitochondrial OS=Zea mays GN=ZEAMMB73_Zm00001d018479 PE=4 SV=1 - [A0A1D6HPC4_MAIZE]	35.38	10	10	30	342	37.9315	7.12256	0.827746	1.02877	0.84327	0.899928	0.955029	0.880253	0.975269	0.93685	0.960589	0.629308
B6UGM5	60S ribosomal protein L21 OS=Zea mays PE=2 SV=1 - [B6UGM5_MAIZE]	35.37	2	8	61	164	18.6019	10.4185	0.939333	1.0231	1.12405	1.02883	0.986515	0.865134	0.936993	0.929547	1.1068	0.195666
B6TH57	Succinate--CoA ligase [ADP-forming] subunit alpha, mitochondrial OS=Zea mays GN=100283329 PE=2 SV=1 - [B6TH57_MAIZE]	35.35	9	9	61	331	34.1866	8.00146	0.871556	1.03348	0.936938	0.947323	1.0278	0.944893	1.02144	0.998044	0.94918	0.401167
B6TLM5	Glutathione S-transferase GSTU6 OS=Zea mays PE=2 SV=1 - [B6TLM5_MAIZE]	35.34	8	8	19	232	25.6364	5.71924	1.47238	1.09074	1.01473	1.19262	0.863587	0.951895	0.920382	0.911955	1.30776	0.122959
A0A1D6I7Y4	Peptidylprolyl isomerase OS=Zea mays GN=100282031 PE=4 SV=1 - [A0A1D6I7Y4_MAIZE]	35.29	2	3	12	119	12.9545	6.53662		0.920969	0.981312	0.951141		0.95116	0.864875	0.908017	1.04749	0.498798
B6TQ98	Peroxisomal multifunctional enzyme type 2 OS=Zea mays GN=100284127 PE=2 SV=1 - [B6TQ98_MAIZE]	35.25	5	5	9	122	13.2141	9.46631	0.816189	0.998645	1.00607	0.940302	0.891902	0.818023	0.876309	0.862078	1.09074	0.30178
Q8LK64	Glutathione peroxidase OS=Zea mays GN=GP PE=2 SV=1 - [Q8LK64_MAIZE]	35.12	2	7	55	168	18.6083	6.01123	1.4166	0.999203	1.03928	1.1517	1.03514	1.17941	0.969514	1.06136	1.08512	0.571329
B4FY87	Glutamate-oxaloacetate transaminase4 OS=Zea mays GN=100276531 PE=2 SV=1 - [B4FY87_MAIZE]	35.1	4	11	36	416	44.9383	6.56592	0.980186	0.995732	0.93021	0.968709	0.968716	0.84299	1.03873	0.950145	1.01954	0.774547
B4FZ86	Histone H2A OS=Zea mays GN=100274138 PE=2 SV=1 - [B4FZ86_MAIZE]	35.07	1	4	38	134	13.9486	10.0522	0.854698	1.00854	0.898964	0.920735	0.847323	0.926237	0.930602	0.901387	1.02146	0.734191
K7U234	Bowman-Birk type trypsin inhibitor OS=Zea mays GN=103641458 PE=4 SV=1 - [K7U234_MAIZE]	35.05	2	2	13	97	10.1216	5.88428	1.10188	1.49795	1.32555	1.30846	1.25763	0.960985	0.986744	1.06845	1.22463	0.182097
B6SI29	Histone H2A OS=Zea mays GN=100501869 PE=2 SV=1 - [B6SI29_MAIZE]	35.03	1	5	64	157	16.2552	10.6089	0.296616	1.0426	0.712233	0.683815	0.348863	0.375656	0.710387	0.478302	1.42967	0.449036
A0A1D6E530	Peroxidase OS=Zea mays GN=ZEAMMB73_Zm00001d002899 PE=3 SV=1 - [A0A1D6E530_MAIZE]	35.01	7	8	25	337	35.4539	5.66846	1.16311	1.00623	0.816261	0.9952	0.860548	1.12401	0.902122	0.962228	1.03427	0.81143
A0A1D6LEN8	MA3 domain-containing protein OS=Zea mays GN=100501384 PE=4 SV=1 - [A0A1D6LEN8_MAIZE]	35	19	20	91	720	78.8793	5.36377	1.04389	0.996599	1.02129	1.02059	1.07661	1.06137	1.0155	1.05116	0.970921	0.252583
C0PGQ1	Glycine--tRNA ligase mitochondrial 1 OS=Zea mays GN=100383520 PE=2 SV=1 - [C0PGQ1_MAIZE]	34.97	4	23	80	692	76.7176	6.40479	0.816964	1.00427	0.989983	0.937073	1.06444	0.939077	0.919482	0.974334	0.961757	0.647098
B4FRC9	Aldolase-type TIM barrel family protein OS=Zea mays GN=100284080 PE=2 SV=1 - [B4FRC9_MAIZE]	34.97	3	15	122	429	46.2172	7.32764	0.897461	0.99577	0.96646	0.95323	0.872916	0.872944	0.936803	0.894221	1.06599	0.177373
A0A1X7YIM9	Uncharacterized protein OS=Zea mays PE=3 SV=1 - [A0A1X7YIM9_MAIZE]	34.97	11	17	102	572	60.4832	5.07178	0.815989	0.962142	0.940169	0.9061	1.02993	1.0167	1.01689	1.02117	0.887312	0.0655311
A0A096UAZ3	3-isopropylmalate dehydratase small subunit 2 OS=Zea mays GN=100286245 PE=4 SV=1 - [A0A096UAZ3_MAIZE]	34.94	6	6	21	249	25.5931	8.33838	1.18013	0.990955	1.04778	1.07296	1.12576	1.11774	1.13629	1.1266	0.952388	0.394667
B6TI78	Peptidylprolyl isomerase OS=Zea mays PE=2 SV=1 - [B6TI78_MAIZE]	34.9	20	20	107	553	61.6528	5.2876	0.847882	0.954541	0.945401	0.915942	0.975652	1.01122	1.00375	0.996874	0.918814	0.086666
B4FY73	Germin-like protein subfamily 2 member 1 OS=Zea mays GN=100273935 PE=2 SV=1 - [B4FY73_MAIZE]	34.86	6	6	57	218	22.8066	7.09326	1.08298	0.931465	0.870294	0.961581	1.05925	1.13143	1.22964	1.14011	0.843413	0.0900495
B6T2Y5	S-formylglutathione hydrolase OS=Zea mays GN=100282053 PE=2 SV=1 - [B6T2Y5_MAIZE]	34.83	8	8	40	290	31.8658	6.60986	0.85869	0.919731	0.964113	0.914178	0.888191	1.0741	1.07344	1.01191	0.903417	0.229583
P93638	Actin (Fragment) OS=Zea mays GN=Maz63 PE=3 SV=1 - [P93638_MAIZE]	34.82	1	11	260	336	37.1597	5.84619	0.669387	1.32162	1.05535	1.01545	1.2177	1.07825	1.09298	1.12964	0.898914	0.588557
A0A1D6MWZ7	Uncharacterized protein OS=Zea mays GN=103650536 PE=4 SV=1 - [A0A1D6MWZ7_MAIZE]	34.82	5	5	18	224	24.0061	4.80518	0.814012	0.996422	1.0273	0.945911	0.861117	0.932284	0.910051	0.901151	1.04967	0.556194
B6T923	Transcription factor APFI OS=Zea mays PE=2 SV=1 - [B6T923_MAIZE]	34.8	3	6	18	250	26.4736	7.26904	0.782969	1.04203	1.03339	0.952797	1.23484	1.07164	0.958832	1.08844	0.875382	0.309996
A0A1D6NCX2	Phosphotransferase OS=Zea mays GN=103651223 PE=3 SV=1 - [A0A1D6NCX2_MAIZE]	34.78	11	13	45	506	55.0076	6.34131	1.30418	0.976652	0.981579	1.08747	0.905107	0.887898	0.943097	0.912034	1.19236	0.184646
A0A1D6QS58	Aldehyde dehydrogenase OS=Zea mays GN=ZEAMMB73_Zm00001d053776 PE=3 SV=1 - [A0A1D6QS58_MAIZE]	34.69	4	14	66	493	52.458	6.06201	0.948725	1.02675	1.06864	1.01471	1.01284	0.943874	1.01374	0.990153	1.0248	0.590831
Q7Y1S3	Starch branching enzyme IIb (Fragment) OS=Zea mays GN=ae1 PE=4 SV=1 - [Q7Y1S3_MAIZE]	34.69	1	1	2	98	10.0929	4.95752		0.884357	1.07762	0.980989		1.11527	0.953581	1.03443	0.94834	0.712728
A0A1D6PYC0	Nascent polypeptide-associated complex subunit alpha-like protein 3 OS=Zea mays GN=100217069 PE=4 SV=1 - [A0A1D6PYC0_MAIZE]	34.63	2	5	73	205	22.5021	4.43701	0.498279	0.982882	0.876565	0.785909	0.95588	0.936393	0.917722	0.936665	0.83905	0.364426
B6SJS8	Defensin-like protein 6 OS=Zea mays GN=100280632 PE=2 SV=1 - [B6SJS8_MAIZE]	34.62	3	3	53	78	8.38204	8.60205	1.20074	0.953833	1.08815	1.08091	0.97083	1.10104	1.03618	1.03602	1.04333	0.607498
A0A1D6MBB0	Nucleosome assembly protein 1 OS=Zea mays GN=542588 PE=3 SV=1 - [A0A1D6MBB0_MAIZE]	34.59	1	11	69	318	36.3362	4.84326	0.79491	0.926951	0.987733	0.903198	1.05475	0.985725	1.07636	1.03895	0.86934	0.0979814
B6SHH4	Lysine--tRNA ligase OS=Zea mays PE=2 SV=1 - [B6SHH4_MAIZE]	34.53	4	18	69	614	69.2368	6.30322		0.890035	0.960062	0.925048		0.964522	1.00673	0.985624	0.938541	0.276598
C0PAC2	Uncharacterized protein OS=Zea mays PE=2 SV=1 - [C0PAC2_MAIZE]	34.51	3	3	16	113	12.2086	5.19873	0.826991	1.08965	0.893563	0.936735	1.12428	1.00572	1.01172	1.04724	0.894481	0.27645
B6TIL4	GDP-mannose 3,5-epimerase 2 OS=Zea mays PE=2 SV=1 - [B6TIL4_MAIZE]	34.5	4	11	31	371	41.9658	6.46826	1.16433	1.08554	1.00254	1.08414	0.984607	0.892311	0.945677	0.940865	1.15227	0.056298
O81217	Bowman-Birk type bran trypsin inhibitor OS=Zea mays PE=2 SV=1 - [O81217_MAIZE]	34.48	4	4	19	174	19.0527	4.76709	1.12661	1.1219	0.993304	1.08061	1.00805	1.01591	1.13299	1.05232	1.02688	0.659251
B6TS84	Transaldolase 2 OS=Zea mays PE=2 SV=1 - [B6TS84_MAIZE]	34.42	2	14	109	430	46.1031	6.81494	0.808889	1.08653	0.970032	0.95515	0.868073	1.07151	0.9331	0.95756	0.997483	0.981998
B4FGG1	40S ribosomal protein S8 OS=Zea mays PE=2 SV=1 - [B4FGG1_MAIZE]	34.39	2	7	60	221	25.0964	10.3452	1.18268	0.937405	0.999582	1.03989	1.03696	1.07119	1.02386	1.04401	0.996056	0.958822
A0A1D6FWR5	Nucleosome assembly protein 1 OS=Zea mays GN=100279994 PE=3 SV=1 - [A0A1D6FWR5_MAIZE]	34.37	2	12	71	355	40.075	4.67822	0.781359	1.00065	0.918611	0.900208	1.00579	0.83176	1.00431	0.947289	0.950298	0.613939
C0P618	Uncharacterized protein OS=Zea mays PE=2 SV=1 - [C0P618_MAIZE]	34.36	12	13	58	486	51.9864	7.04932	1.01946	0.976283	1.08394	1.02656	1.01249	1.07294	1.02191	1.03578	0.991094	0.812852
B6TVM7	4-methyl-5-thiazole monophosphate biosynthesis protein OS=Zea mays GN=100284612 PE=2 SV=1 - [B6TVM7_MAIZE]	34.35	9	9	21	428	45.1136	6.87354	1.17952	1.03886	1.05898	1.09245	0.974735	1.00526	0.987525	0.989172	1.10441	0.0824607
A0A1D6L1X4	Coatomer subunit alpha-1 OS=Zea mays GN=ZEAMMB73_Zm00001d033734 PE=4 SV=1 - [A0A1D6L1X4_MAIZE]	34.35	6	31	92	1080	119.839	6.3667	0.810888	1.02666	0.96408	0.933877	1.05274	0.943982	1.02768	1.00813	0.926344	0.360878
B6SS66	Phenylalanyl-tRNA synthetase alpha chain OS=Zea mays PE=2 SV=1 - [B6SS66_MAIZE]	34.34	15	15	57	498	56.0847	6.43018	1.04459	0.93965	1.03246	1.00557	1.0527	1.08267	1.06571	1.06703	0.9424	0.147278
K7UC48	3-isopropylmalate dehydratase large subunit OS=Zea mays GN=100193712 PE=4 SV=1 - [K7UC48_MAIZE]	34.33	5	16	64	504	54.4403	7.10791	1.03608	1.03441	1.04493	1.03848	1.09311	1.072	0.95654	1.04055	0.998008	0.963492
Q9FQ11	Sucrose-phosphatase 1 OS=Zea mays GN=SPP1 PE=1 SV=1 - [SPP1_MAIZE]	34.28	13	13	61	423	47.1839	5.73193	0.977644	1.00828	1.03018	1.00537	1.03186	1.02059	1.05192	1.03479	0.971567	0.173297
A0A1D6HYR6	Aquaporin PIP2-1 OS=Zea mays GN=541888 PE=3 SV=1 - [A0A1D6HYR6_MAIZE]	34.19	3	6	94	234	24.3385	7.81104	0.905752	0.991571	1.03657	0.977964	1.08814	1.06985	1.07941	1.07913	0.90625	0.0592989
B6TU74	Uncharacterized protein OS=Zea mays PE=2 SV=1 - [B6TU74_MAIZE]	34.18	9	9	20	395	42.2209	5.66846	1.12833	0.980769	1.13938	1.08282	0.777256	1.01187	0.918323	0.902482	1.19983	0.101798
A0A1D6PGX0	Methionine--tRNA ligase cytoplasmic OS=Zea mays GN=103639438 PE=3 SV=1 - [A0A1D6PGX0_MAIZE]	34.16	2	20	63	726	80.96	7.10791	1.09703	1.02224	0.985719	1.03499	1.08557	0.960635	1.01936	1.02185	1.01286	0.800782
B8QXQ0	Ribosome-inactivating protein (Fragment) OS=Zea mays subsp. parviglumis GN=rip2 PE=4 SV=1 - [B8QXQ0_ZEAMP]	34.13	1	6	81	208	23.2762	7.91357	1.29374	1.17661		1.23518	0.843291	0.952122		0.897706	1.37593	0.051794
C0PD88	Putative indole-3-acetic acid-amido synthetase GH3.1 OS=Zea mays GN=100383126 PE=2 SV=1 - [C0PD88_MAIZE]	34.11	11	15	40	604	66.9407	5.88428	1.22804	1.09402	1.20376	1.17527	0.959285	1.04874	1.07332	1.02711	1.14425	0.0513166
B6T8F4	Ran-binding protein 1 OS=Zea mays GN=100282524 PE=2 SV=1 - [B6T8F4_MAIZE]	34.09	3	6	20	220	23.9437	4.69092	1.20426	1.01047	1.11675	1.11049	1.10772	1.02118	0.94535	1.02475	1.08367	0.305737
A0A1D6N0K3	Peroxidase OS=Zea mays GN=ZEAMMB73_Zm00001d042022 PE=3 SV=1 - [A0A1D6N0K3_MAIZE]	34.07	10	10	49	361	38.0656	7.89893	0.929736	1.34791	0.906893	1.06151	0.872309	0.784235	0.85624	0.837595	1.26734	0.199603
A0A1D6K091	Outer envelope pore protein 16-2 chloroplastic OS=Zea mays GN=ZEAMMB73_Zm00001d028873 PE=4 SV=1 - [A0A1D6K091_MAIZE]	34.04	3	3	13	94	9.959	8.67529	0.838055	1.04029	0.998543	0.958963	0.908581	0.897009	0.991332	0.932307	1.02859	0.716717
C0PJ26	Uncharacterized protein OS=Zea mays PE=2 SV=1 - [C0PJ26_MAIZE]	34.03	13	13	54	429	48.4915	5.80811	0.867379	1.02709	0.913405	0.935958	1.06123	0.937877	0.985335	0.994815	0.940837	0.378756
B4FHA8	Histone deacetylase102 OS=Zea mays GN=ZEAMMB73_Zm00001d011139 PE=2 SV=1 - [B4FHA8_MAIZE]	33.99	9	11	46	303	32.5676	4.79248	0.832567	0.967635	0.962105	0.920769	1.04834	0.996104	0.994248	1.0129	0.909044	0.124781
B6UBC3	Uncharacterized protein OS=Zea mays PE=2 SV=1 - [B6UBC3_MAIZE]	33.93	2	2	9	56	6.25134	9.89111	0.936636	1.02846	1.21591	1.06033	0.924484	0.938295	0.979574	0.947451	1.11914	0.24936
C0P714	Uncharacterized protein OS=Zea mays PE=2 SV=1 - [C0P714_MAIZE]	33.91	2	11	30	407	44.4282	6.78564		0.981559	1.14707	1.06431		1.04355	0.973225	1.00839	1.05546	0.597416
A0A1D6IQM5	Ubiquitin-activating enzyme E1 2 OS=Zea mays GN=100381933 PE=3 SV=1 - [A0A1D6IQM5_MAIZE]	33.89	3	28	115	1015	112.804	5.32568	1.09498	0.977714		1.03635	0.971265	0.965669		0.968467	1.07009	0.366988
B4FZ10	Dolichyl-diphosphooligosaccharide--protein glycosyltransferase 48 kDa subunit OS=Zea mays GN=100274092 PE=2 SV=1 - [B4FZ10_MAIZE]	33.86	5	13	45	440	48.8816	6.21436	1.34714	1.02188	0.974738	1.11459	0.98307	1.09409	1.04915	1.0421	1.06956	0.582698
B4FCH2	Histone H3 OS=Zea mays GN=103638137 PE=2 SV=1 - [B4FCH2_MAIZE]	33.82	3	7	106	136	15.3966	11.1509	0.655574	0.952934	0.993891	0.867467	1.08733	1.02041	0.982961	1.03023	0.842009	0.216056
C0PKQ6	Stress-induced protein kinase1 OS=Zea mays GN=ZEAMMB73_Zm00001d016783 PE=2 SV=1 - [C0PKQ6_MAIZE]	33.79	5	11	46	364	41.824	6.17627	1.07565	0.966478	0.981581	1.0079	1.06162	0.993384	1.01599	1.02367	0.984602	0.711024
B4FBB9	Uncharacterized protein OS=Zea mays GN=542153 PE=2 SV=1 - [B4FBB9_MAIZE]	33.79	3	9	25	290	31.2216	4.95752	0.720767	0.968571	0.878126	0.855821	1.15673	0.978333	1.09974	1.07827	0.7937	0.0678018
B6TRR4	60S ribosomal protein L36 OS=Zea mays PE=2 SV=1 - [B6TRR4_MAIZE]	33.78	2	6	28	148	16.2381	11.0923	0.911638	0.940483	1.15892	1.00368	0.817048	0.959935	0.820962	0.865982	1.15901	0.205259
B4FJK0	Histone H2A OS=Zea mays GN=100216750 PE=2 SV=1 - [B4FJK0_MAIZE]	33.75	2	5	68	160	16.6896	10.6821	0.473368	1.3211	0.830859	0.875109	0.528492	0.438856	0.732911	0.566753	1.54408	0.30234
B4FRZ2	Pyridoxal 5'-phosphate synthase-like subunit PDX1.2 OS=Zea mays GN=ZEAMMB73_Zm00001d018633 PE=2 SV=1 - [B4FRZ2_MAIZE]	33.75	2	11	104	317	33.6042	6.55127	1.31752	1.00303	1.14774	1.1561	0.866241	0.936928	0.951548	0.918239	1.25904	0.0657883
A0A1D6Q8I9	Pyrophosphate--fructose 6-phosphate 1-phosphotransferase subunit alpha OS=Zea mays GN=100280449 PE=3 SV=1 - [A0A1D6Q8I9_MAIZE]	33.73	3	14	34	581	63.0604	7.06396	1.38187	1.16495	1.02044	1.18909	0.795716	1.09793	1.00786	0.96717	1.22945	0.183211
B6TQP9	Lipid transfer protein OS=Zea mays GN=100191531 PE=2 SV=1 - [B6TQP9_MAIZE]	33.7	3	4	22	181	18.7571	7.75244	0.714924	1.00611	0.943162	0.888066	1.13398	1.00696	0.992846	1.04459	0.850155	0.189691
A0A1D6PF61	Translocase of chloroplast OS=Zea mays GN=542502 PE=3 SV=1 - [A0A1D6PF61_MAIZE]	33.66	3	8	28	306	34.186	9.17334	0.964459	0.973271	0.942628	0.960119	1.11757	0.968097	1.0529	1.04619	0.917731	0.123509
B6T715	Aldehyde dehydrogenase OS=Zea mays PE=2 SV=1 - [B6T715_MAIZE]	33.64	14	17	128	550	58.6521	6.75635	0.961438	1.06449	1.01174	1.01255	0.946746	0.870394	0.965826	0.927655	1.09152	0.111172
B6TKC5	Nucleoside diphosphate kinase OS=Zea mays PE=2 SV=1 - [B6TKC5_MAIZE]	33.61	2	8	59	238	25.9335	9.01221	1.25172	0.879505	0.958498	1.02991	0.970968	1.03332	1.13847	1.04759	0.983124	0.892944
A0A1D6L210	NADH dehydrogenase [ubiquinone] iron-sulfur protein 1 mitochondrial OS=Zea mays GN=100280404 PE=3 SV=1 - [A0A1D6L210_MAIZE]	33.6	3	18	47	744	80.666	6.37939	1.2511	1.00146	0.988688	1.08042	0.952636	1.02768	1.03939	1.00657	1.07336	0.456339
B6TJC5	Developmentally-regulated GTP-binding protein 2 OS=Zea mays PE=2 SV=1 - [B6TJC5_MAIZE]	33.58	11	11	36	399	44.5504	8.77783	0.918218	0.986195	0.974582	0.959665	0.998151	1.01307	1.03161	1.01428	0.946156	0.0774463
B4G019	Hydroxyproline-rich glycoprotein family protein OS=Zea mays GN=100274292 PE=2 SV=1 - [B4G019_MAIZE]	33.55	7	8	35	307	33.3377	6.44287	1.12404	0.981782	1.05009	1.05197	1.05013	0.964816	0.978181	0.99771	1.05438	0.329193
A0A1D6KTT8	60S ribosomal protein L21-1 OS=Zea mays GN=ZEAMMB73_Zm00001d032760 PE=4 SV=1 - [A0A1D6KTT8_MAIZE]	33.54	1	8	44	164	18.7522	10.521	1.07952	0.977953	1.02982	1.0291	1.12719	0.896062	1.04771	1.02366	1.00531	0.944828
Q7SIC9	Transketolase, chloroplastic OS=Zea mays PE=1 SV=1 - [TKTC_MAIZE]	33.48	18	19	84	675	72.9476	5.71924	0.918344	1.10992	1.0136	1.01396	0.836601	0.850731	0.898014	0.861782	1.17658	0.0595144
B4FGK8	Eukaryotic translation initiation factor 2 alpha subunit OS=Zea mays GN=100193869 PE=2 SV=1 - [B4FGK8_MAIZE]	33.33	3	11	49	339	38.2897	5.31299	0.950099	0.976063	1.01475	0.980303	1.03987	1.05127	1.00687	1.03267	0.949288	0.085283
B6SHX4	NADH ubiquinone oxidoreductase B22-like subunit OS=Zea mays GN=100282004 PE=2 SV=1 - [B6SHX4_MAIZE]	33.33	3	3	6	114	13.3458	8.42627	1.09051	1.00291	1.0698	1.05441	0.954144	0.996656	0.981716	0.977505	1.07867	0.0580726
C4J4E4	Monodehydroascorbate reductase homolog1 OS=Zea mays GN=100501585 PE=2 SV=1 - [C4J4E4_MAIZE]	33.33	12	13	59	435	46.7033	5.59229	1.1275	1.02967	0.927844	1.02834	0.969575	0.931122	0.998479	0.966392	1.0641	0.366249
B6T2K5	60S ribosomal protein L35 OS=Zea mays GN=100282013 PE=2 SV=1 - [B6T2K5_MAIZE]	33.33	3	6	39	123	14.3095	11.2974	0.974943	0.991212	0.978348	0.981501	1.00541	0.953403	0.869908	0.942908	1.04093	0.386867
A0A1D6Q1G3	Uncharacterized protein OS=Zea mays GN=100275334 PE=4 SV=1 - [A0A1D6Q1G3_MAIZE]	33.33	2	2	9	93	10.1261	9.62744	1.15548	1.01715	1.00977	1.0608	0.860822	0.919409	0.970858	0.917029	1.15678	0.0653813
A0A1D6EXI5	Villin-4 OS=Zea mays GN=100383299 PE=4 SV=1 - [A0A1D6EXI5_MAIZE]	33.29	18	21	45	751	84.7349	5.51611	0.78408	1.01641	0.98179	0.927425	1.06543	1.05337	1.08248	1.0671	0.869112	0.127704
C0HFM6	Chaperonin CPN60-like 2 mitochondrial OS=Zea mays GN=100272259 PE=2 SV=1 - [C0HFM6_MAIZE]	33.28	12	14	58	580	61.2263	6.7417	1.12215	0.936345	1.02928	1.02926	0.984557	0.910701	0.909537	0.934932	1.10089	0.185708
A0A1D6DVJ7	Plasma membrane ATPase OS=Zea mays GN=ZEAMMB73_Zm00001d002006 PE=3 SV=1 - [A0A1D6DVJ7_MAIZE]	33.2	2	21	62	744	80.9855	5.98584	0.763185	1.05033	1.03362	0.949047	0.945438	0.830275	0.962763	0.912825	1.03968	0.740251
B6U9I3	Eukaryotic translation initiation factor 3 subunit J OS=Zea mays GN=100281725 PE=2 SV=1 - [B6U9I3_MAIZE]	33.19	1	7	22	232	26.009	4.90674	2.00826	0.994554		1.50141	0.575051	0.914071		0.744561	2.0165	0.292414
A0A1D6FBT4	Transcription factor Pur-alpha 1 OS=Zea mays GN=100283497 PE=4 SV=1 - [A0A1D6FBT4_MAIZE]	33.16	2	9	48	383	42.835	5.88428	1.19397	0.937774		1.06587	1.04382	1.03963		1.04172	1.02318	0.867887
B4FNN1	Cytochrome c oxidase subunit 6b-1 OS=Zea mays GN=100272443 PE=2 SV=1 - [B4FNN1_MAIZE]	33.13	1	3	10	166	18.4595	4.36084	0.901295		1.00583	0.953564	0.866104		0.782241	0.824172	1.157	0.193233
A0A1D6LZP3	Alliin lyase OS=Zea mays GN=ZEAMMB73_Zm00001d037674 PE=4 SV=1 - [A0A1D6LZP3_MAIZE]	33.1	10	11	67	435	47.0122	5.19873	1.10823	0.997911	1.13542	1.08052	1.1904	1.05445	1.0085	1.08445	0.996374	0.957242
B6SIV8	Histone H3 OS=Zea mays GN=103636448 PE=2 SV=1 - [B6SIV8_MAIZE]	33.09	2	6	113	136	15.2745	11.2974	0.684303	0.972657	0.907411	0.85479	0.922098	0.825183	0.888381	0.878554	0.972951	0.808526
B4G038	Homoserine dehydrogenase OS=Zea mays GN=100282632 PE=2 SV=1 - [B4G038_MAIZE]	33.07	10	10	23	384	40.5681	6.18896	0.908261	0.958006	0.957722	0.94133	0.92987	1.02763	1.02254	0.993348	0.947634	0.220064
A0A1D6L023	Succinate dehydrogenase12 OS=Zea mays GN=ZEAMMB73_Zm00001d033554 PE=4 SV=1 - [A0A1D6L023_MAIZE]	32.98	4	4	14	188	20.2484	5.70654	0.954706	1.01001	1.07207	1.01226	0.966859	0.977691	0.923444	0.955998	1.05885	0.210203
B6TN30	60S ribosomal protein L23a OS=Zea mays PE=2 SV=1 - [B6TN30_MAIZE]	32.97	1	8	64	182	20.5353	10.0815	0.878768	1.07273	1.06825	1.00658	0.908774	0.702377	0.758932	0.790028	1.27411	0.0712162
A0A1D6J4Q8	Translation elongation factor EF1A/initiation factor IF2gamma family protein OS=Zea mays GN=100384492 PE=4 SV=1 - [A0A1D6J4Q8_MAIZE]	32.96	3	20	91	537	58.8923	5.79541	0.878498	0.983805	1.03254	0.964947	1.06103	1.10018	1.05127	1.07082	0.901126	0.0913517
A0A1D6JMZ9	Aconitate hydratase OS=Zea mays GN=100304277 PE=3 SV=1 - [A0A1D6JMZ9_MAIZE]	32.96	4	26	95	986	106.441	7.29834	0.906483	1.16376		1.03512	0.982344	0.895914		0.939129	1.10222	0.552649
B4FGF5	Hydroxyacylglutathione hydrolase cytoplasmic OS=Zea mays GN=100193826 PE=2 SV=1 - [B4FGF5_MAIZE]	32.95	7	7	11	258	28.7374	5.98584	0.91932	1.04272	1.01283	0.991621	0.969785	0.936213	0.923586	0.943195	1.05134	0.288919
B6U237	Heat shock 70 kDa protein 14 OS=Zea mays GN=ZEAMMB73_Zm00001d009950 PE=2 SV=1 - [B6U237_MAIZE]	32.9	8	26	147	848	93.5104	5.42725	1.11693	0.951348	1.0387	1.03566	0.957204	1.07079	1.01407	1.01402	1.02134	0.727975
B4FSA7	ADP,ATP carrier protein OS=Zea mays GN=100284305 PE=2 SV=1 - [B4FSA7_MAIZE]	32.89	7	14	145	380	41.2381	9.80322	0.795999	0.982688	0.91936	0.899349	1.02364	0.960431	1.02529	1.00312	0.896553	0.152492
Q4FZ50	Cysteine proteinase inhibitor OS=Zea mays GN=cc6 PE=2 SV=1 - [Q4FZ50_MAIZE]	32.76	3	3	32	116	12.3223	5.38916	1.09332	1.10806	1.45379	1.21839	0.912031	0.957483	0.910742	0.926752	1.31469	0.0700398
B6T3D4	Methionyl-tRNA synthetase OS=Zea mays GN=100282083 PE=2 SV=1 - [B6T3D4_MAIZE]	32.76	9	9	32	348	37.7864	8.04541	0.897403	0.98477	0.896082	0.926085	0.995974	0.982124	0.981719	0.986605	0.938658	0.111376
B4FLG7	Triphosphate tunel metalloenzyme 3 OS=Zea mays GN=100217115 PE=2 SV=1 - [B4FLG7_MAIZE]	32.71	6	6	11	214	23.5091	5.2749	0.872532	0.975333	0.920953	0.922939	0.968162	1.07482	0.947152	0.996711	0.925985	0.20989
B6TF54	Chorismate mutase OS=Zea mays GN=103636619 PE=2 SV=1 - [B6TF54_MAIZE]	32.69	2	9	33	312	34.9831	7.48877	1.07499	0.856876	1.04434	0.992066	1.13815	1.18308	1.03794	1.11972	0.885994	0.188175
A0A1D6NLZ8	Cytochrome c oxidase polypeptide Vb OS=Zea mays GN=103651601 PE=4 SV=1 - [A0A1D6NLZ8_MAIZE]	32.69	3	3	7	104	11.6785	4.60205	1.10077	0.953251	1.10848	1.05417	0.908056	0.957042	0.959688	0.941595	1.11955	0.101907
B7ZX71	Aspartate--tRNA ligase 2 cytoplasmic OS=Zea mays GN=100279253 PE=2 SV=1 - [B7ZX71_MAIZE]	32.66	3	17	57	545	60.6019	6.25244	1.29836	1.02367	0.957907	1.09331	1.084	0.913774	1.05015	1.01598	1.07612	0.543189
B6TH42	60S ribosomal protein L9 OS=Zea mays GN=100283325 PE=2 SV=1 - [B6TH42_MAIZE]	32.63	2	7	29	190	21.3605	9.75928	1.13322	1.04028	1.12743	1.10031	1.06124	1.02961	1.03567	1.04217	1.05578	0.139493
A0A1D6N7A4	Acyl-coenzyme A oxidase OS=Zea mays GN=ZEAMMB73_Zm00001d042884 PE=3 SV=1 - [A0A1D6N7A4_MAIZE]	32.6	19	19	74	684	76.1462	7.56201	1.3483	1.02429	1.02769	1.13343	0.920858	0.953104	0.942643	0.938868	1.20722	0.145596
A0A1D6JPH5	Glutathione reductase chloroplastic OS=Zea mays GN=541986 PE=3 SV=1 - [A0A1D6JPH5_MAIZE]	32.6	16	16	32	546	58.7733	7.78174	1.20549	0.979308	1.04546	1.07675	0.994254	0.992801	0.998546	0.9952	1.08195	0.291442
B4FH88	Bifunctional protein FolD 2 OS=Zea mays GN=100272563 PE=2 SV=1 - [B4FH88_MAIZE]	32.53	7	7	26	292	30.5613	7.09326	0.900306	0.928478	1.0091	0.945961	1.01177	1.05259	1.01746	1.02727	0.920847	0.0809051
B4FRW1	Uncharacterized protein OS=Zea mays PE=2 SV=1 - [B4FRW1_MAIZE]	32.45	7	11	75	379	41.054	6.46826	0.831039	0.91279	0.987908	0.910579	0.787186	0.778462	0.791138	0.785595	1.15909	0.051386
A0A1D6IL83	NADH dehydrogenase [ubiquinone] flavoprotein 1, mitochondrial OS=Zea mays GN=ZEAMMB73_Zm00001d022341 PE=3 SV=1 - [A0A1D6IL83_MAIZE]	32.43	1	11	34	407	44.7766	7.40088	2.43351	1.00052		1.71702	0.728761	0.999183		0.863972	1.98735	0.362579
B7ZXS2	Putative small nuclear ribonucleoprotein G OS=Zea mays GN=100193784 PE=2 SV=1 - [B7ZXS2_MAIZE]	32.43	2	2	2	74	8.02716	5.90967		1.01887	1.13748	1.07817		1.0366	1.00901	1.02281	1.05413	0.459179
B4FWK0	Eukaryotic translation initiation factor 3 subunit D OS=Zea mays GN=100273610 PE=2 SV=1 - [B4FWK0_MAIZE]	32.41	10	13	40	580	64.8457	5.70654	1.01982	1.01216	1.07729	1.03642	0.915618	1.03279	0.982704	0.977038	1.06078	0.208848
B4FAR8	Proteasome subunit alpha type OS=Zea mays GN=100191947 PE=2 SV=1 - [B4FAR8_MAIZE]	32.4	2	6	22	250	27.0507	6.21436	0.917302	0.93682		0.927061	0.939836	1.06137		1.0006	0.926504	0.354602
B4FQA5	Histone1a OS=Zea mays GN=541964 PE=2 SV=1 - [B4FQA5_MAIZE]	32.38	6	6	24	244	24.8775	10.7261	1.15305	1.01296	1.34313	1.16971	0.960652	1.07372	0.969119	1.00116	1.16835	0.174952
B6T7Z2	Cytochrome B5 isoform D OS=Zea mays GN=ZEAMMB73_Zm00001d011081 PE=2 SV=1 - [B6T7Z2_MAIZE]	32.33	3	3	10	133	14.6654	5.51611	0.7476	1.06925	0.970119	0.92899	1.23322	0.976388	1.01562	1.07508	0.864116	0.304729
A0A1D6JSS7	Putative mitochondrial-processing peptidase subunit beta mitochondrial OS=Zea mays GN=100191520 PE=3 SV=1 - [A0A1D6JSS7_MAIZE]	32.33	4	13	61	498	55.3541	6.04932	1.03773	1.00479	1.14458	1.06237	1.05159	0.983482	1.00733	1.01413	1.04756	0.359773
C0PAU7	Glucose-6-phosphate isomerase OS=Zea mays GN=100382805 PE=2 SV=1 - [C0PAU7_MAIZE]	32.31	4	17	42	616	67.3886	5.80811	1.19393	0.93449	0.96945	1.03262	0.706747	0.916826	0.976588	0.866721	1.19141	0.2237
C0HJ53	Thioesterase superfamily protein OS=Zea mays GN=ZEAMMB73_Zm00001d049351 PE=2 SV=1 - [C0HJ53_MAIZE]	32.29	5	7	45	223	24.2347	9.14404	0.821585	1.05828	1.08147	0.987112	1.00075	1.04758	0.997906	1.01541	0.97213	0.754749
C0P4D6	26S proteasome non-ATPase regulatory subunit 12 homolog B OS=Zea mays GN=100382103 PE=2 SV=1 - [C0P4D6_MAIZE]	32.28	4	12	31	443	50.5117	7.41553	1.36046	0.93972		1.15009	1.00141	1.12593		1.06367	1.08125	0.731675
B6T2Z1	Short-chain dehydrogenase/reductase SDR OS=Zea mays PE=2 SV=1 - [B6T2Z1_MAIZE]	32.26	8	8	22	310	33.9593	5.79541	0.831917	1.02714	0.939535	0.932865	1.03378	0.963754	1.07812	1.02521	0.909921	0.231602
A0A1D6JWL2	Chorismate synthase OS=Zea mays GN=ZEAMMB73_Zm00001d028477 PE=3 SV=1 - [A0A1D6JWL2_MAIZE]	32.24	9	9	29	428	45.7282	7.03467	0.746684	0.951399	0.97345	0.890511	1.07175	1.01322	1.04683	1.04393	0.853034	0.107374
B4FTM9	Uncharacterized protein OS=Zea mays GN=100283056 PE=2 SV=1 - [B4FTM9_MAIZE]	32.21	3	7	23	208	21.9091	4.729	1.17704	0.981539	1.07019	1.07626	1.10483	1.08109	1.10041	1.09544	0.982484	0.753265
A0A1D6GKX8	Threonine--tRNA ligase mitochondrial 1 OS=Zea mays GN=103626016 PE=3 SV=1 - [A0A1D6GKX8_MAIZE]	32.21	8	21	74	739	84.367	7.09326	0.973462	1.00377	1.00303	0.993419	1.09713	1.07255	1.0006	1.05676	0.94006	0.107504
B6SMX7	4-hydroxy-4-methyl-2-oxoglutarate aldolase OS=Zea mays GN=ZEAMMB73_Zm00001d039841 PE=2 SV=1 - [B6SMX7_MAIZE]	32.14	5	6	14	168	17.9411	5.88428	0.94961	1.02435	1.01162	0.995195	1.08579	1.02748	1.01648	1.04325	0.953938	0.202419
B4G082	Guanosine nucleotide diphosphate dissociation inhibitor OS=Zea mays PE=2 SV=1 - [B4G082_MAIZE]	32.13	2	13	90	445	49.78	6.41748	0.781559	0.89871	0.964781	0.881683	1.02802	0.97212	1.005	1.00171	0.880174	0.0986005
B6SS27	AMP-binding protein OS=Zea mays GN=100281089 PE=2 SV=1 - [B6SS27_MAIZE]	32.13	16	16	84	582	63.1983	8.01611	0.952361	1.01046	0.960587	0.974469	0.994245	0.9482	0.961422	0.967955	1.00673	0.788715
B4G0E0	Acyl-coenzyme A oxidase 4 peroxisomal OS=Zea mays GN=ZEAMMB73_Zm00001d037521 PE=2 SV=1 - [B4G0E0_MAIZE]	32.1	9	11	36	433	46.6353	8.80713	0.937905	0.998807	1.03976	0.992159	0.989715	0.911469	0.946089	0.949091	1.04538	0.312048
A0A1D6GJB2	Coatomer subunit alpha-1 OS=Zea mays GN=ZEAMMB73_Zm00001d013441 PE=4 SV=1 - [A0A1D6GJB2_MAIZE]	32.09	2	23	68	751	85.381	8.93896	1.73963	0.919365	0.888545	1.18251	1.10212	1.03163	0.956377	1.03004	1.14803	0.617258
A0A1D6GGM6	TIP41-like family protein OS=Zea mays GN=100278962 PE=4 SV=1 - [A0A1D6GGM6_MAIZE]	32.07	8	8	18	290	32.1115	6.30322	1.17566	0.963869	0.978671	1.0394	1.01604	1.03559	1.02368	1.0251	1.01395	0.844861
P04709	ADP,ATP carrier protein 1, mitochondrial OS=Zea mays GN=ANT1 PE=2 SV=3 - [ADT1_MAIZE]	32.04	1	14	182	387	42.3648	9.84717	1.1793	0.92701	0.990299	1.0322	1.06683	0.96031	1.0353	1.02081	1.01116	0.896383
P12857	ADP,ATP carrier protein 2, mitochondrial OS=Zea mays GN=ANT2 PE=2 SV=2 - [ADT2_MAIZE]	32.04	1	14	173	387	42.3057	9.84717	0.979229	0.983908	1.01606	0.993065	1.09927	1.00184	1.05933	1.05348	0.942654	0.11919
D2JSQ3	ATP synthase subunit 8 OS=Zea mays GN=atp8 PE=2 SV=1 - [D2JSQ3_MAIZE]	32.03	5	5	13	153	17.7983	9.84717	1.00051	0.998643	0.899914	0.966355	1.02857	1.11379	1.10779	1.08339	0.891977	0.0532589
A0A1D6K5D2	Nucleoredoxin1 OS=Zea mays GN=ZEAMMB73_Zm00001d029457 PE=4 SV=1 - [A0A1D6K5D2_MAIZE]	31.99	15	16	98	569	63.2886	4.86865	1.12619	0.981692	0.991857	1.03325	1.0167	1.0041	1.04767	1.02282	1.01019	0.839805
A0A1D6PIA7	Vicilin-like seed storage protein OS=Zea mays GN=103639475 PE=4 SV=1 - [A0A1D6PIA7_MAIZE]	31.96	17	17	900	560	61.589	8.04541	1.1888	1.01769	1.2421	1.14953	0.759995	0.976353	0.935886	0.890745	1.29053	0.0524967
Q6RW09	Allene oxide cyclase OS=Zea mays GN=aoc PE=2 SV=1 - [Q6RW09_MAIZE]	31.93	6	6	24	238	25.7613	8.93896	1.33796	1.08877	1.08098	1.16923	0.967676	0.992007	1.03769	0.999125	1.17026	0.121747
A0A1D6E703	Eukaryotic translation initiation factor isoform 4G-2 OS=Zea mays GN=103646262 PE=4 SV=1 - [A0A1D6E703_MAIZE]	31.93	12	24	64	786	86.4099	8.19189	1.1997	0.99768	1.05632	1.08457	1.05455	1.0175	0.937095	1.00305	1.08127	0.304683
B4F8H9	Uncharacterized protein OS=Zea mays PE=2 SV=1 - [B4F8H9_MAIZE]	31.9	9	9	17	395	42.4427	6.80029	1.06259	0.934397	1.00771	1.00157	1.07496	1.0233	1.0524	1.05022	0.953672	0.291037
A0A1D6I0G9	Polyadenylate-binding protein OS=Zea mays GN=100381531 PE=3 SV=1 - [A0A1D6I0G9_MAIZE]	31.88	2	15	96	549	60.4127	7.29834		1.12407	1.0098	1.06694		1.24974	1.04108	1.14541	0.931487	0.57723
B4FBY6	Uncharacterized protein OS=Zea mays PE=2 SV=1 - [B4FBY6_MAIZE]	31.84	2	13	187	402	44.9722	4.70361	1.16127	0.918454	1.08132	1.05368	1.00373	1.12645	1.09349	1.07456	0.980572	0.807723
A0A1D6GBB9	SGS domain-containing protein OS=Zea mays GN=100193968 PE=4 SV=1 - [A0A1D6GBB9_MAIZE]	31.79	4	6	20	173	19.3703	8.52881	0.758343	0.937676	0.987606	0.894542	1.10276	1.05445	1.01439	1.0572	0.846143	0.0933071
C0P3T5	Beta-galactosidase OS=Zea mays GN=100382034 PE=2 SV=1 - [C0P3T5_MAIZE]	31.75	21	21	81	822	91.0828	7.81104	1.17577	0.962293	1.06279	1.06695	0.882658	0.984669	1.05628	0.974534	1.09483	0.31032
B4FFA7	Enoyl-[acyl-carrier-protein] reductase [NADH] chloroplastic OS=Zea mays GN=100193519 PE=2 SV=1 - [B4FFA7_MAIZE]	31.71	5	10	95	369	38.9831	7.75244	0.94538	1.0126	0.998017	0.985332	0.87695	1.01879	1.06918	0.988304	0.996992	0.963506
A0A1D6JVK7	Translocase of chloroplast OS=Zea mays GN=ZEAMMB73_Zm00001d028373 PE=3 SV=1 - [A0A1D6JVK7_MAIZE]	31.7	3	8	22	306	33.9949	8.89502	1.15238	0.94706	0.950215	1.01655	1.10604	1.01656	1.06302	1.06187	0.957319	0.566632
B4FKM4	Protein mago nashi OS=Zea mays GN=100280575 PE=2 SV=1 - [B4FKM4_MAIZE]	31.68	5	5	12	161	18.4953	5.88428	1.04107	0.960702	0.858998	0.953592	0.995201	1.03996	0.996216	1.01046	0.943722	0.357293
A0A1D6JKW8	Nonspecific lipid-transfer protein OS=Zea mays GN=107403162 PE=4 SV=1 - [A0A1D6JKW8_MAIZE]	31.63	4	4	86	98	9.85787	8.89502	0.979615	0.947964	1.08873	1.00544	0.879315	1.07357	1.00035	0.984411	1.02136	0.781556
A0A1D6K5Y7	Chaperone protein ClpB3 chloroplastic OS=Zea mays GN=103636567 PE=3 SV=1 - [A0A1D6K5Y7_MAIZE]	31.6	21	26	72	978	108.794	7.15186	1.02676	0.982577	1.13631	1.04855	1.04229	0.930638	1.00981	0.994248	1.05462	0.390616
B6TK66	Embryonic protein DC-8 OS=Zea mays PE=2 SV=1 - [B6TK66_MAIZE]	31.56	11	11	95	320	33.5519	6.58057	1.01966	1.06875	1.2843	1.12424	0.528303	0.90569	0.813305	0.749099	1.50079	0.0548811
B6U062	Early nodulin 20 OS=Zea mays PE=2 SV=1 - [B6U062_MAIZE]	31.55	3	3	15	187	19.3787	8.104	1.23684	0.919267	1.01549	1.0572	0.928393	1.13891	1.06619	1.0445	1.01216	0.91552
B6SV32	Coatomer subunit gamma OS=Zea mays GN=100194138 PE=2 SV=1 - [B6SV32_MAIZE]	31.53	3	23	55	888	98.559	5.08447	1.26214	0.985851	0.915048	1.05435	0.937105	1.02597	0.965069	0.976047	1.08022	0.512596
A0A1D6HV45	Coatomer subunit gamma OS=Zea mays GN=100193726 PE=3 SV=1 - [A0A1D6HV45_MAIZE]	31.53	3	23	53	888	98.553	5.10986	0.871563	0.995819	0.866488	0.91129	1.01918	0.875843	1.0018	0.965606	0.943749	0.429564
B4F8D2	60S ribosomal protein L4-1 OS=Zea mays GN=100191314 PE=2 SV=1 - [B4F8D2_MAIZE]	31.44	1	10	78	404	44.423	10.5503		1.08688	0.905988	0.996436		0.838832	0.905753	0.872293	1.14232	0.326861
Q9SBE6	Globulin-1 (Fragment) OS=Zea mays subsp. parviglumis PE=4 SV=1 - [Q9SBE6_ZEAMP]	31.4	1	8	314	242	27.839	8.57275		1.02015	1.20364	1.1119		0.913652	0.855904	0.884778	1.2567	0.14209
B6SQE1	COX VIIa-like protein OS=Zea mays GN=100285185 PE=2 SV=1 - [B6SQE1_MAIZE]	31.34	1	2	13	67	7.66197	9.99365	0.873838	1.14081	0.995251	1.0033	0.954941	0.844911	0.924441	0.908098	1.10484	0.319648
A0A1D6LBZ7	Inactive protein FRIGIDA OS=Zea mays GN=100273115 PE=4 SV=1 - [A0A1D6LBZ7_MAIZE]	31.33	5	5	14	166	19.3336	9.49561	0.880166	1.02555	0.96719	0.957635	0.978224	0.987566	0.936816	0.967536	0.989767	0.836729
B6T7R3	Ubiquitin-fold modifier-conjugating enzyme 1 OS=Zea mays PE=2 SV=1 - [B6T7R3_MAIZE]	31.32	5	5	13	182	20.2883	7.82568	0.820804	1.03047	1.04032	0.963867	1.29171	1.04254	1.1179	1.15071	0.837625	0.143282
A0A1D6FC43	Importin subunit alpha OS=Zea mays GN=ZEAMMB73_Zm00001d008345 PE=3 SV=1 - [A0A1D6FC43_MAIZE]	31.31	1	12	59	527	57.8168	5.38916	1.09864	0.920873	0.967838	0.995783	1.14112	1.09605	1.12352	1.12023	0.888909	0.0855536
B4G004	Beta-glucosidase 44 OS=Zea mays GN=100274288 PE=2 SV=1 - [B4G004_MAIZE]	31.27	11	14	47	502	56.3801	8.80713	0.96529	1.01589	0.948723	0.976634	0.957379	0.933103	0.991196	0.960559	1.01673	0.574139
A0A1D6HD80	RAN GTPase-activating protein 2 OS=Zea mays GN=ZEAMMB73_Zm00001d017239 PE=4 SV=1 - [A0A1D6HD80_MAIZE]	31.17	4	12	32	523	56.7959	4.70361	1.01683	0.973691	1.03446	1.00833	0.928725	1.03362	1.01384	0.99206	1.0164	0.682077
B6TXT3	Uncharacterized protein OS=Zea mays PE=2 SV=1 - [B6TXT3_MAIZE]	31.15	2	2	3	61	6.7705	10.8286	1.38524	1.10697	1.22245	1.23822	1.08487	1.11691	0.941865	1.04788	1.18164	0.121264
B4FMS7	Mitochondrial prohibitin complex protein 2 OS=Zea mays GN=541818 PE=2 SV=1 - [B4FMS7_MAIZE]	31.14	2	7	51	289	31.8962	9.68604	0.809334	0.97868	0.946382	0.911465	1.05776	1.03118	1.07129	1.05341	0.865251	0.0560008
B6UEK3	Uncharacterized protein OS=Zea mays PE=2 SV=1 - [B6UEK3_MAIZE]	31.11	2	13	25	524	57.095	5.89697	1.09408		1.01536	1.05472	0.891767		0.975427	0.933597	1.12974	0.169458
B6TSW1	Shikimate dehydrogenase OS=Zea mays PE=2 SV=1 - [B6TSW1_MAIZE]	31.11	11	12	31	540	57.9499	6.23975	0.963674	1.02196	1.04081	1.00882	1.0697	1.03957	1.04101	1.05009	0.960693	0.176865
B4G0B0	Bifunctional inhibitor/lipid-transfer protein/seed storage 2S albumin superfamily protein OS=Zea mays GN=100281936 PE=2 SV=1 - [B4G0B0_MAIZE]	31.09	2	2	2	119	11.7869	8.06006	1.03279	1.04231		1.03755	1.02856	0.800991		0.914775	1.13421	0.393751
A0A1D6KRE0	Membrane steroid-binding protein 1 OS=Zea mays GN=107275240 PE=4 SV=1 - [A0A1D6KRE0_MAIZE]	31.05	3	9	42	409	43.9841	4.62744	0.728795	0.873941		0.801368	1.12602	1.35996		1.24299	0.644708	0.0849594
A0A096RIV3	Proton pump-interactor 1 OS=Zea mays GN=103647378 PE=4 SV=1 - [A0A096RIV3_MAIZE]	30.96	11	16	48	617	69.2414	8.88037	0.973158	1.0629	1.06511	1.03372	1.00387	1.03138	1.04605	1.0271	1.00645	0.849383
O81253	Globulin-1 (Fragment) OS=Zea mays PE=4 SV=1 - [O81253_MAIZE]	30.96	1	7	334	239	27.3668	8.57275	0.620242	1.01083	1.09297	0.908013	0.638451	1.00548	0.954177	0.866036	1.04847	0.832123
B4FGL9	60S ribosomal protein L11-1 OS=Zea mays GN=100193878 PE=2 SV=1 - [B4FGL9_MAIZE]	30.94	2	6	81	181	20.7219	9.92041	0.714609	1.0522	0.912667	0.893159	1.15224	0.996474	0.971579	1.0401	0.858726	0.263646
C4J306	Inosine-5'-monophosphate dehydrogenase OS=Zea mays GN=100501392 PE=2 SV=1 - [C4J306_MAIZE]	30.94	10	10	42	501	52.5237	6.11279	0.940545	1.04662	1.12354	1.0369	1.03094	1.03397	1.01492	1.02661	1.01003	0.856455
B6UDP2	Uncharacterized protein OS=Zea mays PE=2 SV=1 - [B6UDP2_MAIZE]	30.87	1	5	24	149	16.8684	9.02686	1.01028	1.06441	0.995767	1.02349	1.06658	0.995584	0.914453	0.992206	1.03153	0.555302
B4FDN9	V-type proton ATPase subunit D OS=Zea mays GN=100193069 PE=2 SV=1 - [B4FDN9_MAIZE]	30.86	6	6	10	269	29.1117	9.80322	1.06867	1.17837	0.892867	1.04663	0.945054	0.91417	1.05178	0.970336	1.07863	0.458131
B6T914	Pop3 peptide OS=Zea mays GN=100286248 PE=2 SV=1 - [B6T914_MAIZE]	30.84	3	3	12	107	11.9101	5.38916	0.879762	0.955403	0.93879	0.924652	1.03992	0.927629	1.10008	1.02254	0.904267	0.152552
B6TL91	FAM10 family protein OS=Zea mays GN=100283738 PE=2 SV=1 - [B6TL91_MAIZE]	30.83	13	13	82	399	43.3592	5.21143	1.1109	0.998025	1.0456	1.05151	1.05369	1.01663	1.04382	1.03805	1.01297	0.716628
B6UDC2	Actin-interacting protein 1-2 OS=Zea mays GN=100192950 PE=2 SV=1 - [B6UDC2_MAIZE]	30.82	16	16	40	610	66.2454	6.82959	0.752457	1.03959	0.991685	0.927912	1.00383	1.09245	1.01197	1.03608	0.895595	0.310361
A8DMN5	Protein FLOURY 1 OS=Zea mays GN=FL1 PE=1 SV=1 - [FL1_MAIZE]	30.79	9	9	43	302	32.5654	5.49072	0.801564	0.979196	1.02078	0.933846	1.16905	1.10901	1.09745	1.12517	0.829959	0.0539408
A0A1D6NCC9	Trehalose-6-phosphate synthase7 OS=Zea mays GN=ZEAMMB73_Zm00001d043469 PE=4 SV=1 - [A0A1D6NCC9_MAIZE]	30.78	6	20	55	874	97.3706	5.31299	0.687026	1.04279	1.08076	0.936859	1.09966	0.947784	1.02537	1.02427	0.914659	0.546467
A0A1D6HUV1	Plasma membrane ATPase OS=Zea mays GN=ZEAMMB73_Zm00001d019062 PE=3 SV=1 - [A0A1D6HUV1_MAIZE]	30.74	7	22	50	888	97.4874	8.03076	1.03704	1.00397	1.13283	1.05795	1.17103	1.01901	1.04544	1.0785	0.980945	0.752212
K7UCA4	Myosin heavy chain-related OS=Zea mays GN=ZEAMMB73_Zm00001d049764 PE=4 SV=1 - [K7UCA4_MAIZE]	30.7	9	13	32	456	50.8652	9.56885	1.17831	0.966602	1.05086	1.06526	1.00496	1.02784	0.974866	1.00255	1.06254	0.378784
B4FAB1	Succinate dehydrogenase [ubiquinone] iron-sulfur subunit, mitochondrial OS=Zea mays PE=2 SV=1 - [B4FAB1_MAIZE]	30.69	2	5	28	202	22.7612	7.73779	1.37788	1.20459	1.09255	1.22501	1.54763	1.10059	1.00661	1.21828	1.00552	0.972931
B4FU39	Uncharacterized protein OS=Zea mays PE=2 SV=1 - [B4FU39_MAIZE]	30.68	9	10	21	414	43.433	7.51807	1.26017	0.983639	0.977893	1.0739	0.971211	0.913876	0.947115	0.944067	1.13753	0.241935
B6SIX3	40S ribosomal protein S24 OS=Zea mays GN=100280577 PE=2 SV=1 - [B6SIX3_MAIZE]	30.66	1	5	40	137	15.7237	10.7114		1.06069	0.96708	1.01389		0.822245	0.799535	0.81089	1.25034	0.0519485
B6SLI1	40S ribosomal protein S30 OS=Zea mays GN=100282946 PE=2 SV=1 - [B6SLI1_MAIZE]	30.65	2	2	21	62	6.92689	12.0298	0.571223	1.00379	0.904073	0.826361	0.453123	0.488916	0.607426	0.516488	1.59996	0.0894256
B8A3M0	Glutamine synthetase OS=Zea mays GN=542400 PE=2 SV=1 - [B8A3M0_MAIZE]	30.62	8	9	45	369	40.177	6.20166	0.96079	0.889527	0.939474	0.92993	1.04746	0.984347	0.993824	1.00854	0.922053	0.0526966
B6TPA4	Carnitine racemase/ catalytic OS=Zea mays GN=100284027 PE=2 SV=1 - [B6TPA4_MAIZE]	30.58	6	6	16	242	25.6413	8.44092	1.10207	1.04101	0.970311	1.0378	1.03021	1.00935	0.989603	1.00972	1.0278	0.519822
B6SIX6	Prolamin PPROL 17 OS=Zea mays PE=2 SV=1 - [B6SIX6_MAIZE]	30.56	2	3	412	180	19.3861	7.85498	0.977547	1.05653	1.01381	1.01596	1.11859	1.1043	1.05847	1.09379	0.928847	0.0558309
B6TFA0	D-amino acid oxidase OS=Zea mays PE=2 SV=1 - [B6TFA0_MAIZE]	30.49	2	8	36	387	40.2649	7.00537	1.01086	1.02486	1.10812	1.04795	1.0211	1.03897	1.04457	1.03488	1.01263	0.696637
K7USP8	Coatomer subunit beta OS=Zea mays GN=100383446 PE=4 SV=1 - [K7USP8_MAIZE]	30.42	2	23	73	950	105.044	5.93506	0.692542	1.05249	0.893836	0.879622	1.21976	0.886462	1.094	1.06674	0.824587	0.259246
B6T4W5	Hyoscyamine 6-dioxygenase OS=Zea mays PE=2 SV=1 - [B6T4W5_MAIZE]	30.41	9	9	31	342	37.7042	5.87158	1.09557	1.00308	0.978259	1.02564	1.16767	1.10745	1.09163	1.12225	0.913912	0.0856949
A0A1D6KS88	Alpha-galactosidase OS=Zea mays GN=ZEAMMB73_Zm00001d032605 PE=3 SV=1 - [A0A1D6KS88_MAIZE]	30.4	10	11	33	352	38.5803	6.0874	1.03387	0.957453	1.03602	1.00912	0.940784	1.00228	0.949926	0.96433	1.04644	0.236229
A0A1D6KPB2	Dihydrolipoamide acetyltransferase component of pyruvate dehydrogenase complex OS=Zea mays GN=ZEAMMB73_Zm00001d032224 PE=3 SV=1 - [A0A1D6KPB2_MAIZE]	30.36	4	12	68	471	48.8748	8.41162	1.00994	1.02462	0.947484	0.994013	1.03491	1.0662	1.09576	1.06562	0.9328	0.0719143
B6TVI1	Non-specific lipid-transfer protein OS=Zea mays PE=2 SV=1 - [B6TVI1_MAIZE]	30.33	3	3	18	122	12.0131	9.29053	0.680034	1.01953	0.767128	0.822229	0.977507	1.1819	1.31274	1.15738	0.710421	0.0762298
B4FHK5	NPL4 family protein OS=Zea mays GN=100194136 PE=2 SV=1 - [B4FHK5_MAIZE]	30.22	11	11	26	417	45.5606	5.46533	0.73406	1.01866	1.03704	0.92992	0.996651	0.918577	1.03011	0.981778	0.94718	0.64263
K7UGM3	Catalase OS=Zea mays GN=ZEAMMB73_Zm00001d054044 PE=3 SV=1 - [K7UGM3_MAIZE]	30.16	10	12	73	494	56.5421	6.96143	0.976617	1.0289	0.736297	0.913939	0.756459	0.767354	0.763387	0.7624	1.19877	0.168067
B6TWG6	COP9 signalosome complex subunit 6a OS=Zea mays GN=100284689 PE=2 SV=1 - [B6TWG6_MAIZE]	30.12	2	6	12	332	36.2224	6.7417	1.45241	0.991147	1.06258	1.16871	0.988443	1.10891	0.982678	1.02668	1.13835	0.394808
B4FH95	Uncharacterized protein OS=Zea mays PE=2 SV=1 - [B4FH95_MAIZE]	30.05	1	9	28	366	40.0432	8.83643	1.39417	0.905641	0.965628	1.08848	1.14164	1.17272	1.15736	1.15724	0.940581	0.678503
P49235	4-hydroxy-7-methoxy-3-oxo-3,4-dihydro-2H-1,4-benzoxazin-2-yl glucoside beta-D-glucosidase 1, chloroplastic OS=Zea mays GN=GLU1 PE=1 SV=1 - [HGGL1_MAIZE]	30.04	7	17	91	566	64.1965	6.69775	0.839794	1.09488	0.664736	0.866468	0.580147	0.733404	0.672349	0.661967	1.30893	0.197854
B4FTC9	Uncharacterized protein OS=Zea mays PE=2 SV=1 - [B4FTC9_MAIZE]	30	2	4	32	190	20.6201	9.5835	0.832103	0.996897	1.01719	0.948729	1.12154	1.11103	1.05907	1.09721	0.864672	0.0738498
B6TNS0	Nucleolar protein Nop56 OS=Zea mays PE=2 SV=1 - [B6TNS0_MAIZE]	29.96	12	12	37	544	60.5604	8.98291	0.826989	1.01857	0.994096	0.946552	0.907674	0.994084	0.928446	0.943401	1.00334	0.963986
A0A1D6E839	Topoisomerase-like protein OS=Zea mays GN=ZEAMMB73_Zm00001d003265 PE=4 SV=1 - [A0A1D6E839_MAIZE]	29.92	14	15	37	665	73.544	5.12256	1.08701	1.01616	1.00011	1.03442	0.989559	1.01677	1.01441	1.00691	1.02732	0.382652
E2IPC6	Chloroplast thioredoxin M-type 2 OS=Zea mays PE=2 SV=1 - [E2IPC6_MAIZE]	29.82	1	4	10	171	18.3626	8.99756	0.967082	0.987518	1.11731	1.02397	0.990273	1.11897	1.05095	1.0534	0.972065	0.649258
A0A1D6EXC9	60S ribosomal protein L44 OS=Zea mays GN=100280597 PE=3 SV=1 - [A0A1D6EXC9_MAIZE]	29.81	5	5	15	104	11.9455	10.1987	0.860509	1.07841	1.15187	1.03026	0.828199	0.703247	0.844832	0.792093	1.30068	0.0724113
B4FKA4	Uncharacterized protein OS=Zea mays GN=100216896 PE=2 SV=1 - [B4FKA4_MAIZE]	29.8	1	4	44	151	16.3537	10.5649	0.911305	1.00487		0.958085	0.969266	0.879911		0.924588	1.03623	0.656167
B6TY10	Dihydroflavonol-4-reductase OS=Zea mays GN=100284846 PE=2 SV=1 - [B6TY10_MAIZE]	29.78	5	8	37	319	35.1649	5.60498	1.01943	0.968873	0.992847	0.993717	0.788647	0.991506	0.879241	0.886465	1.12099	0.150753
B4FFP6	Nascent polypeptide-associated complex subunit beta OS=Zea mays GN=100193616 PE=2 SV=1 - [B4FFP6_MAIZE]	29.75	3	3	5	158	17.3041	8.85107	0.908957	0.974383	0.86993	0.917757	0.853243	0.832222	0.950142	0.878536	1.04464	0.454534
K7VBY5	Thioredoxin OS=Zea mays GN=100283185 PE=3 SV=1 - [K7VBY5_MAIZE]	29.73	3	3	10	111	12.3834	8.27979	1.0116	0.880636	1.02025	0.970827	0.905924	0.913501	1.04357	0.954331	1.01728	0.80794
C0PIF3	Uncharacterized protein OS=Zea mays PE=2 SV=1 - [C0PIF3_MAIZE]	29.72	9	9	23	397	44.5132	6.80029	0.869929	0.969799	0.852121	0.897283	1.08783	1.09321	0.931799	1.03761	0.864755	0.0947149
Q9LKI4	UMP synthase OS=Zea mays GN=UMPS PE=2 SV=1 - [Q9LKI4_MAIZE]	29.71	4	13	86	478	51.2151	7.63525	0.947943	0.95642	0.951392	0.951918	1.00353	0.931468	0.997452	0.977484	0.973845	0.332423
B4FTN5	Metal-dependent protein hydrolase OS=Zea mays GN=100273215 PE=2 SV=1 - [B4FTN5_MAIZE]	29.69	9	9	26	384	42.6684	6.48096	1.23988	1.00465	0.944393	1.06297	0.972293	1.04576	1.05929	1.02578	1.03626	0.712874
A0A1D6LTJ4	Ubiquitin-conjugating enzyme E2 11 OS=Zea mays GN=100192585 PE=3 SV=1 - [A0A1D6LTJ4_MAIZE]	29.69	2	2	9	128	14.3781	6.75635	1.30637	0.941345	0.960047	1.06925	1.14607	1.15224	1.07013	1.12281	0.952299	0.682317
B6TH11	NAD(P)H-dependent oxidoreductase OS=Zea mays PE=2 SV=1 - [B6TH11_MAIZE]	29.63	6	9	24	351	38.7248	6.18896	1.26854	0.997399	1.10234	1.12276	0.949491	0.970239	0.861703	0.927144	1.21099	0.0844405
C4JBV8	(+)-neomenthol dehydrogenase OS=Zea mays GN=100280419 PE=2 SV=1 - [C4JBV8_MAIZE]	29.62	8	9	25	314	34.2782	5.23682	1.59039	1.25308	1.19372	1.34573	1.09729	0.825511	1.00308	0.975292	1.37983	0.0653457
A0A1D6FY00	Protein ROOT HAIR DEFECTIVE 3 homolog OS=Zea mays GN=ZEAMMB73_Zm00001d011213 PE=3 SV=1 - [A0A1D6FY00_MAIZE]	29.59	5	22	57	784	87.9432	6.04932	1.00962	0.991934	0.957317	0.986291	1.18231	1.01013	1.01348	1.06864	0.92294	0.23451
B4FUR6	Glycine cleavage system H protein OS=Zea mays GN=100273340 PE=2 SV=1 - [B4FUR6_MAIZE]	29.56	2	4	19	159	17.3146	4.83057		1.01504	0.983731	0.999385		0.947307	0.959916	0.953611	1.048	0.113289
C0PPC1	Uncharacterized protein OS=Zea mays PE=2 SV=1 - [C0PPC1_MAIZE]	29.51	5	5	18	183	19.8032	5.70654	0.771951	0.976216	0.976884	0.90835	0.883902	0.862036	0.925462	0.890467	1.02008	0.812753
B6STQ5	Urease accessory protein G OS=Zea mays GN=100217046 PE=2 SV=1 - [B6STQ5_MAIZE]	29.5	7	7	38	278	29.916	6.44287	1.28767	1.05433	1.04472	1.12891	0.96971	1.0113	1.02093	1.00065	1.12818	0.188365
B2Y0K4	Tryptophan synthase alpha OS=Zea mays GN=TSA PE=2 SV=1 - [B2Y0K4_MAIZE]	29.47	6	6	15	319	33.1006	8.35303	1.34588	1.07344	1.03499	1.15143	1.14453	1.13367	1.02465	1.10095	1.04585	0.656004
A0A1D6NK31	Protein ROOT HAIR DEFECTIVE 3 homolog OS=Zea mays GN=ZEAMMB73_Zm00001d044271 PE=3 SV=1 - [A0A1D6NK31_MAIZE]	29.46	3	20	49	784	87.7129	6.02393	0.811234	0.967817	1.02344	0.934163	1.17509	1.02095	1.10056	1.09886	0.850116	0.100951
B6TNG3	Ubiquitin carrier protein OS=Zea mays GN=100283953 PE=2 SV=1 - [B6TNG3_MAIZE]	29.44	6	6	13	197	21.3746	4.91943	1.01672	1.10107	1.0542	1.05733	1.22923	1.0776	1.0878	1.13154	0.934419	0.246258
A0A1D6PLK4	Aquaporin TIP3.1 OS=Zea mays GN=100280539 PE=3 SV=1 - [A0A1D6PLK4_MAIZE]	29.44	6	6	118	231	23.7954	9.80322	0.828372	1.0393	1.04041	0.969362	1.24934	0.955923	1.00144	1.0689	0.906877	0.436463
B8QY37	Wound-induced serine protease inhibitor OS=Zea mays subsp. parviglumis GN=wip1 PE=3 SV=1 - [B8QY37_ZEAMP]	29.41	4	4	55	102	10.9353	7.95752	0.984142	1.11732	1.20162	1.10103	0.915791	0.860195	0.964466	0.913484	1.20531	0.0555131
A0A1D6LXY7	B-cell receptor-associated 31-like OS=Zea mays GN=100276154 PE=4 SV=1 - [A0A1D6LXY7_MAIZE]	29.41	2	2	2	119	12.538	9.68604	2.2347		1.11164	1.67317	0.748628		1.03344	0.891035	1.87778	0.309474
B6TD54	ATP-citrate synthase OS=Zea mays GN=100282948 PE=2 SV=1 - [B6TD54_MAIZE]	29.38	10	10	42	422	46.606	5.71924	0.98819	1.06778	1.01684	1.02427	0.953442	0.908825	0.993001	0.951756	1.07619	0.097492
A0A1D6ERC4	Protein disulfide-isomerase like 2-2 OS=Zea mays GN=100381521 PE=3 SV=1 - [A0A1D6ERC4_MAIZE]	29.38	2	11	40	439	47.0671	5.71924	0.933052	0.990208	1.08553	1.00293	0.992065	1.06224	1.02091	1.02507	0.978401	0.674274
B4FTA4	Uricase OS=Zea mays GN=100274529 PE=2 SV=1 - [B4FTA4_MAIZE]	29.32	7	7	18	307	34.4158	8.49951	1.0238	1.03513	1.0119	1.02361	1.07365	0.958398	1.01762	1.01656	1.00694	0.845557
A0A1D6PX25	Ribosome-recycling factor chloroplastic OS=Zea mays GN=ZEAMMB73_Zm00001d049694 PE=3 SV=1 - [A0A1D6PX25_MAIZE]	29.32	5	5	10	249	27.82	9.15869	1.036	0.960175	0.992818	0.99633	0.910005	1.07156	1.01887	1.00015	0.996185	0.945439
B6T3J3	Histone H2A OS=Zea mays PE=2 SV=1 - [B6T3J3_MAIZE]	29.27	1	4	25	164	16.9867	10.7554	0.862949	0.956577		0.909763	0.921566	0.96383		0.942698	0.965063	0.587048
B6T8U5	ER6 protein OS=Zea mays PE=2 SV=1 - [B6T8U5_MAIZE]	29.23	3	6	27	260	27.7209	5.64307	1.27658	1.00131	1.17374	1.15055	0.942728	0.997937	0.957039	0.965902	1.19116	0.0874512
B4FVD5	V-type proton ATPase subunit E3 OS=Zea mays GN=100273417 PE=2 SV=1 - [B4FVD5_MAIZE]	29.13	7	7	42	230	26.6129	7.00537	0.792936	1.01056	0.966345	0.923281	0.976898	0.94885	0.985622	0.970457	0.951388	0.522128
K7VX77	Phosphotransferase OS=Zea mays GN=ZEAMMB73_Zm00001d010796 PE=3 SV=1 - [K7VX77_MAIZE]	29.08	6	11	20	509	54.8295	6.62451	1.20758	0.941875	0.960732	1.03673	0.925727	1.09146	0.952808	0.989999	1.0472	0.664025
B6TE61	Dihydroflavonol-4-reductase OS=Zea mays PE=2 SV=1 - [B6TE61_MAIZE]	29.08	2	3	10	141	15.9603	8.92432	0.734814	1.00424	0.836352	0.858468	1.14441	0.993253	1.00224	1.04663	0.82022	0.111857
Q6VWJ0	Caffeoyl-CoA 3-O-methyltransferase 1 OS=Zea mays GN=ccoaomt1 PE=4 SV=1 - [Q6VWJ0_MAIZE]	29.07	4	6	22	258	28.8587	5.30029	0.819728	0.982622	0.921855	0.908069	1.02177	0.994318	0.9469	0.987663	0.919411	0.202802
B4FRC4	Serine--tRNA ligase cytoplasmic OS=Zea mays GN=ZEAMMB73_Zm00001d048174 PE=2 SV=1 - [B4FRC4_MAIZE]	29.04	12	12	30	458	51.6313	6.66846	0.85938	1.00004	1.0275	0.962305	1.12913	1.00079	0.998263	1.04273	0.922872	0.300344
A0A1D6MKP5	Thioredoxin H-type OS=Zea mays GN=100280833 PE=4 SV=1 - [A0A1D6MKP5_MAIZE]	28.99	2	2	3	69	7.70888	4.77979	0.962674	0.877487	0.925666	0.921942	1.24119	1.00136	1.05446	1.099	0.83889	0.0824286
A0A1D6GNE0	Methionine aminopeptidase OS=Zea mays GN=100283250 PE=3 SV=1 - [A0A1D6GNE0_MAIZE]	28.98	2	8	20	314	35.0086	7.7085	0.811719	1.17699	1.06675	1.01849	0.957566	0.81185	0.990778	0.920065	1.10697	0.462753
B6TDW7	Secretory protein OS=Zea mays GN=100283021 PE=2 SV=1 - [B6TDW7_MAIZE]	28.95	5	5	12	228	24.4671	5.10986	0.882631	0.934984	0.890041	0.902552	0.898314	0.874287	1.00739	0.926663	0.973981	0.613629
Q5K097	NADH dehydrogenase, subunit 9 OS=Zea mays GN=nad9 PE=2 SV=1 - [Q5K097_MAIZE]	28.95	5	5	18	190	22.9165	7.98682	0.873171	1.03774	0.980878	0.96393	0.99941	0.93279	1.01267	0.981624	0.981974	0.760513
B4G0V4	Coatomer subunit delta OS=Zea mays GN=ZEAMMB73_Zm00001d023943 PE=2 SV=1 - [B4G0V4_MAIZE]	28.88	2	13	54	516	56.8562	5.63037	0.873609	0.9389	0.976148	0.929552	1.02159	1.29894	1.15932	1.15995	0.801373	0.0543725
A0A1D6NE76	Cytidine deaminase OS=Zea mays GN=ZEAMMB73_Zm00001d043674 PE=4 SV=1 - [A0A1D6NE76_MAIZE]	28.8	4	6	31	316	32.1994	5.43994	1.59095	0.983336	1.10632	1.22687	0.955891	1.18278	1.10676	1.08181	1.13409	0.50256
A0A1D6J7S7	Uncharacterized protein OS=Zea mays GN=ZEAMMB73_Zm00001d025566 PE=4 SV=1 - [A0A1D6J7S7_MAIZE]	28.8	3	4	16	184	19.144	5.92236	1.09393	1.0548	1.05055	1.06643	0.891428	0.993696	1.01767	0.967597	1.10214	0.0739667
A0A1D6L4E5	Exoglucanase1 OS=Zea mays GN=100191390 PE=4 SV=1 - [A0A1D6L4E5_MAIZE]	28.78	11	12	67	490	53.3254	9.0415	1.19008	0.899342	0.949796	1.01307	1.05506	1.02915	1.00071	1.02831	0.985183	0.875229
B6UHQ3	Plasma membrane associated protein OS=Zea mays PE=2 SV=1 - [B6UHQ3_MAIZE]	28.76	4	4	61	226	23.5767	6.43018	0.905631	1.04364	1.07521	1.00816	1.13771	1.07469	1.08244	1.09828	0.917943	0.181102
A0A1D6LSM6	Serine/threonine-protein phosphatase OS=Zea mays GN=ZEAMMB73_Zm00001d036949 PE=3 SV=1 - [A0A1D6LSM6_MAIZE]	28.76	4	5	13	306	35.1421	5.08447	1.34209	0.976782	0.964695	1.09452	0.969765	1.07325	1.02907	1.02403	1.06884	0.609541
B4FYN0	mitochondrial import inner membrane translocase subunit TIM13 OS=Zea mays GN=100285351 PE=2 SV=1 - [B4FYN0_MAIZE]	28.74	2	2	4	87	9.28442	5.31299	1.26257	0.984021	1.01212	1.08624	1.08381	1.16375	1.09705	1.11487	0.974321	0.771036
A0A1D6PJL0	Aconitate hydratase OS=Zea mays GN=100304315 PE=3 SV=1 - [A0A1D6PJL0_MAIZE]	28.72	2	24	98	989	106.723	6.75635	0.738838	0.998451	0.851399	0.862896	0.955496	0.932789	0.929222	0.939169	0.918787	0.370171
B6T9R4	Xylulose kinase OS=Zea mays PE=2 SV=1 - [B6T9R4_MAIZE]	28.65	13	13	26	562	61.6302	5.93506	1.05496	0.961408	0.959909	0.992093	1.0449	1.00619	1.00541	1.01883	0.973753	0.475945
B4FTY8	Harpin inducing protein OS=Zea mays GN=ZEAMMB73_Zm00001d026662 PE=2 SV=1 - [B4FTY8_MAIZE]	28.64	3	3	7	206	21.9952	8.47021	1.28674	1.03708	1.06152	1.12845	1.00115	0.941141	1.01456	0.985618	1.14491	0.158857
B6SKS2	Uncharacterized protein OS=Zea mays PE=2 SV=1 - [B6SKS2_MAIZE]	28.62	3	7	12	311	33.9182	6.44287	1.34127	1.05197	1.01909	1.13744	0.865441	0.913987	0.921947	0.900458	1.26318	0.0846327
B4G1G1	Desiccation-related protein PCC13-62 OS=Zea mays PE=2 SV=1 - [B4G1G1_MAIZE]	28.57	6	6	75	322	34.0095	4.94482	1.16669	1.00454	1.09739	1.08954	0.876073	0.995388	0.987365	0.952942	1.14335	0.0877426
B6U0X2	EMB514 OS=Zea mays GN=100277882 PE=2 SV=1 - [B6U0X2_MAIZE]	28.51	4	4	6	235	25.4485	5.37646	1.28088	1.00049	1.07206	1.11781	0.957251	1.07515	0.981753	1.00472	1.11256	0.283914
B6UBL0	Protein CYPRO4 OS=Zea mays PE=2 SV=1 - [B6UBL0_MAIZE]	28.5	12	12	32	593	64.4353	6.81494	1.08073	0.980341	0.98413	1.01507	1.13572	1.05911	1.09568	1.09684	0.92545	0.107898
A0A096QP97	Proton pump-interactor 1 OS=Zea mays GN=103632614 PE=4 SV=1 - [A0A096QP97_MAIZE]	28.46	10	15	54	615	68.9013	8.88037	0.820659	0.995401	0.975863	0.930641	1.18195	1.013	0.970565	1.05517	0.88198	0.216737
A0A1D6E6B3	Isocitrate dehydrogenase [NADP] OS=Zea mays GN=ZEAMMB73_Zm00001d003083 PE=3 SV=1 - [A0A1D6E6B3_MAIZE]	28.43	9	13	64	489	54.5291	8.26514	0.923968	0.920122	1.02498	0.956357	0.941864	0.999039	0.996085	0.978996	0.976875	0.593058
B6T6S5	Glucose-6-phosphate 1-epimerase OS=Zea mays GN=100282376 PE=2 SV=1 - [B6T6S5_MAIZE]	28.31	2	8	32	332	36.6037	6.69775	0.886255	0.941482	1.05922	0.962319	1.11918	1.05992	0.990604	1.05657	0.910798	0.209589
A0A1D6JGD2	Plasma membrane ATPase OS=Zea mays GN=542052 PE=3 SV=1 - [A0A1D6JGD2_MAIZE]	28.3	3	24	68	947	104.433	6.93213	1.20609		0.819337	1.01271	0.943172		1.00148	0.972326	1.04154	0.855504
C0P7R2	Albino or pale green mutant1 OS=Zea mays GN=ZEAMMB73_Zm00001d031071 PE=2 SV=1 - [C0P7R2_MAIZE]	28.29	7	7	19	350	38.9222	9.49561	1.29684	0.962709	0.963574	1.07438	1.05367	1.11823	1.1088	1.09357	0.98245	0.873427
A0A1D6HE55	Protein PEROXIN-4 OS=Zea mays GN=ZEAMMB73_Zm00001d017334 PE=3 SV=1 - [A0A1D6HE55_MAIZE]	28.26	2	2	4	92	10.7367	8.68994	0.768465	1.01584	1.02479	0.936366	1.31805	1.04576	0.983931	1.11591	0.839102	0.24722
A0A1D6IUV5	Inositol monophosphatase family protein OS=Zea mays GN=100276170 PE=4 SV=1 - [A0A1D6IUV5_MAIZE]	28.22	6	6	12	241	25.681	6.13818	0.777973	0.963297	1.01139	0.917554	1.14605	1.17409	1.07315	1.1311	0.811205	0.0506345
A0A1D6LHB1	Dirigent protein OS=Zea mays GN=100502041 PE=3 SV=1 - [A0A1D6LHB1_MAIZE]	28.21	3	8	47	312	33.3889	7.29834	0.711627		0.560363	0.635995	0.898537		0.801253	0.849895	0.748322	0.140442
A0A1D6N5J4	Pectinesterase OS=Zea mays GN=ZEAMMB73_Zm00001d042625 PE=4 SV=1 - [A0A1D6N5J4_MAIZE]	28.18	4	4	15	220	24.251	6.94678	0.8489	1.0136	0.957256	0.93992	0.970781	1.01598	0.995084	0.993947	0.945644	0.341231
A0A1D6E6L0	Polyadenylate-binding protein OS=Zea mays GN=ZEAMMB73_Zm00001d003106 PE=3 SV=1 - [A0A1D6E6L0_MAIZE]	28.16	7	15	32	618	67.8533	9.18799	1.11041	1.0089	0.995904	1.0384	1.12545	1.09557	1.1372	1.11941	0.927634	0.101644
B4FTE1	Signal peptidase complex subunit 2 OS=Zea mays PE=2 SV=1 - [B4FTE1_MAIZE]	28.13	6	6	13	192	21.1653	9.15869	0.952017	1.03744	1.15599	1.04848	1.03742	0.9948	0.988265	1.00683	1.04137	0.532936
B6T5R1	Ran-binding protein 1 OS=Zea mays GN=100282282 PE=2 SV=1 - [B6T5R1_MAIZE]	28.05	3	6	25	221	23.7607	4.86865	0.865945	1.05143	1.03891	0.985428	0.977654	0.975116	0.95192	0.96823	1.01776	0.79001
B4FQ29	26S proteasome non-ATPase regulatory subunit 13 OS=Zea mays GN=100283395 PE=2 SV=1 - [B4FQ29_MAIZE]	28.05	4	11	37	385	43.815	5.69385	0.832031	0.928015	0.909951	0.889999	1.01337	0.951389	1.0724	1.01239	0.879109	0.055317
B4FZ87	Alpha-L-fucosidase 2 OS=Zea mays GN=606473 PE=2 SV=1 - [B4FZ87_MAIZE]	28.03	10	10	25	396	42.6534	7.37158	0.784483	1.01016	0.919739	0.904792	0.799435	0.990699	0.963678	0.917937	0.98568	0.889383
B6T1F1	Ribosomal protein L19 OS=Zea mays GN=542284 PE=2 SV=1 - [B6T1F1_MAIZE]	28.02	2	5	42	207	24.1044	11.312	0.96978	1.09977	0.980504	1.01668	0.96211	0.837649	0.842897	0.880885	1.15416	0.0799529
B4FL64	Ribosomal protein L19 OS=Zea mays GN=100282430 PE=2 SV=1 - [B4FL64_MAIZE]	28.02	2	5	43	207	24.0994	11.4438	0.708838	0.906966	1.01396	0.876587	0.840036	0.883516	0.906508	0.876687	0.999886	0.999179
B6TGD3	Caffeoyl-CoA O-methyltransferase 1 OS=Zea mays PE=2 SV=1 - [B6TGD3_MAIZE]	28	4	5	5	250	26.7219	5.32568	1.09204	0.945222	0.950442	0.995901	1.26079	0.995868	0.927627	1.06143	0.938265	0.591242
A0A1D6N408	KDEL-tailed cysteine endopeptidase CEP1 OS=Zea mays GN=100191670 PE=3 SV=1 - [A0A1D6N408_MAIZE]	27.99	5	9	79	368	40.0897	6.94678	0.847108	0.929086	1.02106	0.932418	0.638772	0.848869	0.821861	0.769834	1.21119	0.121528
B6T2X7	Histone H1 OS=Zea mays GN=103625810 PE=2 SV=1 - [B6T2X7_MAIZE]	27.97	5	9	29	261	26.5135	10.7847	0.601283	1.03357	0.835776	0.823543	1.09182	1.23118	0.854527	1.05917	0.777533	0.229767
B6TS22	O-methyltransferase ZRP4 OS=Zea mays GN=100284287 PE=2 SV=1 - [B6TS22_MAIZE]	27.97	7	7	8	354	39.1582	5.80811	1.15248		0.736056	0.94427	0.718418		0.711179	0.714799	1.32103	0.38537
B6TIF7	Glucan endo-1,3-beta-glucosidase A6 OS=Zea mays GN=100283442 PE=2 SV=1 - [B6TIF7_MAIZE]	27.97	8	9	22	479	51.5558	7.66455	1.14479	1.00843	1.03786	1.06369	0.937509	0.919859	1.05993	0.972432	1.09385	0.205747
A0A1D6E267	Fasciclin-like arabinogalactan protein 10 OS=Zea mays GN=ZEAMMB73_Zm00001d002607 PE=4 SV=1 - [A0A1D6E267_MAIZE]	27.97	11	11	48	429	43.9969	7.1665	0.693288	0.945784	0.937634	0.858902	0.987346	0.994381	1.01393	0.998553	0.860146	0.168636
B4FR28	Uracil phosphoribosyltransferase OS=Zea mays GN=100284489 PE=2 SV=1 - [B4FR28_MAIZE]	27.93	7	7	14	290	31.2298	8.6167	0.971779	0.990124	1.15752	1.03981	1.05561	1.02608	1.04549	1.04239	0.997518	0.96752
B6SQM0	Major pollen allergen Car b 1 isoforms 1A and 1B OS=Zea mays GN=100280979 PE=2 SV=1 - [B6SQM0_MAIZE]	27.92	4	4	9	154	16.7728	5.05908	1.03989	1.02297	1.16092	1.07459	1.02506	0.991227	1.04344	1.01991	1.05362	0.300732
B4FSZ7	Putative mitochondrial-processing peptidase subunit alpha-2 chloroplastic/mitochondrial OS=Zea mays GN=100856885 PE=2 SV=1 - [B4FSZ7_MAIZE]	27.92	11	11	46	505	54.0605	6.63916	0.862567	1.03767	0.940237	0.946826	1.00525	0.940294	1.01649	0.987342	0.958964	0.509034
C0PK59	Uncharacterized protein OS=Zea mays GN=100283310 PE=2 SV=1 - [C0PK59_MAIZE]	27.91	1	5	75	172	19.7485	9.92041	0.771125	1.0894	0.840049	0.900192	1.08863	0.880643	0.991798	0.987023	0.912027	0.488066
B6TGJ2	Translocon-associated protein beta containing protein OS=Zea mays PE=2 SV=1 - [B6TGJ2_MAIZE]	27.89	2	4	18	190	20.5791	9.67139	0.821521	0.9881	1.12959	0.979738	1.12899	1.06841	0.966401	1.0546	0.929013	0.499249
B4FIE5	Nascent polypeptide-associated complex subunit beta OS=Zea mays GN=105667212 PE=2 SV=1 - [B4FIE5_MAIZE]	27.88	2	3	12	165	17.7572	7.25439	0.859653	1.02291	0.885667	0.922742	0.99172	0.991091	0.95747	0.980093	0.941484	0.331065
B4FAI1	N-acetyl-gamma-glutamyl-phosphate reductase OS=Zea mays GN=100191877 PE=2 SV=1 - [B4FAI1_MAIZE]	27.88	10	10	33	416	45.2635	8.47021	0.996573	1.03045	1.03658	1.0212	0.991039	0.973846	0.997767	0.987551	1.03407	0.0787375
B4FV52	Uncharacterized protein OS=Zea mays GN=100277865 PE=2 SV=1 - [B4FV52_MAIZE]	27.85	3	3	10	158	17.7338	5.16064	1.04507	1.05466	1.27412	1.12462	0.739984	1.01758	0.959088	0.905552	1.24191	0.124197
K7TTR0	Tryptophan synthase OS=Zea mays GN=ZEAMMB73_Zm00001d049610 PE=3 SV=1 - [K7TTR0_MAIZE]	27.85	2	12	36	474	50.6668	7.04932		0.801706	0.888941	0.845323		1.04179	1.11574	1.07877	0.783603	0.0550883
A0A1D6HMX6	Trehalose-6-phosphate synthase11 OS=Zea mays GN=100281927 PE=4 SV=1 - [A0A1D6HMX6_MAIZE]	27.85	3	19	49	851	94.3032	6.97607	0.794313		1.03412	0.914217	0.990601		1.02092	1.00576	0.908982	0.527865
A0A1D6JVL9	Small nuclear ribonucleoprotein Sm D3 OS=Zea mays GN=ZEAMMB73_Zm00001d028377 PE=4 SV=1 - [A0A1D6JVL9_MAIZE]	27.83	3	3	6	115	12.8578	10.2573		1.02249	0.851624	0.937057		1.02135	1.06722	1.04429	0.897318	0.349206
A0A1D6N521	Lipoxygenase OS=Zea mays GN=100037802 PE=3 SV=1 - [A0A1D6N521_MAIZE]	27.78	14	22	67	871	98.2771	6.69775	1.07237	1.06602	0.811667	0.983354	0.798198	0.863247	0.811435	0.824293	1.19297	0.145408
A0A1D6MRS7	60S ribosomal protein L29 OS=Zea mays GN=100285060 PE=3 SV=1 - [A0A1D6MRS7_MAIZE]	27.78	1	1	4	36	4.13626	12.3228	0.661435		1.01714	0.839288	0.281143		0.658147	0.469645	1.78707	0.28989
B4FEA2	Uncharacterized protein OS=Zea mays PE=2 SV=1 - [B4FEA2_MAIZE]	27.7	6	6	10	296	30.137	9.51025	1.40421	1.06261	0.814621	1.09381	1.0383	0.962467	0.925223	0.975329	1.12148	0.533555
B6TYS6	Glutathione S-transferase zeta class OS=Zea mays PE=2 SV=1 - [B6TYS6_MAIZE]	27.68	6	6	13	224	24.7397	6.11279	1.04535	1.06932	1.06475	1.05981	0.924571	0.96174	1.03849	0.974933	1.08706	0.0688093
A0A1D6MC44	ARM repeat superfamily protein OS=Zea mays GN=ZEAMMB73_Zm00001d038970 PE=4 SV=1 - [A0A1D6MC44_MAIZE]	27.67	1	12	27	524	57.134	5.89697	0.744221	1.11866	0.868297	0.910394	0.738248	0.814764	0.964686	0.839233	1.08479	0.609615
A0A1D6ESW5	Pyruvate dehydrogenase E1 component subunit beta OS=Zea mays GN=542483 PE=4 SV=1 - [A0A1D6ESW5_MAIZE]	27.67	3	8	38	347	37.454	5.22412	0.912835	1.03967	0.913194	0.955231	0.979251	0.991318	0.99781	0.98946	0.965407	0.466397
B7ZXZ2	Aldo-keto reductase family 4 member C9 OS=Zea mays GN=AR2 PE=2 SV=1 - [B7ZXZ2_MAIZE]	27.65	5	8	21	311	33.8374	6.17627	0.71401	1.09199	1.0189	0.941633	0.873295	0.901316	0.918887	0.897833	1.04878	0.726054
B4FFV2	SWIB/MDM2 domain superfamily protein OS=Zea mays GN=ZEAMMB73_Zm00001d053979 PE=2 SV=1 - [B4FFV2_MAIZE]	27.61	4	4	8	134	13.9966	10.521	0.713126	1.17209	1.04519	0.976803	0.830686	0.761799	0.749874	0.780787	1.25105	0.231663
B4F9I5	ATP synthase delta chain OS=Zea mays GN=100191627 PE=2 SV=1 - [B4F9I5_MAIZE]	27.59	2	4	15	203	21.3853	6.0874	0.738514		1.00656	0.872536	0.946717		0.850512	0.898614	0.97098	0.871574
A0A1D6H7I2	RNA-binding (RRM/RBD/RNP motifs) family protein OS=Zea mays GN=100303796 PE=4 SV=1 - [A0A1D6H7I2_MAIZE]	27.55	3	3	3	98	11.1417	5.2749		0.987114	0.957555	0.972335		0.988721	1.0169	1.00281	0.969612	0.274115
Q84TC2	DIBOA-glucoside dioxygenase BX6 OS=Zea mays GN=BX6 PE=1 SV=1 - [BX6_MAIZE]	27.54	9	10	21	374	41.3429	6.62451	0.907221	1.01682	0.813838	0.912627	0.807571	0.67302	0.799949	0.76018	1.20054	0.105402
B4FSA2	Thioredoxin domain-containing protein 9 OS=Zea mays GN=100273012 PE=2 SV=1 - [B4FSA2_MAIZE]	27.51	2	6	12	229	25.8053	5.61768	1.19283	1.02207	0.951963	1.05562	0.943723	1.019	1.08887	1.0172	1.03777	0.667115
C0P7J4	Aminopeptidase P1 OS=Zea mays GN=100273786 PE=2 SV=1 - [C0P7J4_MAIZE]	27.5	1	17	75	640	71.3749	6.11279	0.960827	1.13325	0.999055	1.03104	0.908828	0.816533	0.93738	0.88758	1.16163	0.0875818
A0A1D6F3W8	V-type proton ATPase subunit F OS=Zea mays GN=ZEAMMB73_Zm00001d007118 PE=4 SV=1 - [A0A1D6F3W8_MAIZE]	27.45	2	2	2	102	11.5651	7.40088	0.897225	1.05899		0.978109	1.1258	0.930553		1.02818	0.951305	0.731041
A0A1D6MGB6	Coatomer subunit alpha OS=Zea mays GN=100192909 PE=4 SV=1 - [A0A1D6MGB6_MAIZE]	27.44	7	28	75	1217	136.388	6.97607	1.10394	1.00919	0.990971	1.0347	1.08693	1.0085	0.984053	1.02649	1.008	0.869257
B4FBI6	Fumarylacetoacetase OS=Zea mays GN=100192485 PE=2 SV=1 - [B4FBI6_MAIZE]	27.4	8	8	25	427	46.6593	5.5415	1.02344	1.00443	1.0131	1.01366	0.818076	0.968595	0.954909	0.91386	1.1092	0.108045
B6SLU3	Aldehyde dehydrogenase OS=Zea mays PE=2 SV=1 - [B6SLU3_MAIZE]	27.38	2	11	53	493	52.5331	5.85889	0.831841	1.05846	1.30702	1.06577	0.745837	0.864811	0.944099	0.851582	1.25152	0.223493
A0A1D6I4J1	Sucrose synthase 3 OS=Zea mays GN=ZEAMMB73_Zm00001d020527 PE=3 SV=1 - [A0A1D6I4J1_MAIZE]	27.38	1	6	22	168	19.4369	7.92822	0.562958	1.09216	0.969336	0.874819	0.852394	0.598638	0.740528	0.73052	1.19753	0.458236
C0PN23	Uncharacterized protein OS=Zea mays PE=2 SV=1 - [C0PN23_MAIZE]	27.37	5	5	10	190	22.6119	9.15869	1.05461	1.04084	0.920339	1.00526	1.01299	0.991632	1.01021	1.00494	1.00032	0.994481
Q9M640	Coatomer subunit delta OS=Zea mays GN=541810 PE=2 SV=1 - [Q9M640_MAIZE]	27.34	1	12	49	523	57.4624	5.73193	0.857954	0.942469	0.931051	0.910491	0.990698	1.13906	1.00326	1.04434	0.871835	0.0695879
B4FI70	Dynein light chain LC6, flagellar outer arm OS=Zea mays GN=100194301 PE=2 SV=1 - [B4FI70_MAIZE]	27.34	3	3	6	128	14.2862	8.14795	0.965636	1.07932	1.04491	1.02996	1.16628	1.1211	1.04312	1.11017	0.927748	0.178796
B6SK06	Histone deacetylase 2b OS=Zea mays GN=542355 PE=2 SV=1 - [B6SK06_MAIZE]	27.33	6	8	22	300	32.4817	4.84326	0.790711	0.991675	0.99659	0.926325	0.930359	1.03935	0.958832	0.976181	0.948928	0.543938
A0A1D6NJW9	Carbamoyl-phosphate synthase large chain chloroplastic OS=Zea mays GN=103651512 PE=3 SV=1 - [A0A1D6NJW9_MAIZE]	27.31	2	28	91	1168	126.849	5.51611		0.971542	1.08008	1.02581		1.05866	0.942605	1.00063	1.02516	0.781328
B6TD64	Ferredoxin--NADP reductase OS=Zea mays PE=2 SV=1 - [B6TD64_MAIZE]	27.3	6	9	14	381	42.1303	8.76318	1.17245	0.947708	1.09199	1.07071	0.915138	1.05426	1.0517	1.00703	1.06324	0.471668
A0A1D6GKZ3	Osmotin-like protein OSM34 OS=Zea mays GN=103626019 PE=4 SV=1 - [A0A1D6GKZ3_MAIZE]	27.27	4	4	12	220	22.4357	6.84424	1.40856	0.970838	1.21105	1.19682	1.00161	0.949435	1.10946	1.02017	1.17316	0.260958
C0P4M0	Monodehydroascorbate reductase 1 peroxisomal OS=Zea mays GN=100382120 PE=2 SV=1 - [C0P4M0_MAIZE]	27.25	10	11	50	433	46.442	5.8208	0.960399	1.18079	0.989587	1.04359	0.971453	0.836309	0.921595	0.909786	1.14708	0.167996
K7UZN5	Putative oxidoreductase, aldo/keto reductase family protein OS=Zea mays GN=ZEAMMB73_Zm00001d011363 PE=4 SV=1 - [K7UZN5_MAIZE]	27.25	3	8	45	345	38.2277	6.62451	0.979671	0.992082	0.983896	0.985217	0.815967	0.910062	0.952923	0.892984	1.10329	0.0856216
C0PDB0	Phosphoglycerate kinase OS=Zea mays PE=2 SV=1 - [C0PDB0_MAIZE]	27.25	5	9	173	411	43.17	5.33838	1.13345	1.06829	1.00645	1.0694	0.980399	0.995573	1.03742	1.00446	1.06464	0.183599
A0A1D6LQQ9	Isoleucine--tRNA ligase cytoplasmic OS=Zea mays GN=100384866 PE=3 SV=1 - [A0A1D6LQQ9_MAIZE]	27.22	8	28	84	1172	133.271	6.69775	1.13708	0.993007	0.999503	1.0432	0.982285	1.0688	1.09871	1.04993	0.993584	0.913917
P11428	Superoxide dismutase [Cu-Zn] 2 OS=Zea mays GN=SODCC.1 PE=2 SV=2 - [SODC2_MAIZE]	27.15	1	4	78	151	15.0945	5.8335	0.974611	0.84439	0.964766	0.927922	1.05013	1.23354	1.03882	1.1075	0.837857	0.0767121
A0A1D6LSN2	Glutathione transferase19 OS=Zea mays GN=ZEAMMB73_Zm00001d036951 PE=4 SV=1 - [A0A1D6LSN2_MAIZE]	27.11	6	6	23	225	25.2262	6.80029	0.97436	1.02702	0.999712	1.00036	0.889394	0.956314	1.017	0.954235	1.04834	0.311607
A2T1W7	Aldose reductase OS=Zea mays GN=100037812 PE=1 SV=1 - [A2T1W7_MAIZE]	27.1	7	10	33	310	34.5397	6.69775	0.862235	0.986099	1.01048	0.952937	0.949106	0.956442	0.993917	0.966488	0.985979	0.791474
A0A1D6GBP8	Trehalose-6-phosphate synthase15 OS=Zea mays GN=103636651 PE=4 SV=1 - [A0A1D6GBP8_MAIZE]	27.1	4	18	52	871	97.5357	5.2876	1.45603	1.02533	0.971337	1.1509	0.91019	1.07761	1.07317	1.02032	1.12798	0.46784
A0A1D6PR02	Acyl-coenzyme A oxidase OS=Zea mays GN=ZEAMMB73_Zm00001d048890 PE=3 SV=1 - [A0A1D6PR02_MAIZE]	27.1	2	14	35	572	63.4605	7.45947	1.0754	1.04086	0.955371	1.02388	1.10986	0.841969	0.959445	0.970423	1.05508	0.565058
B6THJ5	Phosphosulfolactate synthase-related protein OS=Zea mays GN=100283358 PE=2 SV=1 - [B6THJ5_MAIZE]	27.09	7	7	21	299	33.684	6.20166	1.05077	1.03533	1.11633	1.06748	1.03951	1.02293	0.989081	1.01717	1.04946	0.157006
K7UXK5	Putative alcohol dehydrogenase superfamily protein OS=Zea mays GN=ZEAMMB73_Zm00001d008377 PE=4 SV=1 - [K7UXK5_MAIZE]	27.09	7	7	25	358	38.911	6.53662	1.05786	0.964748	0.937861	0.986823	1.00107	1.00132	0.969167	0.990519	0.996269	0.926999
B6SUW2	Alpha/beta-Hydrolases superfamily protein OS=Zea mays GN=100281378 PE=2 SV=1 - [B6SUW2_MAIZE]	27.05	7	8	28	329	36.2746	6.0874	0.854391	0.930936	0.933976	0.906434	0.93486	0.96451	1.0778	0.99239	0.913385	0.165526
B4FJB5	Hydrogen-transporting ATP synthase, rotational mechanism OS=Zea mays GN=100283237 PE=2 SV=1 - [B4FJB5_MAIZE]	27.05	2	5	12	122	14.0332	8.86572	1.18748	0.908929	1.52571	1.20737	0.988861	1.0607	0.986955	1.01217	1.19285	0.339095
B6U893	Uncharacterized protein OS=Zea mays PE=2 SV=1 - [B6U893_MAIZE]	27.05	2	2	3	122	12.574	8.49951	1.01437	1.05878		1.03658	1.07894	0.921183		1.00006	1.03651	0.699485
B4FQX6	Vesicle-associated membrane protein 722 OS=Zea mays GN=100191650 PE=2 SV=1 - [B4FQX6_MAIZE]	27.03	7	7	12	222	24.864	8.86572	0.943045	1.02601	1.03688	1.00198	1.03732	0.93072	0.91148	0.959839	1.0439	0.439055
B6TPP7	Threonine synthase OS=Zea mays PE=2 SV=1 - [B6TPP7_MAIZE]	27.01	7	11	29	522	57.0951	7.69385	0.773402	0.9692	0.927136	0.889912	1.05508	0.972984	0.993145	1.00707	0.883665	0.143149
B6SLQ1	Prefoldin subunit 4 OS=Zea mays GN=100192894 PE=2 SV=1 - [B6SLQ1_MAIZE]	26.98	2	2	6	126	14.6963	4.56396	1.35599	1.13995	1.11232	1.20275	0.957583	1.02399	0.965444	0.982338	1.22438	0.0507888
B6T8A3	3-oxoacyl-reductase OS=Zea mays PE=2 SV=1 - [B6T8A3_MAIZE]	26.9	4	7	23	316	32.538	9.17334	0.860085	1.05283	0.826602	0.913171	0.977531	0.826369	1.10876	0.970886	0.940555	0.620834
A0A1D6L5V4	SnRK2 serine threonine protein kinase8 OS=Zea mays GN=100283283 PE=3 SV=1 - [A0A1D6L5V4_MAIZE]	26.89	2	5	14	212	23.9293	7.50342		0.903428	0.952227	0.927828		1.14991	1.05579	1.10285	0.841302	0.0807761
B6SIU4	Peroxidase OS=Zea mays GN=ZEAMMB73_Zm00001d040399 PE=2 SV=1 - [B6SIU4_MAIZE]	26.88	5	7	27	346	36.4683	8.47021	0.784489	1.00068	0.977064	0.920745	1.0643	0.985382	1.02599	1.02522	0.898092	0.221215
A0A1D6JJP0	GroES-like zinc-binding alcohol dehydrogenase family protein OS=Zea mays GN=103630457 PE=4 SV=2 - [A0A1D6JJP0_MAIZE]	26.88	5	5	10	372	39.4364	8.17725	1.02109	0.977305	0.990168	0.996188	0.889597	0.939564	0.986175	0.938446	1.06153	0.133752
K7UGU4	Putative WD40-like beta propeller repeat family protein OS=Zea mays GN=103641407 PE=4 SV=1 - [K7UGU4_MAIZE]	26.85	16	16	40	730	80.8276	7.10791	1.03063	1.0899	0.757972	0.959498	0.665518	0.79438	0.695973	0.718623	1.33519	0.0923707
C0P2T5	Uncharacterized protein OS=Zea mays PE=2 SV=1 - [C0P2T5_MAIZE]	26.85	2	2	2	108	11.714	4.28467	0.822281		1.04192	0.9321	0.875741		0.956717	0.916229	1.01732	0.904558
A0A1D6H5J2	Uncharacterized protein OS=Zea mays GN=ZEAMMB73_Zm00001d016128 PE=4 SV=1 - [A0A1D6H5J2_MAIZE]	26.85	3	6	47	365	37.7337	7.75244	1.48502	0.99026	1.37123	1.28217	0.748517	1.13505	0.795503	0.893024	1.43576	0.113841
B4FDY6	Proteasome subunit alpha type OS=Zea mays GN=100193140 PE=2 SV=1 - [B4FDY6_MAIZE]	26.8	1	5	26	250	26.9927	6.91748	1.01362	0.901645	0.987903	0.967723	0.9572	0.95276	1.00052	0.970159	0.997489	0.950834
B6TXZ8	Alanine aminotransferase 2 OS=Zea mays GN=100284842 PE=2 SV=1 - [B6TXZ8_MAIZE]	26.78	10	10	21	478	53.317	7.1665	1.01025	1.01437	0.914876	0.97983	1.02439	1.03451	1.11806	1.05898	0.925255	0.146508
B4FTK0	Early nodulin-like protein 9 OS=Zea mays GN=100273206 PE=2 SV=1 - [B4FTK0_MAIZE]	26.77	5	5	9	269	26.3992	5.14795	0.861273	1.01308	1.03986	0.971403	1.04816	0.940385	1.06274	1.01709	0.955077	0.536631
B4FE73	Transmembrane emp24 domain-containing protein p24beta2 OS=Zea mays GN=100194123 PE=2 SV=1 - [B4FE73_MAIZE]	26.76	1	5	18	213	24.9656	6.31592	1.21792	0.985477	1.21702	1.14014	1.04551	1.15464	1.07788	1.09268	1.04344	0.601532
B6SPZ8	VAMP-like protein YKT62 OS=Zea mays PE=2 SV=1 - [B6SPZ8_MAIZE]	26.67	4	5	11	210	23.1767	7.91357	0.780047	0.981215	1.00586	0.922373	1.07262	0.981773	1.00393	1.01944	0.904781	0.27366
B6SVI7	Nascent polypeptide-associated complex subunit beta OS=Zea mays GN=100422791 PE=2 SV=1 - [B6SVI7_MAIZE]	26.63	2	3	18	169	18.4677	5.70654	0.647113	1.05948	0.906731	0.871107	1.125	0.998717	1.05398	1.05923	0.822394	0.209098
C0PFM8	Protein RETICULATA-RELATED 3 chloroplastic OS=Zea mays GN=100383393 PE=2 SV=1 - [C0PFM8_MAIZE]	26.61	7	7	41	342	35.1172	9.71533	0.880153	1.02474	0.926568	0.94382	1.04489	0.927087	0.983621	0.9852	0.957998	0.490205
B4FD56	RING-box protein 1a OS=Zea mays GN=Rbx1 PE=2 SV=1 - [B4FD56_MAIZE]	26.61	2	2	4	109	12.339	7.6499	1.12612	1.05949		1.0928	1.10701	1.05199		1.0795	1.01232	0.787251
A0A1D6GPV2	3-ketoacyl-CoA thiolase 2 peroxisomal OS=Zea mays GN=ZEAMMB73_Zm00001d014093 PE=3 SV=1 - [A0A1D6GPV2_MAIZE]	26.56	9	9	24	433	44.9904	7.92822	0.770553	0.960035	0.977525	0.902704	1.13955	1.02611	0.993873	1.05318	0.857123	0.131851
B4G1K7	26S proteasome regulatory subunit RPN13 OS=Zea mays GN=100281651 PE=2 SV=1 - [B4G1K7_MAIZE]	26.54	5	5	8	309	33.7456	4.43701	1.10208	0.949408	1.08842	1.04664	0.840113	1.03085	0.954496	0.941821	1.11129	0.228715
A0A1D6NJS4	Tetratricopeptide repeat (TPR)-containing protein OS=Zea mays GN=100274696 PE=4 SV=1 - [A0A1D6NJS4_MAIZE]	26.48	21	21	56	861	98.5726	6.60986	0.902563	1.02878	0.951003	0.960782	1.06344	1.00364	1.00108	1.02272	0.93944	0.214593
A0A1D6P4L6	NAD(P)-binding Rossmann-fold superfamily protein OS=Zea mays GN=ZEAMMB73_Zm00001d046714 PE=4 SV=1 - [A0A1D6P4L6_MAIZE]	26.46	3	4	10	189	21.0506	4.94482		0.99527	1.06292	1.02909		1.11794	1.04649	1.08222	0.95091	0.393111
A0A1D6NY68	Ubiquitin receptor RAD23c OS=Zea mays GN=100274222 PE=4 SV=1 - [A0A1D6NY68_MAIZE]	26.38	7	7	20	398	41.8336	4.88135	1.17199	0.966859	0.968454	1.03577	0.930089	1.07853	1.02146	1.01003	1.02549	0.765634
B6SQD4	Catalytic/ oxidoreductase, acting on NADH or NADPH OS=Zea mays GN=100280962 PE=2 SV=1 - [B6SQD4_MAIZE]	26.37	2	2	5	91	10.1214	10.272	0.933697	0.951026	0.968191	0.950971	0.797648	0.901424	0.927001	0.875357	1.08638	0.137353
A0A1D6I1V3	Phosphoenolpyruvate carboxylase3 OS=Zea mays GN=ZEAMMB73_Zm00001d020057 PE=3 SV=1 - [A0A1D6I1V3_MAIZE]	26.37	11	21	80	967	109.966	6.03662	0.910643	0.968786	0.853029	0.910819	0.899951	0.910593	0.900673	0.903739	1.00783	0.843369
C0HFP5	Uncharacterized protein OS=Zea mays PE=2 SV=1 - [C0HFP5_MAIZE]	26.35	7	7	20	277	31.4804	5.47803	1.01529	0.955447	0.83709	0.935941	0.994386	1.08534	1.06785	1.04919	0.89206	0.128826
A0A1D6ILS7	Protein transport protein SEC31 homolog B OS=Zea mays GN=103633515 PE=4 SV=1 - [A0A1D6ILS7_MAIZE]	26.33	6	23	79	1014	110.23	5.63037	0.854214	0.999032	1.02559	0.959612	1.10939	1.06605	0.978038	1.05116	0.912909	0.236505
C4IZR2	Uncharacterized protein OS=Zea mays PE=2 SV=1 - [C4IZR2_MAIZE]	26.29	5	5	10	251	27.9736	6.88818	1.15107	0.927796	1.05193	1.0436	1.0568	1.2022	1.00137	1.08679	0.960256	0.649527
B7ZY87	Calcium-dependent lipid-binding (CaLB domain) family protein OS=Zea mays GN=100279462 PE=2 SV=1 - [B7ZY87_MAIZE]	26.23	5	6	41	324	33.1933	5.30029	0.92862	0.997036	1.11038	1.01201	0.997321	0.908091	1.03505	0.980153	1.0325	0.649742
B6T6I3	Ubiquitin-activating enzyme E1 domain-containing protein 1 OS=Zea mays PE=2 SV=1 - [B6T6I3_MAIZE]	26.2	1	8	26	397	43.1651	4.66553		1.15528	1.28305	1.21916		1.01739	0.8783	0.947845	1.28625	0.102796
A0A1D6HPZ2	26S proteasome non-ATPase regulatory subunit 12 homolog B OS=Zea mays GN=103627906 PE=4 SV=1 - [A0A1D6HPZ2_MAIZE]	26.19	3	11	31	443	50.4937	6.87354	0.782627	1.00204	1.00375	0.929473	1.05584	1.12808	1.07954	1.08782	0.854435	0.107046
A0A1D6I8F0	Ankyrin repeat domain-containing protein 2A OS=Zea mays GN=100502367 PE=4 SV=1 - [A0A1D6I8F0_MAIZE]	26.17	3	5	27	214	23.0914	4.60205	1.21499	0.973932	0.990685	1.05987	1.03198	1.06461	1.06933	1.05531	1.00432	0.956486
A0A1D6KE00	Thaumatin-like protein OS=Zea mays GN=ZEAMMB73_Zm00001d030694 PE=4 SV=1 - [A0A1D6KE00_MAIZE]	26.16	8	22	81	1074	116.436	4.79248	0.783418	0.945963	0.975028	0.901469	1.07846	1.04673	1.06037	1.06185	0.848959	0.0564648
B4FZK6	Methionine aminopeptidase OS=Zea mays PE=2 SV=1 - [B4FZK6_MAIZE]	26.09	3	9	21	391	43.641	7.7085	0.748039	1.04822	0.887605	0.89462	0.822276	1.05015	0.868061	0.913497	0.979335	0.873437
C0PDG3	Heat shock protein 90-6 mitochondrial OS=Zea mays GN=100286003 PE=2 SV=1 - [C0PDG3_MAIZE]	26.08	12	18	67	813	91.1223	5.33838	0.991763	0.974201	0.882549	0.949504	1.07448	0.986084	0.943455	1.00134	0.948233	0.369735
C0P406	Vesicle-fusing ATPase OS=Zea mays GN=100382060 PE=2 SV=1 - [C0P406_MAIZE]	26.05	3	16	35	741	81.2672	6.06201	0.754673	1.00421	0.833097	0.863992	1.16375	0.973647	0.980571	1.03932	0.831304	0.143226
B4FH69	Uncharacterized protein OS=Zea mays PE=2 SV=1 - [B4FH69_MAIZE]	26.04	3	3	6	169	18.9263	4.77979	0.961182	0.986657	1.05818	1.00201	0.932967	1.01544	0.987416	0.978609	1.02391	0.569501
A0A1D6QTB3	Bifunctional protein FolD 4 chloroplastic OS=Zea mays GN=542656 PE=3 SV=1 - [A0A1D6QTB3_MAIZE]	26.03	7	7	28	365	39.1659	9.30518	0.8579	1.01877	0.99777	0.958147	0.957712	1.0357	0.982763	0.992057	0.965818	0.574049
A0A1D6L8E2	Cytochrome b-c1 complex subunit 7 OS=Zea mays GN=100384355 PE=3 SV=1 - [A0A1D6L8E2_MAIZE]	26.02	3	3	17	123	14.3204	9.56885	1.20315	1.07322	0.906899	1.06109	0.919844	0.832846	0.922988	0.891893	1.18971	0.135481
A0A1D6QCJ3	Splicing factor, arginine/serine-rich 7 OS=Zea mays GN=100280612 PE=4 SV=1 - [A0A1D6QCJ3_MAIZE]	25.97	2	5	10	154	17.3216	10.521	0.968721	0.999708	1.00795	0.992127	0.924806	1.03543	1.04601	1.00208	0.990066	0.818184
B8A187	Putative quinone-oxidoreductase homolog chloroplastic OS=Zea mays GN=ZEAMMB73_Zm00001d025166 PE=2 SV=1 - [B8A187_MAIZE]	25.96	8	8	12	339	35.2197	8.68994	1.14844	1.05869	1.23432	1.14715	0.953012	1.01132	1.03298	0.999106	1.14818	0.0574965
B6THZ2	Delay of germination 1 OS=Zea mays GN=ZEAMMB73_Zm00001d043390 PE=2 SV=1 - [B6THZ2_MAIZE]	25.93	5	5	12	297	31.7393	6.41748	1.12532	1.1088	1.04241	1.09217	1.089	1.11234	1.10526	1.1022	0.990903	0.722001
C0P8D8	Uncharacterized protein OS=Zea mays PE=2 SV=1 - [C0P8D8_MAIZE]	25.89	2	2	2	112	12.3003	8.20654	1.02229	1.0084		1.01535	1.00025	0.985144		0.992699	1.02282	0.158041
B6T5N9	Actin-depolymerizing factor 6 OS=Zea mays PE=2 SV=1 - [B6T5N9_MAIZE]	25.87	3	3	9	143	16.6263	6.58057	1.19574	0.894777	1.18773	1.09275	0.977393	1.24235	1.1126	1.11078	0.983768	0.892388
A0A1D6F2S4	Protein transport protein SEC31 homolog B OS=Zea mays GN=100279874 PE=4 SV=1 - [A0A1D6F2S4_MAIZE]	25.87	9	25	82	1125	121.458	5.51611	0.82301	1.05916	1.08918	0.99045	1.09601	0.915738	0.957522	0.989758	1.0007	0.994822
A0A1D6JNS3	HR-like lesion-inducing protein-related OS=Zea mays GN=100280583 PE=4 SV=1 - [A0A1D6JNS3_MAIZE]	25.83	4	4	8	151	16.5458	8.82178		1.04753	0.956877	1.0022		0.995396	0.982446	0.988921	1.01343	0.799053
A0A1D6FB66	Mitochondrial import receptor subunit TOM40-1 OS=Zea mays GN=ZEAMMB73_Zm00001d008242 PE=4 SV=1 - [A0A1D6FB66_MAIZE]	25.81	3	3	18	186	20.38	5.18604	0.772135	0.959339	0.923105	0.88486	1.01257	1.01153	0.989236	1.00445	0.880944	0.107478
A0A1D6FF45	Ubiquitinyl hydrolase 1 OS=Zea mays GN=100383086 PE=3 SV=1 - [A0A1D6FF45_MAIZE]	25.73	16	16	50	754	83.7223	5.021	1.00603	1.02873	1.00333	1.01269	1.15969	1.05906	1.07585	1.0982	0.922143	0.0564144
B4FCE2	Uncharacterized protein OS=Zea mays PE=2 SV=1 - [B4FCE2_MAIZE]	25.7	5	6	33	284	30.5808	7.34229	1.02019	1.11096	1.07379	1.06831	1.0542	0.865808	0.951153	0.957053	1.11625	0.139767
B6T3X3	Hydrolase, carbon-nitrogen family OS=Zea mays PE=2 SV=1 - [B6T3X3_MAIZE]	25.68	5	5	24	222	24.7444	5.12256	1.06235	1.01796	0.956111	1.01214	0.986886	0.915142	0.96252	0.954849	1.06	0.199522
A0A1D6E5Q7	Kunitz trypsin inhibitor 1 OS=Zea mays GN=ZEAMMB73_Zm00001d002960 PE=4 SV=1 - [A0A1D6E5Q7_MAIZE]	25.66	4	4	14	152	15.8539	6.26514	1.11155	0.956229	1.12547	1.06442	0.912522	1.07712	0.974031	0.98789	1.07747	0.350367
B6T7B6	Glutathione S-transferase, C-terminal-like OS=Zea mays PE=2 SV=1 - [B6T7B6_MAIZE]	25.62	7	8	19	324	36.4994	6.62451	1.05172	1.01447	1.03481	1.03367	0.876652	0.982028	1.07358	0.977421	1.05754	0.386385
A0A1D6PS63	Uncharacterized protein OS=Zea mays GN=100192648 PE=4 SV=1 - [A0A1D6PS63_MAIZE]	25.61	5	5	17	164	17.5932	7.6499	1.04119	1.02836	1.02559	1.03171	1.0539	0.969357	1.00039	1.00788	1.02364	0.397131
B6TPE4	Glutamate-1-semialdehyde 2,1-aminomutase OS=Zea mays PE=2 SV=1 - [B6TPE4_MAIZE]	25.58	9	9	24	473	49.9944	6.55127	1.02207	0.972647	0.953686	0.982803	0.963506	0.972204	1.00469	0.980135	1.00272	0.9166
Q8LK07	Histone H1 OS=Zea mays GN=hon101 PE=2 SV=1 - [Q8LK07_MAIZE]	25.51	5	5	10	196	19.8725	10.9165	1.0021	1.10527	0.941841	1.0164	0.943983	0.788669	0.882961	0.871871	1.16577	0.0927011
B6SK58	Harpin inducing protein OS=Zea mays PE=2 SV=1 - [B6SK58_MAIZE]	25.5	3	3	6	200	21.3698	8.54346	1.16527	0.910362	1.03154	1.03572	1.18753	1.11917	1.13251	1.1464	0.903456	0.221659
A0A1D6LLS4	2-oxoglutarate dehydrogenase E1 component OS=Zea mays GN=ZEAMMB73_Zm00001d036328 PE=4 SV=1 - [A0A1D6LLS4_MAIZE]	25.49	13	21	71	1016	114.739	7.21045	0.958359	0.97051	1.00074	0.976537	1.02195	1.01514	0.984773	1.00729	0.969471	0.144929
B4FUM8	Ankyrin repeat family protein OS=Zea mays GN=100273326 PE=2 SV=1 - [B4FUM8_MAIZE]	25.49	2	2	3	153	15.7648	4.50049		0.982536	1.02197	1.00225		1.18171	1.06852	1.12512	0.890798	0.176864
A0A1D6Q0H2	Thioredoxin domain-containing protein 9-like protein OS=Zea mays GN=ZEAMMB73_Zm00001d050225 PE=4 SV=1 - [A0A1D6Q0H2_MAIZE]	25.47	6	6	28	212	23.8623	5.89697	1.18045	0.896728	1.01015	1.02911	1.11787	1.17362	1.15508	1.14885	0.895771	0.22744
A0A1D6I6V3	ATP phosphoribosyltransferase 2 chloroplastic OS=Zea mays GN=ZEAMMB73_Zm00001d020908 PE=3 SV=1 - [A0A1D6I6V3_MAIZE]	25.44	9	9	16	401	44.1834	8.63135	1.13269	0.945308	1.04465	1.04088	1.03107	1.00378	0.989808	1.00822	1.0324	0.587587
B6T3V9	Sex determination protein tasselseed-2 OS=Zea mays GN=100282128 PE=2 SV=1 - [B6T3V9_MAIZE]	25.41	3	3	4	244	25.5108	5.75732		0.937612	0.989738	0.963675		1.10519	0.94672	1.02595	0.939298	0.533115
B4FZA1	Mitochondrial glycoprotein OS=Zea mays PE=2 SV=1 - [B4FZA1_MAIZE]	25.38	5	5	16	264	29.4024	4.70361	0.985332	1.11553	1.062	1.05429	1.00583	0.978036	0.949731	0.977866	1.07815	0.136552
K7UZ87	Translation machinery-associated protein 22 OS=Zea mays GN=100280975 PE=3 SV=1 - [K7UZ87_MAIZE]	25.37	5	5	10	201	21.4531	7.66455	0.763902	1.00155	0.982972	0.916142	1.05125	0.920541	0.971758	0.981182	0.933713	0.488056
A0A1Q1BN65	Uncharacterized protein OS=Zea mays GN=ZEAMMB73_Zm00001d008663 PE=4 SV=1 - [A0A1Q1BN65_MAIZE]	25.34	5	5	17	221	25.2664	5.23682	1.14593	0.963503	0.992889	1.03411	1.16354	1.06237	1.08977	1.10523	0.935651	0.329513
A0A1D6KSQ7	Threonine--tRNA ligase mitochondrial 1 OS=Zea mays GN=103643444 PE=3 SV=1 - [A0A1D6KSQ7_MAIZE]	25.24	3	16	63	737	84.4139	7.38623		1.01499	1.16976	1.09237		1.08682	1.06759	1.0772	1.01409	0.863688
B4FUW7	Uncharacterized conserved protein UCP022280 OS=Zea mays GN=100276044 PE=2 SV=1 - [B4FUW7_MAIZE]	25.23	5	5	6	214	23.8413	8.93896	0.96349	0.915469	1.21576	1.03157	0.887297	1.12279	0.874042	0.961376	1.07302	0.599574
B6TXM6	10-deacetylbaccatin III 10-O-acetyltransferase OS=Zea mays GN=100284805 PE=2 SV=1 - [B6TXM6_MAIZE]	25.23	5	7	27	428	45.4552	5.18604	1.38556	0.973014	1.04403	1.1342	1.02697	1.16075	1.12452	1.10408	1.02728	0.83249
P23444	Histone H1 OS=Zea mays PE=2 SV=2 - [H1_MAIZE]	25.2	4	7	15	246	25.3327	10.7114	0.858399	1.066	0.945751	0.956717	0.830734	1.15988	0.759985	0.916867	1.04346	0.785786
B6TE40	60S ribosomal protein L22-2 OS=Zea mays PE=2 SV=1 - [B6TE40_MAIZE]	25.2	2	3	23	127	14.0355	9.64209	0.842482	1.14812	1.08653	1.02571	0.943013	0.84052	0.825278	0.869604	1.17951	0.194882
B4FQS9	Trans-cinnamate 4-monooxygenase OS=Zea mays GN=100272801 PE=2 SV=1 - [B4FQS9_MAIZE]	25.15	8	11	26	501	56.949	8.86572	1.35667	1.10009	1.01412	1.15696	0.957847	0.924084	0.900264	0.927399	1.24753	0.0924191
B4FFM6	Tropinone reductase-like protein OS=Zea mays GN=100273624 PE=2 SV=1 - [B4FFM6_MAIZE]	25.1	5	5	9	263	27.7703	6.354	1.67183	1.05851	1.15977	1.2967	0.674461	0.896338	0.735523	0.768774	1.68671	0.0584243
A0A1D6JIN2	GMP synthase [glutamine-hydrolyzing] OS=Zea mays GN=100383569 PE=4 SV=1 - [A0A1D6JIN2_MAIZE]	25.1	9	9	16	498	53.9688	6.52197	0.949492	1.02711	0.975554	0.984052	1.05623	1.03052	0.994429	1.02706	0.958124	0.212287
A0A1D6J9Q7	Polyadenylate-binding protein OS=Zea mays GN=ZEAMMB73_Zm00001d025801 PE=3 SV=1 - [A0A1D6J9Q7_MAIZE]	25.08	5	13	25	614	67.377	9.01221	0.934355	0.9835	1.09399	1.00395	1.2495	1.09271	1.02524	1.12249	0.894397	0.21946
A0A1D6PR01	Acyl-coenzyme A oxidase OS=Zea mays GN=ZEAMMB73_Zm00001d048890 PE=3 SV=1 - [A0A1D6PR01_MAIZE]	25.08	2	14	29	614	67.5009	8.27979	0.730002	1.01561		0.872808	0.959087	0.945564		0.952325	0.916502	0.633997
B6TWW1	Aspartate-semialdehyde dehydrogenase OS=Zea mays PE=2 SV=1 - [B6TWW1_MAIZE]	25.07	6	6	28	375	40.5479	7.09326	1.02062	0.961182	1.03206	1.00462	0.994058	1.01767	1.01673	1.00948	0.995183	0.844798
B6U4K6	Phosphotransferase OS=Zea mays PE=2 SV=1 - [B6U4K6_MAIZE]	25.05	6	10	26	507	54.6704	6.85889	1.16674	1.01125	0.974292	1.05076	0.949964	1.00105	0.966029	0.972346	1.08065	0.267069
A0A1D6MSG0	Alpha-L-fucosidase 2 OS=Zea mays GN=100285863 PE=4 SV=1 - [A0A1D6MSG0_MAIZE]	25	4	4	6	204	22.244	6.72705	0.918621	0.958942	1.0745	0.98402	0.868628	0.995429	0.869466	0.911174	1.07995	0.311274
A0A1D6HZW0	UNC-50 family protein OS=Zea mays GN=100280372 PE=4 SV=1 - [A0A1D6HZW0_MAIZE]	25	2	2	3	72	8.51637	10.2866		0.971361	0.86094	0.916151		1.14263	1.14684	1.14473	0.800318	0.0537557
A0A1D6Q5Z6	Vesicle-fusing ATPase OS=Zea mays GN=100193565 PE=4 SV=1 - [A0A1D6Q5Z6_MAIZE]	24.86	2	15	29	740	81.1291	6.12549		0.984594	0.915104	0.949849		0.975571	1.02429	0.99993	0.949916	0.359266
B6T8E4	Embryo specific protein5 OS=Zea mays GN=542280 PE=2 SV=1 - [B6T8E4_MAIZE]	24.78	2	2	4	113	12.0757	5.52881		1.08042	0.934061	1.00724		1.31608	0.911338	1.11371	0.9044	0.669777
A0A1D6L3U6	Aluminum induced protein with YGL and LRDR motifs OS=Zea mays GN=103643996 PE=4 SV=1 - [A0A1D6L3U6_MAIZE]	24.71	4	4	18	255	26.8824	6.52197	1.10137	0.959446	0.990923	1.01725	1.02936	0.967988	0.976388	0.991245	1.02623	0.610493
A0A1D6LWP3	Ketose-bisphosphate aldolase class-II family protein OS=Zea mays GN=100280420 PE=4 SV=1 - [A0A1D6LWP3_MAIZE]	24.71	30	30	74	1364	146.494	6.34131	0.83324	1.01785	0.973297	0.941462	1.08858	1.03661	1.02325	1.04948	0.897076	0.141506
A0A1D6L8F0	Dihydrolipoamide acetyltransferase component of pyruvate dehydrogenase complex OS=Zea mays GN=103644210 PE=3 SV=1 - [A0A1D6L8F0_MAIZE]	24.69	9	9	18	405	43.6508	5.37646	1.05324	0.996074	0.95523	1.00151	0.974583	1.02023	1.02804	1.00762	0.993943	0.862067
C4J116	Uncharacterized protein OS=Zea mays PE=2 SV=1 - [C4J116_MAIZE]	24.68	3	3	8	154	18.1931	9.05615	1.26192	0.964621	0.906392	1.04431	1.16086	1.10946	1.07784	1.11606	0.935715	0.559055
B6TD62	Membrane steroid-binding protein 1 OS=Zea mays GN=100282951 PE=2 SV=1 - [B6TD62_MAIZE]	24.57	3	5	24	232	24.5522	4.61475	1.09106	0.995094	0.982107	1.02275	1.08695	0.943031	1.03816	1.02271	1.00004	0.999431
B4FTR6	3'-5' exonuclease domain-containing protein / K homology domain-containing protein / KH domain-containing protein OS=Zea mays GN=100273227 PE=2 SV=1 - [B4FTR6_MAIZE]	24.48	3	5	10	339	38.082	5.08447	0.768134	1.08952	1.08128	0.979646	1.34442	1.15952	1.12163	1.20852	0.810614	0.143944
C0PBZ6	Non-specific lipid-transfer protein OS=Zea mays PE=2 SV=1 - [C0PBZ6_MAIZE]	24.47	5	6	17	237	24.2613	9.01221	0.712384	0.947565	0.629106	0.763019	0.923892	1.00062	0.75309	0.892535	0.854889	0.341843
A0A1D6P2U5	3-hydroxyisobutyryl-CoA hydrolase-like protein 3 mitochondrial OS=Zea mays GN=100272777 PE=3 SV=1 - [A0A1D6P2U5_MAIZE]	24.47	8	8	30	380	41.1401	5.93506	1.17679	0.952274	0.997989	1.04235	0.9455	0.978679	0.970977	0.965052	1.0801	0.326741
Q4A1J3	Cysteine proteinase inhibitor OS=Zea mays GN=cc8 PE=2 SV=1 - [Q4A1J3_MAIZE]	24.41	3	3	6	127	13.6811	9.48096	1.23383	0.922224	1.0685	1.07485	0.960824	0.980941	1.10408	1.01528	1.05867	0.58536
B6TDH5	Ubiquitin-conjugating enzyme E2-17 kDa OS=Zea mays PE=2 SV=1 - [B6TDH5_MAIZE]	24.38	1	3	29	201	21.8208	6.07471	0.982973	0.953092	1.09414	1.01007	0.958383	1.06685	0.979596	1.00161	1.00844	0.883668
B6UHJ7	Glycine cleavage system H protein OS=Zea mays PE=2 SV=1 - [B6UHJ7_MAIZE]	24.38	1	3	19	160	17.2135	4.99561	1.09863		0.991499	1.04507	0.980772		0.984889	0.982831	1.06332	0.365489
C0PGB3	Uncharacterized protein OS=Zea mays GN=100383482 PE=2 SV=1 - [C0PGB3_MAIZE]	24.36	13	13	23	624	66.7538	7.1958	0.673474	0.98111	0.965568	0.873384	1.0447	1.10034	1.08815	1.07773	0.81039	0.114293
A0A1D6N881	Protein FATTY ACID EXPORT 3 chloroplastic OS=Zea mays GN=100193823 PE=4 SV=1 - [A0A1D6N881_MAIZE]	24.35	2	5	43	271	29.3352	8.96826	1.47894	1.09037	1.19147	1.25359	0.969942	0.944356	0.865122	0.926473	1.35308	0.0533931
C0PFY0	ATP-dependent Clp protease proteolytic subunit OS=Zea mays GN=ZEAMMB73_Zm00001d002969 PE=2 SV=1 - [C0PFY0_MAIZE]	24.32	2	4	10	259	27.7461	6.60986	1.40627	1.07743	1.10236	1.19535	0.855358	0.98426	1.04267	0.960761	1.24417	0.120696
A0A1D6PSV3	SUMO-activating enzyme subunit 1B-2 OS=Zea mays GN=100284284 PE=4 SV=1 - [A0A1D6PSV3_MAIZE]	24.32	2	2	3	111	12.0892	5.2876	1.13251	1.05572		1.09412	1.0195	0.947251		0.983374	1.11262	0.170456
B6TUN0	DNA-binding protein S1FA2 OS=Zea mays PE=2 SV=1 - [B6TUN0_MAIZE]	24.32	1	1	2	74	8.22062	9.86182		0.945888	1.05049	0.99819		1.08017	0.949335	1.01475	0.98368	0.861532
B4FDY7	Eukaryotic translation initiation factor 3 subunit E OS=Zea mays GN=100193141 PE=2 SV=1 - [B4FDY7_MAIZE]	24.31	4	9	16	436	51.102	6.13818	0.855682	0.987502	1.11239	0.985191	1.11839	1.02015	1.00226	1.04693	0.941026	0.495521
A0A1D6QDD0	UMP-CMP kinase family protein OS=Zea mays GN=100193828 PE=3 SV=1 - [A0A1D6QDD0_MAIZE]	24.29	4	4	5	140	16.1034	5.46533	0.700875		0.948715	0.824795	1.14756		0.909783	1.02867	0.801805	0.357042
K7U1S1	Lysine-ketoglutarate reductase/saccharopine dehydrogenase1 OS=Zea mays GN=541648 PE=4 SV=1 - [K7U1S1_MAIZE]	24.27	21	21	77	1034	113.741	5.90967	0.999612	1.00785	1.01742	1.00829	1.24394	1.11332	1.08007	1.14578	0.88001	0.0521979
B6T8U6	Cytochrome c oxidase polypeptide Vc OS=Zea mays PE=2 SV=1 - [B6T8U6_MAIZE]	24.19	2	2	6	62	6.93462	9.31982	0.786126	0.983863	0.945552	0.90518	0.912144	0.924889	0.992409	0.943147	0.959744	0.593057
A0A1D6I5Q7	Aspartate aminotransferase OS=Zea mays GN=ZEAMMB73_Zm00001d020696 PE=4 SV=1 - [A0A1D6I5Q7_MAIZE]	24.18	6	6	25	368	40.2724	5.22412	1.00821	0.96092	0.997489	0.988872	0.940969	1.0968	1.05816	1.03198	0.958232	0.428617
B4FX20	AKIN gamma OS=Zea mays GN=100286384 PE=1 SV=1 - [B4FX20_MAIZE]	24.17	8	8	29	451	48.3863	5.03369	0.907374	0.978104	1.04589	0.977123	1.14815	1.07078	1.0884	1.10244	0.886326	0.0538486
A0A1D6N5L5	Extradiol ring-cleavage dioxygenase OS=Zea mays GN=103650928 PE=4 SV=1 - [A0A1D6N5L5_MAIZE]	24.14	3	5	9	319	35.2607	7.72314		1.01226	0.939411	0.975834		0.968949	1.04665	1.0078	0.968282	0.609295
B4FMP6	NAD(P)-linked oxidoreductase superfamily protein OS=Zea mays GN=100282728 PE=2 SV=1 - [B4FMP6_MAIZE]	24.12	8	8	20	311	34.6456	6.45557	0.883635	0.951325	0.872351	0.902437	0.837641	0.912745	0.855868	0.868751	1.03878	0.371039
B4FD03	Aldolase superfamily protein OS=Zea mays GN=100192890 PE=2 SV=1 - [B4FD03_MAIZE]	24.11	7	7	25	394	42.8782	5.70654	1.01499	1.01351	1.03979	1.02276	0.963353	1.02748	1.02776	1.0062	1.01646	0.51219
A0A1D6HCE3	26S proteasome non-ATPase regulatory subunit 6-like protein OS=Zea mays GN=100282303 PE=4 SV=1 - [A0A1D6HCE3_MAIZE]	24.1	3	8	38	361	41.1395	6.39209	0.856337	0.959595	1.05122	0.955716	1.11989	1.13399	1.0544	1.10276	0.866656	0.0747664
B6TC70	Acid phosphatase OS=Zea mays GN=100282868 PE=2 SV=1 - [B6TC70_MAIZE]	24.05	11	11	30	524	58.4943	8.26514	0.904287	0.968513	0.971557	0.948119	0.951041	1.02076	1.00305	0.991616	0.956135	0.224612
A0A1D6Q540	RAN GTPase-activating protein 2 OS=Zea mays GN=ZEAMMB73_Zm00001d051112 PE=4 SV=1 - [A0A1D6Q540_MAIZE]	24.03	2	10	20	516	56.1795	4.65283	1.34045	0.914518	0.998924	1.08463	1.00842	1.10297	1.17077	1.09405	0.991388	0.949011
A0A1D6MK05	Multidrug resistance associated protein7 OS=Zea mays GN=100283662 PE=4 SV=1 - [A0A1D6MK05_MAIZE]	24.03	3	3	3	129	13.6248	8.57275	0.75691	0.954823		0.855866	0.981288	0.926294		0.953791	0.897331	0.44099
Q64HC1	ASF/SF2-like pre-mRNA splicing factor SRP32'' OS=Zea mays GN=srp32 PE=4 SV=1 - [Q64HC1_MAIZE]	24	3	3	8	150	16.6502	8.17725	1.05263	1.05991	0.970786	1.02778	0.902283	0.995246	0.942253	0.946594	1.08576	0.107492
B4FN54	Uncharacterized protein OS=Zea mays PE=2 SV=1 - [B4FN54_MAIZE]	23.99	7	7	13	271	30.7992	5.12256	0.867209	1.04711	1.05415	0.989488	1.07092	1.01178	1.07272	1.05181	0.940751	0.387773
B4FIS2	Signal peptidase complex subunit 3 OS=Zea mays PE=2 SV=1 - [B4FIS2_MAIZE]	23.95	1	5	22	167	18.8685	8.646	0.768383		0.972236	0.87031	1.24311		1.05062	1.14686	0.758862	0.187264
A0A1D6JZG8	6-phosphofructo-2-kinase/fructose-26-bisphosphatase OS=Zea mays GN=103634503 PE=4 SV=1 - [A0A1D6JZG8_MAIZE]	23.95	5	5	12	238	27.0113	8.88037	1.1985	1.0578	0.924321	1.06021	1.06547	1.05793	1.08402	1.06914	0.991646	0.915996
A0A1D6GDB7	DNA-directed RNA polymerases II IV and V subunit 8B OS=Zea mays GN=100281008 PE=4 SV=1 - [A0A1D6GDB7_MAIZE]	23.89	2	2	6	113	12.5443	5.17334	0.901362	1.03287	0.951107	0.961779	0.990255	1.14727	1.1219	1.08648	0.885228	0.114426
B4FY74	Alpha/beta-Hydrolases superfamily protein OS=Zea mays GN=103653383 PE=2 SV=1 - [B4FY74_MAIZE]	23.86	5	5	19	264	28.6386	6.78564	0.901565	0.931935	0.907411	0.913637	0.907382	0.918825	0.851918	0.892708	1.02344	0.407947
B6TE57	IQ calmodulin-binding motif family protein OS=Zea mays PE=2 SV=1 - [B6TE57_MAIZE]	23.79	9	10	29	412	46.0602	9.24658	0.934838	1.03267	1.00206	0.989856	1.07108	0.982161	1.00752	1.02025	0.970206	0.481035
C0PCX3	Tryptophan--tRNA ligase cytoplasmic OS=Zea mays GN=ZEAMMB73_Zm00001d033647 PE=2 SV=1 - [C0PCX3_MAIZE]	23.77	9	9	28	408	46.1174	6.17627	0.871167	0.981713	0.918713	0.923864	0.980604	0.976849	1.00068	0.986043	0.936941	0.1314
D2JSQ1	ATP synthase subunit 4 OS=Zea mays GN=atp4 PE=2 SV=1 - [D2JSQ1_MAIZE]	23.74	5	5	16	219	24.399	8.48486	1.14442	0.946903	0.929979	1.0071	1.0146	1.05519	0.985977	1.01859	0.988723	0.880491
C0HF37	Uncharacterized protein OS=Zea mays PE=2 SV=1 - [C0HF37_MAIZE]	23.73	5	5	14	295	33.0397	5.08447	0.861477	1.03521	1.10875	1.00181	1.02142	0.975545	1.11413	1.03703	0.96604	0.696158
B6TPE1	Uncharacterized protein OS=Zea mays PE=2 SV=1 - [B6TPE1_MAIZE]	23.68	5	5	7	321	35.9244	6.94678	1.15561	1.00279	1.00945	1.05595	0.966883	0.952646	0.963781	0.961103	1.09869	0.131009
C0P4E9	Uncharacterized protein OS=Zea mays PE=2 SV=1 - [C0P4E9_MAIZE]	23.66	5	5	14	224	24.8238	5.46533	1.22662	1.01582	1.31657	1.18634	1.03094	0.967065	0.865503	0.954502	1.24288	0.0840046
B6SU67	Ras-related protein RHN1 OS=Zea mays PE=2 SV=1 - [B6SU67_MAIZE]	23.65	3	3	5	203	22.2343	6.56592	0.91133		1.06022	0.985777	1.01307		0.927936	0.970505	1.01574	0.875061
C0PA91	Uncharacterized protein OS=Zea mays PE=2 SV=1 - [C0PA91_MAIZE]	23.63	1	5	18	364	39.4386	8.70459	1.37387	0.959116	0.997935	1.11031	0.933904	1.06559	0.969772	0.989757	1.1218	0.431594
B6T2Y1	Peroxiredoxin-5 OS=Zea mays PE=2 SV=1 - [B6T2Y1_MAIZE]	23.61	5	5	48	233	23.8035	7.95752	0.739764	1.03476	1.06825	0.94759	0.89904	0.850947	0.879721	0.876569	1.08102	0.536965
B6SN53	Uncharacterized protein OS=Zea mays GN=100275073 PE=2 SV=1 - [B6SN53_MAIZE]	23.6	2	2	4	89	10.0628	8.33838	0.781453	0.890515	1.16461	0.945526	0.983143	1.07991	0.976786	1.01328	0.933135	0.598855
B6TKX6	Pyruvate dehydrogenase E1 component subunit beta OS=Zea mays PE=2 SV=1 - [B6TKX6_MAIZE]	23.59	2	7	31	373	39.8134	5.75732		1.10901	0.935618	1.02231		0.902609	0.949905	0.926257	1.1037	0.397021
Q9FQ97	Glutathione S-transferase GST 42 (Fragment) OS=Zea mays PE=2 SV=1 - [Q9FQ97_MAIZE]	23.58	5	5	13	229	24.9359	5.22412	1.24573	0.94752	1.05091	1.08139	0.974456	1.02987	1.00368	1.00267	1.07851	0.42583
B4FJZ7	Ribosomal protein L19 OS=Zea mays GN=100216841 PE=2 SV=1 - [B4FJZ7_MAIZE]	23.56	3	5	24	208	24.1924	11.312		0.956532	0.967585	0.962059		0.915562	0.847423	0.881493	1.0914	0.144722
A0A1D6JYK5	Calcium pump2 OS=Zea mays GN=ZEAMMB73_Zm00001d028687 PE=3 SV=1 - [A0A1D6JYK5_MAIZE]	23.56	4	20	53	1061	115.222	5.52881	1.11026	1.0009	0.97674	1.0293	0.982759	1.06187	1.03103	1.02522	1.00398	0.935102
A0A1D6N1C9	Uridine 5'-monophosphate synthase OS=Zea mays GN=ZEAMMB73_Zm00001d042088 PE=3 SV=1 - [A0A1D6N1C9_MAIZE]	23.56	7	15	74	853	91.4428	9.20264	0.934921	1.07824	1.07733	1.03016	0.954223	0.798673	0.880976	0.877957	1.17336	0.0807113
A0A1D6PWU0	Succinate dehydrogenase2 OS=Zea mays GN=100502233 PE=4 SV=1 - [A0A1D6PWU0_MAIZE]	23.55	2	5	25	242	26.6386	9.08545	0.912322	0.899029		0.905675	0.850711	0.902019		0.876365	1.03344	0.383956
C0PIT9	Uncharacterized protein OS=Zea mays PE=2 SV=1 - [C0PIT9_MAIZE]	23.53	1	1	3	102	10.7305	8.27979	1.3028	1.10306	1.11971	1.17519	1.0613	1.12536	0.901518	1.02939	1.14163	0.189459
A0A1D6F580	Acetolactate synthase small subunit 1 chloroplastic OS=Zea mays GN=ZEAMMB73_Zm00001d007288 PE=4 SV=1 - [A0A1D6F580_MAIZE]	23.53	3	7	21	374	41.4497	6.21436	0.660247	0.910805	0.984991	0.852014	1.14406	1.05028	0.961436	1.05193	0.809956	0.147446
A0A096RRD4	ABC transporter E family member 2 OS=Zea mays GN=103634615 PE=4 SV=1 - [A0A096RRD4_MAIZE]	23.51	1	14	51	604	68.2194	7.6792	0.916996	0.873609	1.08627	0.958957	1.09483	1.17945	1.00456	1.09295	0.877405	0.178467
K7WDQ7	ABC transporter E family member 2 OS=Zea mays GN=103639168 PE=4 SV=1 - [K7WDQ7_MAIZE]	23.51	1	14	55	604	68.1624	7.82568	1.00717	0.938756	1.03027	0.992064	0.971365	1.08834	1.00479	1.0215	0.971185	0.542991
A0A1D6KV27	Acylamino-acid-releasing enzyme OS=Zea mays GN=100285393 PE=4 SV=1 - [A0A1D6KV27_MAIZE]	23.51	14	14	29	774	84.8741	6.12549	0.98381	1.02784	1.01555	1.00907	0.996817	0.950302	0.996204	0.981108	1.0285	0.239182
B6TQ36	Pyruvate dehydrogenase E1 component subunit beta OS=Zea mays PE=2 SV=1 - [B6TQ36_MAIZE]	23.48	8	8	23	396	42.2945	7.02002	1.29881	1.00123	0.969768	1.08994	1.03178	1.12181	1.1293	1.0943	0.996017	0.970133
B6SGT3	Xylanase inhibitor protein 1 OS=Zea mays PE=2 SV=1 - [B6SGT3_MAIZE]	23.38	1	7	41	308	33.0958	8.96826	2.01853	1.23274	1.28848	1.51325	0.716385	0.870802	0.97039	0.852526	1.77502	0.0663804
C4JBB8	Heat shock 70 kDa protein 9 mitochondrial OS=Zea mays GN=ZEAMMB73_Zm00001d006036 PE=2 SV=1 - [C4JBB8_MAIZE]	23.35	10	16	60	681	72.6988	5.77002	0.949982	0.93513	0.95445	0.94652	1.01514	0.849694	0.847813	0.904215	1.04679	0.490357
B4FH75	4-hydroxy-tetrahydrodipicolinate reductase 2 chloroplastic OS=Zea mays GN=ZEAMMB73_Zm00001d049956 PE=2 SV=1 - [B4FH75_MAIZE]	23.32	8	8	21	343	37.285	6.84424	1.13767	0.945654	1.03437	1.03923	1.03354	1.11233	1.01868	1.05485	0.985193	0.815352
B4FR89	Phosphomannomutase OS=Zea mays GN=100272867 PE=2 SV=1 - [B4FR89_MAIZE]	23.29	6	6	11	249	28.1122	6.22705	1.14095	0.928771	0.895368	0.988364	0.954362	0.95284	0.96189	0.956364	1.03346	0.698867
B4FSG4	Jasmonate-induced protein OS=Zea mays GN=100283929 PE=2 SV=1 - [B4FSG4_MAIZE]	23.26	5	5	17	215	24.106	8.25049	0.820029	0.916083	0.699526	0.811879	0.637589	0.792133	0.640245	0.689989	1.17666	0.20605
B6T8Q2	Uncharacterized protein OS=Zea mays PE=2 SV=1 - [B6T8Q2_MAIZE]	23.24	5	5	10	241	26.9026	7.35693	0.933569	1.09176	0.935192	0.986841	0.972835	0.987961	0.969562	0.976786	1.01029	0.858153
B4FA76	Dolichyl-diphosphooligosaccharide--protein glycosyltransferase 48 kDa subunit OS=Zea mays GN=100191802 PE=2 SV=1 - [B4FA76_MAIZE]	23.23	2	10	28	439	48.9389	6.41748	1.08816	0.929636	0.846442	0.954747	1.15807	0.978838	1.02431	1.05374	0.906056	0.328344
B8A2G7	Alba DNA/RNA-binding protein OS=Zea mays GN=100280198 PE=2 SV=1 - [B8A2G7_MAIZE]	23.19	3	4	16	276	30.9621	9.31982	1.12606	1.00247	0.989799	1.03944	1.09796	1.01595	0.992183	1.03536	1.00394	0.943425
B6SIB6	BolA-like protein OS=Zea mays GN=100282070 PE=2 SV=1 - [B6SIB6_MAIZE]	23.16	1	1	2	95	10.0061	5.78271		1.13284	1.27699	1.20492		1.01214	0.903383	0.957763	1.25805	0.111564
B4FLH6	NADH-ubiquinone oxidoreductase B18 subunit OS=Zea mays GN=100283425 PE=2 SV=1 - [B4FLH6_MAIZE]	23.15	2	2	3	108	11.9531	7.78174	0.749011	0.980861	0.958686	0.896186	0.710255	1.01235	1.05719	0.926596	0.967181	0.828619
Q94F79	NAP1-related protein 2 OS=Zea mays GN=nfa103 PE=2 SV=1 - [Q94F79_MAIZE]	23.11	1	5	24	251	28.4237	4.32275	0.859279	0.98482	0.833026	0.892375	1.15415	0.952408	0.931808	1.01279	0.881108	0.229544
A0A1D6DT47	Clathrin light chain OS=Zea mays GN=ZEAMMB73_Zm00001d001814 PE=3 SV=1 - [A0A1D6DT47_MAIZE]	23.08	6	6	23	299	32.366	5.35107	0.731144	1.0018	0.997603	0.910184	0.958775	0.977182	0.966766	0.967574	0.940687	0.557052
A0A1D6GW19	Uncharacterized protein OS=Zea mays GN=ZEAMMB73_Zm00001d014741 PE=4 SV=1 - [A0A1D6GW19_MAIZE]	23.08	1	1	2	52	6.14744	11.0483	1.07444	0.99888		1.03666	1.13105	1.11493		1.12299	0.923122	0.154965
A0A1D6EDU5	Acetyl-CoA carboxylase2 OS=Zea mays GN=542319 PE=4 SV=1 - [A0A1D6EDU5_MAIZE]	23.04	10	47	126	2183	242.277	6.1001	0.988625	0.993662	0.897323	0.95987	1.06931	1.01427	1.0676	1.05039	0.913822	0.0664615
K7V3X5	Putative calcium-dependent protein kinase family protein OS=Zea mays GN=542703 PE=4 SV=1 - [K7V3X5_MAIZE]	23.03	7	8	21	508	56.4432	5.65576	0.894811	0.983172	1.00217	0.960052	1.0429	1.01258	0.998575	1.01802	0.943061	0.17853
A0A1D6NGT6	Pyruvate kinase OS=Zea mays GN=606466 PE=3 SV=1 - [A0A1D6NGT6_MAIZE]	23.02	5	8	34	504	54.4967	6.49365	1.1192	1.01776	1.00583	1.0476	1.00918	1.16486	1.04432	1.07278	0.97652	0.692848
B4FTP4	Alcohol dehydrogenase-like 2 OS=Zea mays GN=100273217 PE=2 SV=1 - [B4FTP4_MAIZE]	22.98	8	8	18	383	40.8809	6.52197	0.654776	0.918688	0.922724	0.832062	1.17298	1.02637	1.06225	1.0872	0.765326	0.0615522
B8A3K0	Glutathione transferase6 OS=Zea mays GN=100280389 PE=2 SV=1 - [B8A3K0_MAIZE]	22.97	5	5	24	222	25.1021	5.73193	0.960626	1.14325	1.03339	1.04576	0.978872	0.827782	0.935109	0.913921	1.14426	0.130759
A0A1D6L7E4	25.3 kDa vesicle transport protein OS=Zea mays GN=103644161 PE=3 SV=1 - [A0A1D6L7E4_MAIZE]	22.94	1	4	6	218	25.4583	9.1001	1.14552		0.985204	1.06536	1.10653		1.05574	1.08113	0.985413	0.868526
A0A1D6GDM6	DPP6 N-terminal domain-like protein OS=Zea mays GN=103625729 PE=4 SV=1 - [A0A1D6GDM6_MAIZE]	22.93	11	11	33	689	73.8965	6.18896	1.01266	1.03223	1.03192	1.02561	0.802487	0.99596	1.02151	0.939984	1.09109	0.285105
C4J6C7	Nucleic acid-binding OB-fold-like protein OS=Zea mays GN=ZEAMMB73_Zm00001d036151 PE=2 SV=1 - [C4J6C7_MAIZE]	22.92	1	3	10	144	16.3351	5.23682	1.28607	0.932413		1.10924	1.10004	1.16765		1.13385	0.9783	0.90381
B6UHH1	Uncharacterized protein OS=Zea mays PE=2 SV=1 - [B6UHH1_MAIZE]	22.92	3	3	12	144	15.8019	5.17334	0.945609	1.04374	1.38543	1.12492	0.779272	0.901119	0.72087	0.80042	1.40542	0.0865232
B4FL59	Expansin-like 3 OS=Zea mays GN=100281041 PE=2 SV=1 - [B4FL59_MAIZE]	22.91	5	5	9	275	29.4738	8.39697	1.1454	0.987797	0.977138	1.03678	1.00491	1.03592	1.05787	1.0329	1.00375	0.948626
A0A1D6K8Q0	Nucleic acid binding protein OS=Zea mays GN=100283534 PE=4 SV=1 - [A0A1D6K8Q0_MAIZE]	22.88	6	6	12	437	46.6231	5.43994	1.2468	0.942215	0.939567	1.04286	1.04537	1.06599	0.952063	1.02114	1.02127	0.850193
Q42446	Xyloglucan endotransglucosylase/hydrolase OS=Zea mays PE=2 SV=1 - [Q42446_MAIZE]	22.86	6	6	14	280	30.7518	6.68311	1.28193	1.07389	1.07496	1.14359	0.868546	0.932145	1.00194	0.934211	1.22413	0.0572977
B6T3V1	Peroxidase OS=Zea mays GN=100282124 PE=2 SV=1 - [B6T3V1_MAIZE]	22.82	5	6	13	333	35.665	8.17725		0.855639	0.86309	0.859365		0.866978	0.886736	0.876857	0.980051	0.239408
B4FVQ8	Adenine nucleotide alpha hydrolase-like superfamily protein OS=Zea mays GN=100273466 PE=2 SV=1 - [B4FVQ8_MAIZE]	22.78	3	3	9	180	19.8924	5.8208	0.995912	1.0154	1.03905	1.01679	1.01329	1.04132	1.00351	1.01938	0.997459	0.885264
B6TN15	NADH-ubiquinone oxidoreductase 24 kDa subunit OS=Zea mays PE=2 SV=1 - [B6TN15_MAIZE]	22.78	5	5	11	281	30.5742	7.91357	0.938664	0.945823	1.04196	0.975482	1.01769	1.07026	1.01727	1.03507	0.942428	0.188764
B4FGB4	Uncharacterized protein OS=Zea mays PE=2 SV=1 - [B4FGB4_MAIZE]	22.76	7	7	13	391	42.113	5.70654	1.06403	1.01976	0.966221	1.01667	0.954811	1.03393	1.02877	1.00584	1.01077	0.79034
P49079	Bifunctional aspartokinase/homoserine dehydrogenase 1, chloroplastic OS=Zea mays GN=AKHSDH1 PE=2 SV=1 - [AKH1_MAIZE]	22.72	10	17	38	920	100.273	7.41553	0.978823	1.01257	0.925487	0.972294	0.873243	1.01362	0.992264	0.959708	1.01311	0.81545
B4FSZ8	Beta alanine synthase1 OS=Zea mays GN=100283449 PE=2 SV=1 - [B4FSZ8_MAIZE]	22.71	7	7	20	414	45.7388	6.27783	1.09931	1.01368	0.99246	1.03515	0.959821	0.946917	0.947625	0.951454	1.08796	0.063857
C0PBL7	Uncharacterized protein OS=Zea mays PE=2 SV=1 - [C0PBL7_MAIZE]	22.7	5	7	107	326	34.2256	5.50342	0.937703	0.98603	1.0833	1.00234	0.841892	0.953439	0.962517	0.919282	1.09035	0.22386
A0A1D6EC22	Glycine--tRNA ligase mitochondrial 1 OS=Zea mays GN=100192538 PE=4 SV=1 - [A0A1D6EC22_MAIZE]	22.68	11	15	57	679	75.9088	6.59521	0.938749	0.998058	1.00543	0.980746	1.03894	1.04075	0.973861	1.01785	0.963546	0.29048
B4FY36	Caltractin OS=Zea mays GN=100284444 PE=2 SV=1 - [B4FY36_MAIZE]	22.67	3	3	13	172	19.7606	4.88135	1.17088	0.971815	1.07367	1.07212	1.12302	1.08916	1.101	1.10439	0.970778	0.60948
C0PIX5	Uncharacterized protein OS=Zea mays PE=2 SV=1 - [C0PIX5_MAIZE]	22.64	8	8	28	349	37.2903	6.01123	0.919879	1.02269	0.948084	0.963551	1.19679	1.05049	1.0813	1.10953	0.868433	0.0541086
G4XT43	Prolyl 4-hydroxylase 4 OS=Zea mays GN=P4H4 PE=2 SV=1 - [G4XT43_MAIZE]	22.63	5	5	12	274	30.4838	8.76318	1.3138	0.94931	1.10936	1.12416	0.993477	1.08996	1.08097	1.0548	1.06575	0.562178
C0PGI4	ARM repeat superfamily protein OS=Zea mays GN=ZEAMMB73_Zm00001d018144 PE=2 SV=1 - [C0PGI4_MAIZE]	22.61	10	11	19	460	49.1832	5.03369	1.14327	0.994052	1.06427	1.0672	1.11146	1.03915	1.06818	1.07293	0.994659	0.910624
A0A1D6MF83	Reticulon-like protein OS=Zea mays GN=100284105 PE=4 SV=1 - [A0A1D6MF83_MAIZE]	22.61	3	5	16	283	31.0264	8.22119	1.03622	0.981957	1.03616	1.01811	1.09388	1.0665	1.04555	1.06865	0.952711	0.0915628
K7UU30	DnaJ protein ERDJ3B OS=Zea mays GN=103635449 PE=4 SV=1 - [K7UU30_MAIZE]	22.57	8	8	32	350	39.1921	7.47412	0.658427	0.925468	0.931269	0.838388	1.09244	1.01459	1.03523	1.04742	0.800431	0.0877767
B4G1E1	Uncharacterized protein OS=Zea mays PE=2 SV=1 - [B4G1E1_MAIZE]	22.55	3	7	72	377	41.9818	5.38916	1.18203	0.897986	0.930468	1.00349	1.06873	0.959809	1.02783	1.01879	0.984987	0.880165
A0A1D6K329	Putative nucleolar protein 5-1 OS=Zea mays GN=100384739 PE=4 SV=1 - [A0A1D6K329_MAIZE]	22.52	2	9	23	564	62.0398	8.99756		0.88567	1.05062	0.968145		1.16101	0.992328	1.07667	0.899204	0.454705
B4FV87	Dirigent protein OS=Zea mays GN=100274518 PE=2 SV=1 - [B4FV87_MAIZE]	22.46	3	6	29	325	34.3346	8.68994	0.852983		0.837141	0.845062	1.04493		0.967656	1.00629	0.839778	0.0549526
B6UF43	Calcium-dependent protein kinase, isoform 2 OS=Zea mays GN=100286149 PE=2 SV=1 - [B6UF43_MAIZE]	22.45	4	9	41	530	59.9004	6.34131	0.959845	0.942548	0.992698	0.96503	0.977186	1.0059	0.97011	0.9844	0.980323	0.350285
B6T3J2	Eukaryotic translation initiation factor 2 beta subunit OS=Zea mays GN=100282096 PE=2 SV=1 - [B6T3J2_MAIZE]	22.43	6	6	21	272	30.6765	6.80029	0.784058	1.06386	1.03471	0.960876	1.15551	0.884551	0.949853	0.996637	0.964118	0.781642
A0A1D6LGF2	Gamma-glutamylcysteine synthetase1 OS=Zea mays GN=ZEAMMB73_Zm00001d035445 PE=4 SV=1 - [A0A1D6LGF2_MAIZE]	22.36	1	6	12	322	35.1241	7.88428	1.02397	1.06739		1.04568	0.952859	0.90882		0.930839	1.12337	0.0654659
C0PB60	Gamma carbonic anhydrase 2 mitochondrial OS=Zea mays GN=100382844 PE=2 SV=1 - [C0PB60_MAIZE]	22.34	6	6	22	273	29.6255	7.12256	0.771413	1.02219	0.905952	0.899852	1.0467	0.963432	0.994089	1.00141	0.898588	0.25466
A0A1D6M007	Heat shock 70 kDa protein 14 OS=Zea mays GN=103630125 PE=3 SV=1 - [A0A1D6M007_MAIZE]	22.3	2	18	79	843	93.6723	5.5542	1.40496	1.06965	1.14156	1.20539	0.958252	1.04799	1.08308	1.02977	1.17054	0.180808
C0P9R5	Outer envelope pore protein 24A chloroplastic OS=Zea mays GN=100382679 PE=2 SV=1 - [C0P9R5_MAIZE]	22.27	1	3	12	220	23.5672	9.23193	0.800624	1.01761	1.04153	0.953253	0.960504	1.00002	1.0133	0.991275	0.961644	0.652453
A0A1X7YF02	Uncharacterized protein OS=Zea mays PE=3 SV=1 - [A0A1X7YF02_MAIZE]	22.25	3	8	23	391	42.7476	7.00537	1.20871	1.04648	1.0439	1.0997	0.868895	0.977827	0.994265	0.946996	1.16125	0.085586
B6TTG2	CHCH domain containing protein OS=Zea mays PE=2 SV=1 - [B6TTG2_MAIZE]	22.22	1	1	4	72	7.89706	7.75244	0.786812	1.10271	1.12836	1.00596	0.712326	1.00777	0.952712	0.890937	1.1291	0.464652
C0PBR2	Signal recognition particle subunit SRP72 OS=Zea mays PE=2 SV=1 - [C0PBR2_MAIZE]	22.22	14	14	31	666	73.5966	9.14404	0.985715	0.997318	0.959449	0.980827	1.06736	1.05355	0.978367	1.03309	0.94941	0.154679
A0A1D6L245	Putative phosphoribosylformylglycinamidine synthase chloroplastic/mitochondrial OS=Zea mays GN=100192064 PE=3 SV=1 - [A0A1D6L245_MAIZE]	22.21	13	26	74	1418	155.304	5.42725	1.06552	1.01264	1.02318	1.03378	1.00617	0.941133	0.997236	0.981514	1.05325	0.11466
B4FAW5	Uncharacterized protein OS=Zea mays PE=2 SV=1 - [B4FAW5_MAIZE]	22.13	9	9	27	461	48.6101	6.17627	1.21863	1.01251	1.10636	1.1125	0.886363	0.905829	0.997499	0.929897	1.19637	0.0565858
A0A1D6H070	Leucine-rich repeat/extensin 2 OS=Zea mays GN=ZEAMMB73_Zm00001d015213 PE=4 SV=1 - [A0A1D6H070_MAIZE]	22.1	8	9	37	656	67.3935	7.63525	0.914796	0.974346	1.04341	0.977518	0.905533	0.775295	0.877696	0.852841	1.14619	0.0833154
B6SKP8	Dynamin-related protein 1C OS=Zea mays GN=100280709 PE=2 SV=1 - [B6SKP8_MAIZE]	22.09	11	14	32	611	67.9565	8.23584	1.00261	1.032	0.979606	1.00474	1.03477	0.977518	1.00624	1.00618	0.998572	0.952003
O24566	3-phosphoshikimate 1-carboxyvinyltransferase (Fragment) OS=Zea mays GN=epsp-s PE=2 SV=1 - [O24566_MAIZE]	22.07	7	7	15	444	47.2524	5.46533	1.3342	1.02036	1.03395	1.1295	0.95469	1.04383	1.01287	1.0038	1.12523	0.300121
K7VLV6	Putative nucleolar protein 5-1 OS=Zea mays GN=103639139 PE=4 SV=1 - [K7VLV6_MAIZE]	22.06	2	9	23	562	62.0929	8.88037	1.08991	0.956011	0.987484	1.01113	0.918347	1.12141	1.09518	1.04498	0.967612	0.677165
B6T7Q7	Serine hydroxymethyltransferase OS=Zea mays PE=2 SV=1 - [B6T7Q7_MAIZE]	22.03	11	11	33	513	56.4991	8.51416	0.897059	1.03898	0.994113	0.976717	1.05736	0.949943	1.00279	1.00336	0.973443	0.636058
A0A1D6J4J1	Germin-like protein subfamily 1 member 8 OS=Zea mays GN=ZEAMMB73_Zm00001d025059 PE=3 SV=1 - [A0A1D6J4J1_MAIZE]	22.03	5	5	77	227	24.6658	7.44482	0.740067	1.08854	0.949338	0.925981	1.18946	0.94323	1.09591	1.0762	0.860417	0.292794
B4FL77	Rickettsia 17 kDa surface antigen family protein OS=Zea mays PE=2 SV=1 - [B4FL77_MAIZE]	21.99	2	2	8	141	15.5559	7.04932	1.20275	1.06664	0.993169	1.08752	1.07562	1.08793	1.00452	1.05602	1.02982	0.661254
A0A1D6LT19	40S ribosomal protein S24 OS=Zea mays GN=103629822 PE=3 SV=1 - [A0A1D6LT19_MAIZE]	21.9	1	3	16	137	15.6648	10.7114	0.713511	0.998963	0.965974	0.892816	0.947091	0.824791	0.935886	0.902589	0.989172	0.925544
B4FSC2	Uncharacterized protein OS=Zea mays PE=2 SV=1 - [B4FSC2_MAIZE]	21.89	4	4	9	169	18.2804	8.99756	0.922646	1.03228	0.935258	0.963395	0.945788	1.04768	0.968929	0.987466	0.975623	0.631119
A0A096QRL3	Nana plant2 OS=Zea mays GN=ZEAMMB73_Zm00001d014887 PE=4 SV=1 - [A0A096QRL3_MAIZE]	21.89	9	9	17	562	65.0692	8.26514	1.17685	1.03186	0.997387	1.0687	0.985256	0.98646	0.982041	0.984586	1.08543	0.200906
B4FIY7	NEDD8-conjugating enzyme Ubc12 OS=Zea mays GN=100286302 PE=2 SV=1 - [B4FIY7_MAIZE]	21.86	3	4	9	183	20.6155	8.23584	0.581861	1.01366		0.797758	1.38804	1.01518		1.20161	0.663908	0.2925
K7UGT2	Uridine kinase OS=Zea mays GN=103655002 PE=3 SV=1 - [K7UGT2_MAIZE]	21.84	4	5	5	293	32.9591	7.18115	1.43848	1.04693		1.2427	0.919372	1.08975		1.00456	1.23706	0.380733
B6SQ48	Peripheral-type benzodiazepine receptor OS=Zea mays GN=100280949 PE=2 SV=1 - [B6SQ48_MAIZE]	21.81	3	3	10	188	18.3648	11.0923	0.878074	1.29644	1.20533	1.12661	0.647339	0.778757	0.950703	0.792266	1.42202	0.0963473
A0A1D6H9K5	Mitochondrial import inner membrane translocase subunit Tim17/Tim22/Tim23 family protein OS=Zea mays GN=ZEAMMB73_Zm00001d016665 PE=4 SV=1 - [A0A1D6H9K5_MAIZE]	21.77	4	5	23	271	28.3407	9.70068	0.783476	0.961957	1.00518	0.91687	1.11271	0.97596	1.01793	1.03553	0.885411	0.207469
A0A1D6PZZ1	Putative sucrose-phosphate synthase family protein isoform 1 OS=Zea mays GN=100384028 PE=3 SV=1 - [A0A1D6PZZ1_MAIZE]	21.75	15	17	34	869	96.9516	6.72705	0.975459	1.01697	0.982351	0.991594	1.03019	0.95515	1.01702	1.00079	0.990816	0.745804
A0A1D6MF09	Exocyst complex component SEC5A OS=Zea mays GN=ZEAMMB73_Zm00001d039289 PE=4 SV=1 - [A0A1D6MF09_MAIZE]	21.74	1	1	2	46	5.48402	9.99365	0.705286	1.18003		0.942657	1.0502	0.789778		0.91999	1.02464	0.940902
B6TF12	Glycine-rich RNA-binding protein 8 OS=Zea mays PE=2 SV=1 - [B6TF12_MAIZE]	21.72	4	4	11	198	21.1508	7.75244	0.817225	1.0303	1.03308	0.960201	1.09002	0.976047	0.898125	0.988065	0.971799	0.773872
A0A1D6JFM2	3-oxoacyl-synthase III, mRNA OS=Zea mays GN=100280787 PE=3 SV=1 - [A0A1D6JFM2_MAIZE]	21.68	5	5	8	369	38.3447	6.03662	1.18345	1.08212	0.937368	1.06765	1.01851	0.968096	1.03674	1.00778	1.0594	0.465558
B6TCA9	Diphosphomevalonate decarboxylase OS=Zea mays GN=100282878 PE=2 SV=1 - [B6TCA9_MAIZE]	21.67	3	9	18	420	45.8843	6.62451		0.985462	1.0465	1.01598		0.992385	1.05453	1.02346	0.992692	0.879451
A0A1D6LNJ7	60S acidic ribosomal protein P3 OS=Zea mays GN=103629584 PE=3 SV=1 - [A0A1D6LNJ7_MAIZE]	21.67	2	2	27	120	11.9845	4.4624	1.08476	0.976067	1.03102	1.03061	0.902021	0.992355	0.990315	0.961564	1.07181	0.185655
A0A1D6QGL6	Vacuolar-sorting receptor 1 OS=Zea mays GN=100383531 PE=4 SV=1 - [A0A1D6QGL6_MAIZE]	21.66	2	11	25	471	52.1967	6.53662	1.05709	0.929023	0.974881	0.986997	1.07754	1.06282	0.996739	1.0457	0.943862	0.261627
K7UWX4	GrpE protein homolog OS=Zea mays GN=ZEAMMB73_Zm00001d051062 PE=3 SV=1 - [K7UWX4_MAIZE]	21.65	2	6	21	328	36.0682	4.64014	1.01628	0.902003	1.13621	1.01817	1.14078	1.22095	1.17615	1.17929	0.863372	0.0872646
B4FTE5	FRIGIDA-like protein OS=Zea mays GN=100273178 PE=2 SV=1 - [B4FTE5_MAIZE]	21.6	8	8	17	639	68.3437	4.71631	1.00054	1.00391	0.999293	1.00125	1.05305	1.02968	0.958882	1.01387	0.987553	0.679165
A0A1D6PSS4	Sec23/Sec24 protein transport family protein OS=Zea mays GN=103652905 PE=4 SV=1 - [A0A1D6PSS4_MAIZE]	21.52	10	11	30	790	86.1564	6.02393	0.791537	1.01944	1.03529	0.948759	1.12701	1.09506	1.0351	1.08573	0.873848	0.17516
B4FV74	Uncharacterized protein OS=Zea mays PE=2 SV=1 - [B4FV74_MAIZE]	21.51	3	3	8	186	20.1772	8.54346	1.20257	0.896173	1.0855	1.06141	0.991463	1.15882	0.951344	1.03388	1.02663	0.813952
Q41765	Acyl carrier protein OS=Zea mays GN=acp PE=2 SV=1 - [Q41765_MAIZE]	21.49	2	2	16	121	13.0965	4.88135	0.823543	1.25974	1.20183	1.09504	0.966108	0.938162	0.948625	0.950965	1.1515	0.352356
B4F8J8	Pyruvate kinase OS=Zea mays GN=100191365 PE=2 SV=1 - [B4F8J8_MAIZE]	21.44	7	8	19	527	57.2564	5.90967	1.03384	0.925346	0.957823	0.972337	1.06325	1.13362	1.00234	1.0664	0.911793	0.131474
C5JA66	Basal endosperm transfer layer10 OS=Zea mays GN=betl-10 PE=4 SV=1 - [C5JA66_MAIZE]	21.43	1	1	3	84	9.24633	8.14795	1.13887	0.780278	0.939852	0.953	0.931671	1.07184	1.09501	1.03284	0.9227	0.527759
B4FKP4	Peroxygenase 2 OS=Zea mays GN=100216957 PE=2 SV=1 - [B4FKP4_MAIZE]	21.41	5	5	13	313	34.2089	6.59521	1.14581	1.20095	1.39886	1.24854	0.734317	1.01346	1.03592	0.927899	1.34556	0.0606116
B4FK69	Acyl carrier protein OS=Zea mays GN=100282353 PE=2 SV=1 - [B4FK69_MAIZE]	21.37	3	3	18	131	14.4315	5.56689	0.654112	0.919264	1.03107	0.868149	1.11992	1.12288	1.13047	1.12442	0.772084	0.0836945
B6TY34	Strictosidine synthase OS=Zea mays PE=2 SV=1 - [B6TY34_MAIZE]	21.36	6	6	18	398	44.0735	6.80029	0.912981	0.982883	0.86564	0.920501	1.06517	0.973605	1.05785	1.03221	0.891777	0.0679329
B4FBC9	Patellin-1 OS=Zea mays GN=100192106 PE=2 SV=1 - [B4FBC9_MAIZE]	21.29	9	10	22	620	67.9934	4.58936	1.03847	0.972891	0.897777	0.969713	1.05051	1.0613	0.986948	1.03292	0.938808	0.248172
C0P7L9	Uncharacterized protein OS=Zea mays PE=2 SV=1 - [C0P7L9_MAIZE]	21.24	2	2	8	113	12.4896	5.47803	1.12741	0.973635	1.08634	1.06246	1.05407	1.05051	1.10057	1.06838	0.994459	0.909139
K7V763	Cytochrome c oxidase subunit 5b-2 mitochondrial OS=Zea mays GN=100277708 PE=4 SV=1 - [K7V763_MAIZE]	21.21	3	3	13	165	17.8787	5.08447	0.971268	1.01454	1.18507	1.05696	1.0213	1.05287	0.997042	1.02374	1.03245	0.647141
A0A1D6LQV7	ER membrane protein complex subunit 7-like protein OS=Zea mays GN=100278128 PE=4 SV=1 - [A0A1D6LQV7_MAIZE]	21.19	2	2	2	151	17.3428	5.94775		1.05773	1.04317	1.05045		0.798749	1.04163	0.920188	1.14156	0.396375
A0A1D6L9R2	NEDD8-activating enzyme E1 regulatory subunit OS=Zea mays GN=100193236 PE=3 SV=1 - [A0A1D6L9R2_MAIZE]	21.17	8	8	19	529	58.9153	5.35107	1.18705	1.03525	1.02637	1.08289	1.05759	1.05418	1.12386	1.07855	1.00403	0.942767
B6T916	N-acetyltransferase OS=Zea mays PE=2 SV=1 - [B6T916_MAIZE]	21.15	3	5	15	227	24.6844	6.21436	1.20809	0.966829	1.02233	1.06575	0.994405	1.04816	1.00157	1.01471	1.0503	0.532842
A0A1D6MTS3	Ubiquitin carboxyl-terminal hydrolase 13 OS=Zea mays GN=ZEAMMB73_Zm00001d041035 PE=3 SV=1 - [A0A1D6MTS3_MAIZE]	21.06	5	21	50	1092	127.6	5.63037	1.229	0.936661	0.91964	1.02843	0.949915	1.04762	0.98951	0.99568	1.03289	0.769274
B4FHM1	Cytochrome c1 1 heme protein mitochondrial OS=Zea mays GN=100194151 PE=2 SV=1 - [B4FHM1_MAIZE]	21.05	4	4	16	304	33.2706	6.45557	0.952012	0.963011	0.99983	0.971618	0.930752	0.996962	0.950719	0.959478	1.01265	0.644431
B4FPZ7	GrpE protein homolog OS=Zea mays PE=2 SV=1 - [B4FPZ7_MAIZE]	21.04	5	5	8	309	33.6512	5.19873	1.04517	0.962524	1.13732	1.04834	0.915314	1.10348	1.06087	1.02655	1.02122	0.788947
A8HNM8	Z1D alpha zein protein (Fragment) OS=Zea mays PE=2 SV=1 - [A8HNM8_MAIZE]	21	2	3	153	219	24.5211	8.76318	0.998397	1.12902	1.12599	1.08447	1.24549	1.00165	0.895886	1.04768	1.03512	0.759233
B4FX41	COP9 signalosome complex subunit 8 OS=Zea mays GN=100273709 PE=2 SV=1 - [B4FX41_MAIZE]	20.92	4	4	8	196	22.0961	5.85889	0.953944	0.939079	1.01097	0.967996	1.0558	1.01921	1.02507	1.03336	0.936748	0.0570399
A0A1D6FVH4	Serine/arginine-rich splicing factor RS2Z32 OS=Zea mays GN=ZEAMMB73_Zm00001d011004 PE=4 SV=1 - [A0A1D6FVH4_MAIZE]	20.88	4	4	5	182	20.0588	6.771		0.955263	1.02167	0.988468		0.980733	0.988196	0.984464	1.00407	0.915579
C0P8K3	Uncharacterized protein OS=Zea mays PE=2 SV=1 - [C0P8K3_MAIZE]	20.87	7	7	14	436	48.1364	5.16064	1.05699	1.05713	0.924898	1.01301	1.09105	0.962348	0.973269	1.00889	1.00408	0.94887
B4G1U7	Uncharacterized protein OS=Zea mays PE=2 SV=1 - [B4G1U7_MAIZE]	20.86	2	2	3	139	14.6974	6.12549	1.30366	0.952907		1.12828	0.849316	1.04285		0.946083	1.19258	0.459035
B6T856	L-lactate dehydrogenase OS=Zea mays GN=100282503 PE=2 SV=1 - [B6T856_MAIZE]	20.85	4	5	15	355	38.373	7.02002	0.710526	1.09922	0.838532	0.88276	0.978823	0.955029	0.983773	0.972542	0.907683	0.47755
B6TJE9	Mitogen-activated protein kinase OS=Zea mays PE=2 SV=1 - [B6TJE9_MAIZE]	20.85	6	7	15	398	44.9526	5.65576	1.17295	1.11701	1.08857	1.12618	1.24616	1.07074	1.02124	1.11271	1.0121	0.861905
C0HI51	Zn-dependent exopeptidase superfamily protein OS=Zea mays GN=100304311 PE=2 SV=1 - [C0HI51_MAIZE]	20.84	9	9	18	475	52.1664	6.7124	1.01245	0.994818	0.957275	0.988182	0.945422	0.98503	1.01957	0.983341	1.00492	0.865913
K7VJC3	Calcium pump3 OS=Zea mays GN=103639290 PE=3 SV=1 - [K7VJC3_MAIZE]	20.81	3	20	54	1062	115.469	5.49072	1.58172	1.00208	1.26434	1.28272	0.930053	1.22103	1.07048	1.07385	1.1945	0.327634
B6U5K7	Carboxypeptidase OS=Zea mays PE=2 SV=1 - [B6U5K7_MAIZE]	20.81	7	7	23	471	52.4932	6.62451	1.03874	0.983978	1.03195	1.01822	0.986575	0.968821	1.06591	1.0071	1.01104	0.763091
B6TPH3	Uncharacterized protein OS=Zea mays PE=2 SV=1 - [B6TPH3_MAIZE]	20.79	3	3	4	178	20.4136	10.3892	1.19919	0.895531	1.12322	1.07265	1.11464	1.05968	0.976695	1.05034	1.02124	0.833823
B6TXL8	Dehydrin 13 OS=Zea mays PE=2 SV=1 - [B6TXL8_MAIZE]	20.78	2	2	3	77	8.62334	7.10791	0.643434		1.14897	0.8962	0.571308		0.595732	0.58352	1.53585	0.342053
B6T402	Endoplasmic oxidoreductin-1 OS=Zea mays GN=100282141 PE=2 SV=1 - [B6T402_MAIZE]	20.72	7	7	16	473	53.2342	5.41455	1.24935	0.946813	0.947702	1.04795	1.06322	1.1104	1.12282	1.09881	0.953718	0.645257
A0A1D6M2S2	ARM repeat superfamily protein OS=Zea mays GN=ZEAMMB73_Zm00001d038021 PE=4 SV=1 - [A0A1D6M2S2_MAIZE]	20.71	5	15	61	879	96.711	4.70361	0.696114	0.981683	0.926075	0.867957	1.15247	1.10652	1.03472	1.0979	0.790558	0.0704998
A0A1D6QAC0	O-fucosyltransferase family protein OS=Zea mays GN=100284871 PE=4 SV=1 - [A0A1D6QAC0_MAIZE]	20.7	4	5	11	285	31.3991	8.00146	0.671061	0.99068	0.925366	0.862369	1.11967	1.08308	1.04249	1.08175	0.797197	0.0933165
B6T173	Peroxidase OS=Zea mays PE=2 SV=1 - [B6T173_MAIZE]	20.65	4	6	19	339	36.8041	6.52197	0.998402	0.966369	1.15345	1.03941	0.942547	1.02449	0.978089	0.981708	1.05877	0.407807
B4FBD5	Uncharacterized protein OS=Zea mays PE=2 SV=1 - [B4FBD5_MAIZE]	20.62	6	6	11	388	40.4994	6.32861	1.19077	0.991584	1.09433	1.09223	1.02121	0.98006	0.97935	0.993541	1.09933	0.170566
B4FJJ9	ATP-dependent (S)-NAD(P)H-hydrate dehydratase OS=Zea mays GN=100216749 PE=2 SV=1 - [B4FJJ9_MAIZE]	20.6	7	7	19	398	42.9855	8.39697	0.752266	1.02761	0.986329	0.92207	0.992381	0.953289	0.98063	0.975433	0.945292	0.570725
B4G137	Ankyrin repeat domain-containing protein 2A OS=Zea mays GN=100274450 PE=2 SV=1 - [B4G137_MAIZE]	20.6	4	6	27	335	36.2272	4.61475	0.94711	1.03698	0.943084	0.975723	1.00549	1.01509	1.02596	1.01551	0.960819	0.27142
B4FY20	Uncharacterized protein OS=Zea mays PE=2 SV=1 - [B4FY20_MAIZE]	20.6	4	4	5	233	25.6978	6.85889		1.00991	1.04174	1.02583		1.11881	1.04133	1.08007	0.949775	0.324608
B6T4P9	Esterase OS=Zea mays PE=2 SV=1 - [B6T4P9_MAIZE]	20.59	4	4	5	272	30.1122	6.22705	0.883639	0.979603	1.00086	0.954699	1.05257	0.993989	0.999626	1.01539	0.940225	0.209221
A0A1D6I8L7	Proteasome subunit beta type-4 OS=Zea mays GN=100283981 PE=4 SV=1 - [A0A1D6I8L7_MAIZE]	20.55	3	7	23	433	48.7928	7.03467	1.003	0.99115	0.998904	0.997684	0.952332	0.939355	1.01503	0.968905	1.0297	0.290018
B4FQV3	SGT1 disease resistance protein homolog1 OS=Zea mays GN=100282745 PE=2 SV=1 - [B4FQV3_MAIZE]	20.5	7	7	9	361	40.3331	5.08447	1.26826	0.998422	1.00687	1.09119	1.1163	1.03974	1.08515	1.0804	1.00999	0.91164
B6TX09	Fructose-1,6-bisphosphatase, cytosolic OS=Zea mays PE=2 SV=1 - [B6TX09_MAIZE]	20.47	6	6	11	342	37.1497	6.04932		1.12025	1.23101	1.17563		1.00518	0.968763	0.986972	1.19115	0.0836719
B4FAC9	Calcium-binding EF-hand family protein OS=Zea mays GN=ZEAMMB73_Zm00001d014325 PE=2 SV=1 - [B4FAC9_MAIZE]	20.45	5	5	10	396	43.2513	5.08447	1.26196	1.04475	1.13324	1.14665	0.727632	0.973366	0.930164	0.877054	1.30738	0.0521552
[truncated: 1,296 more rows]

## Sheet: WC_WD
The total proteins that were identified in WC_WD comparison
[truncated: 3,198 more rows]

[truncated: 2 more sheets: WD_MD, MC_MD]
