# Supplementary material for: Comparative Proteomic and Morpho-Physiological Analyses of Maize Wild-Type Vp16 and Mutant vp16 Germinating Seed Responses to PEG-Induced Drought Stress
Source: Int J Mol Sci. 2019 Nov 8;20(22):5586. doi: 10.3390/ijms20225586 (PMC6888951; doi:10.3390/ijms20225586)
Supplement: Supplementary file 1 [file ijms-20-05586-s001.zip › Supplemantery Tables/Supplementary Table 8.xls]

## Sheet: Expression values 
	Supplementary Table 8. Expression values of the representative DAPs/genes - iTRAQ versus qRT-PCR
	A	DAPs of comparison WC_WD
	Asseccion	iTRAQ-Seq	qRT-PCR	Log2(iTRAQ-Seq)	Log2(qRT-PCR)
	A0A1D6MXK3	2.40655	2.95501	1.26697	1.56316
	B4FRS8	2.15748	2.45059	1.10935	1.29313
	B6TFB6	1.59741	2.10671	0.675733	1.07499
	B6T3V1	1.57231	1.26466	0.652882	0.338755
	O82087	1.39103	1.6174	0.476158	0.693676
	B6U7D8	1.34712	1.51061	0.429882	0.59513
	Q9FQA9	1.30776	1.47898	0.387094	0.564605
	B4FGG7	0.813591	0.54498	-0.297624	-0.875725
	B4F848	1.3246	1.51528	0.405557	0.599587
	B4G024	1.21654	1.43626	0.28279	0.522312
	B4G231	1.21027	1.43001	0.275329	0.516029
	A0A1D6K1T6	1.34117	1.56601	0.423493	0.647097
	A0A1D6KL85	0.63816	0.407499	-0.64801	-1.29513
	D2IPC3	0.565957	0.436766	-0.821236	-1.19507
	B	DAPs of comparison MC_MD
	Asseccion	iTRAQ-Seq	qRT-PCR	Log2(iTRAQ-Seq)	Log2(qRT-PCR)
	B4G231	1.20447	1.47499	0.268398	0.560706
	B6T8C2	1.80742	1.7893	0.853932	0.839396
	A0A1D6I7Y4	1.32204	1.51168	0.402764	0.596149
	A0A1D6H1J8	1.29099	1.43775	0.368473	0.523816
	B4FVH1	1.22783	1.37898	0.296108	0.463604
	K7VPB0	0.734683	0.536766	-0.444806	-0.897635
	A0A1D6KL85	0.643015	0.788143	-0.637076	-0.343471
	D2IPC3	0.690353	0.831387	-0.534594	-0.266408
	C	DAPs of comparison WD_MD
	Asseccion	iTRAQ-Seq	qRT-PCR	Log2(iTRAQ-Seq)	Log2(qRT-PCR)
	A0A1D6MXK3	3.00516	3.53395	1.58744	1.82128
	B4FRS8	2.0807	1.58086	1.05707	0.66071
	B6TFB6	1.53429	1.79167	0.61757	0.841307
	B6T3V1	1.52096	1.25072	0.60498	0.322755
	O82087	2.23842	2.80399	1.16248	1.48748
	Q9FQA9	1.58659	1.29296	0.665932	0.370677
	B4FGG7	0.794961	0.488143	-0.331044	-1.03463
	B4F848	1.21574	1.59543	0.281839	0.673945
	B7ZEQ0	2.02035	2.59571	1.0146	1.37613
	B4G024	1.65348	1.95688	0.725501	0.968556
	B6SLU3	1.61939	1.29406	0.695446	0.371906
	B8QWQ8	1.59761	1.31386	0.675917	0.393817
	Q9FQA3	1.53973	1.2242	0.622676	0.291837
	B4G231	1.4754	1.63086	0.561101	0.705633
	A0A1D6JTN4	1.48036	1.61086	0.565949	0.687831
	A0A1D6H1J8	0.702175	0.611387	-0.510097	-0.709842
	B6SQM6	1.82912	1.59991	0.871147	0.677989
	A0A1D6KL85	1.44069	1.23296	0.526757	0.302126
	D2IPC3	0.667391	0.404915	-0.583396	-1.30431
